# Supplementary material for: Interaction between subventricular zone microglia and neural stem cells impacts the neurogenic response in a mouse model of cortical ischemic stroke
Source: Nat Commun. 2024 Oct 24;15:9095. doi: 10.1038/s41467-024-53217-1 (PMC11502905; doi:10.1038/s41467-024-53217-1)
Supplement: Supplementary file 4 — Supplementary Data 1 [file 41467_2024_53217_MOESM4_ESM.xlsx]

## Sheet: NSPC DEG
	p_val	avg_log2FC	pct.1	pct.2	p_val_adj	cluster	gene
Fam107a	1.13092e-32	3.54222	0.96	0.163	3.86808e-28	Quiescent B Cell	Fam107a
Aldoc	2.03991e-32	3.9813	1	0.262	6.97709e-28	Quiescent B Cell	Aldoc
Gja1	9.04693e-31	2.72481	0.86	0.099	3.09432e-26	Quiescent B Cell	Gja1
Slc1a3	1.6484e-28	3.05307	1	0.407	5.63802e-24	Quiescent B Cell	Slc1a3
Prdx6	3.10237e-28	3.10577	1	0.453	1.0611e-23	Quiescent B Cell	Prdx6
Ttyh1	7.53497e-28	2.86914	0.94	0.233	2.57718e-23	Quiescent B Cell	Ttyh1
Ntrk2	9.05841e-28	3.45553	0.98	0.407	3.09825e-23	Quiescent B Cell	Ntrk2
Atp1a2	3.01196e-27	3.03089	0.98	0.366	1.03018e-22	Quiescent B Cell	Atp1a2
Htra1	3.05652e-27	2.21044	0.78	0.076	1.04542e-22	Quiescent B Cell	Htra1
Mlc1	8.18275e-27	2.2059	0.92	0.209	2.79874e-22	Quiescent B Cell	Mlc1
Slc1a2	1.73242e-26	3.49297	1	0.674	5.92539e-22	Quiescent B Cell	Slc1a2
Cst3	3.97796e-26	3.01948	1	0.936	1.36058e-21	Quiescent B Cell	Cst3
Cpe	7.00946e-26	3.05714	1	0.791	2.39744e-21	Quiescent B Cell	Cpe
Plpp3	1.72884e-25	3.29145	0.96	0.401	5.91316e-21	Quiescent B Cell	Plpp3
Pbxip1	2.44743e-25	1.69927	0.78	0.087	8.37096e-21	Quiescent B Cell	Pbxip1
Glul	2.59377e-25	2.93333	1	0.715	8.87146e-21	Quiescent B Cell	Glul
S1pr1	2.79726e-25	2.5936	0.9	0.221	9.56747e-21	Quiescent B Cell	S1pr1
Acsl3	8.99773e-25	2.58243	0.98	0.424	3.07749e-20	Quiescent B Cell	Acsl3
Ddah1	1.01814e-24	2.39791	0.9	0.238	3.48233e-20	Quiescent B Cell	Ddah1
Bcan	1.86999e-24	2.27982	0.78	0.11	6.39593e-20	Quiescent B Cell	Bcan
Dtna	5.22494e-24	2.12367	0.96	0.331	1.78709e-19	Quiescent B Cell	Dtna
Clu	9.89641e-24	4.66014	0.88	0.297	3.38487e-19	Quiescent B Cell	Clu
Mt1	1.05829e-23	3.32113	0.98	0.477	3.61966e-19	Quiescent B Cell	Mt1
Cldn10	1.8218e-23	1.53913	0.66	0.052	6.23109e-19	Quiescent B Cell	Cldn10
Apoe	2.31984e-23	2.74112	0.98	0.971	7.93454e-19	Quiescent B Cell	Apoe
Timp3	3.15992e-23	1.86751	0.76	0.105	1.08079e-18	Quiescent B Cell	Timp3
Cspg5	6.81098e-23	2.46606	0.88	0.279	2.32956e-18	Quiescent B Cell	Cspg5
Prnp	7.00211e-23	2.06685	0.98	0.453	2.39493e-18	Quiescent B Cell	Prnp
F3	1.0523e-22	1.83849	0.66	0.064	3.59917e-18	Quiescent B Cell	F3
Atp1b2	2.17614e-22	2.50883	0.94	0.465	7.44305e-18	Quiescent B Cell	Atp1b2
Tspan7	2.20829e-22	2.27513	0.98	0.599	7.55302e-18	Quiescent B Cell	Tspan7
Gabrb1	4.01036e-22	1.87002	0.56	0.023	1.37166e-17	Quiescent B Cell	Gabrb1
Pla2g7	7.2131e-22	1.72531	0.54	0.017	2.4671e-17	Quiescent B Cell	Pla2g7
Mgll	9.5666e-22	1.89157	0.64	0.058	3.27206e-17	Quiescent B Cell	Mgll
Gstm1	1.52005e-21	2.3215	0.94	0.552	5.19904e-17	Quiescent B Cell	Gstm1
Dkk3	1.56751e-21	1.99939	0.86	0.233	5.36137e-17	Quiescent B Cell	Dkk3
Id3	2.38902e-21	2.79551	0.68	0.087	8.17115e-17	Quiescent B Cell	Id3
Ntsr2	3.66765e-21	1.78948	0.68	0.087	1.25445e-16	Quiescent B Cell	Ntsr2
Ndrg2	6.05854e-21	2.12601	0.96	0.622	2.0722e-16	Quiescent B Cell	Ndrg2
Ednrb	1.26325e-20	1.84284	0.7	0.099	4.32071e-16	Quiescent B Cell	Ednrb
Prex2	1.77856e-20	1.8636	0.56	0.035	6.08319e-16	Quiescent B Cell	Prex2
Fxyd1	7.17649e-20	2.52157	0.8	0.244	2.45458e-15	Quiescent B Cell	Fxyd1
Sdc4	1.08754e-19	1.79483	0.66	0.093	3.7197e-15	Quiescent B Cell	Sdc4
Aldoa	1.1575e-19	1.74018	0.88	0.308	3.959e-15	Quiescent B Cell	Aldoa
Dbi	1.19409e-19	1.76532	1	0.593	4.08414e-15	Quiescent B Cell	Dbi
Scd2	1.2749e-19	1.66975	1	0.814	4.36053e-15	Quiescent B Cell	Scd2
Gpm6b	2.86242e-19	1.65142	1	0.831	9.79032e-15	Quiescent B Cell	Gpm6b
Id2	2.91733e-19	2.57054	0.8	0.244	9.97815e-15	Quiescent B Cell	Id2
Itm2b	7.36171e-19	1.94445	0.98	0.767	2.51793e-14	Quiescent B Cell	Itm2b
Sparc	1.56872e-18	2.23427	0.92	0.552	5.36548e-14	Quiescent B Cell	Sparc
Ptn	1.59894e-18	2.21653	0.82	0.273	5.46886e-14	Quiescent B Cell	Ptn
Tsc22d4	2.34182e-18	1.81558	0.88	0.343	8.00974e-14	Quiescent B Cell	Tsc22d4
Chst2	3.05661e-18	1.76302	0.7	0.122	1.04545e-13	Quiescent B Cell	Chst2
Mt2	3.11904e-18	2.79763	0.98	0.547	1.06681e-13	Quiescent B Cell	Mt2
Gpr37l1	3.65924e-18	2.11187	0.72	0.151	1.25157e-13	Quiescent B Cell	Gpr37l1
Glud1	7.71257e-18	1.54896	0.92	0.448	2.63793e-13	Quiescent B Cell	Glud1
Lsamp	7.73915e-18	1.33815	0.68	0.122	2.64702e-13	Quiescent B Cell	Lsamp
Klf15	8.99249e-18	1.20665	0.56	0.058	3.0757e-13	Quiescent B Cell	Klf15
Fbxo2	1.02117e-17	1.36824	0.52	0.041	3.49272e-13	Quiescent B Cell	Fbxo2
Scara3	1.06313e-17	1.63352	0.66	0.122	3.63622e-13	Quiescent B Cell	Scara3
Zfp36l1	1.06633e-17	1.5612	0.9	0.308	3.64717e-13	Quiescent B Cell	Zfp36l1
Thbs4	1.13614e-17	2.37251	0.68	0.14	3.88593e-13	Quiescent B Cell	Thbs4
Hmgcs2	1.30514e-17	1.403	0.52	0.041	4.46397e-13	Quiescent B Cell	Hmgcs2
Itm2c	1.54203e-17	1.88551	0.92	0.517	5.2742e-13	Quiescent B Cell	Itm2c
Hepacam	1.89875e-17	1.54421	0.7	0.145	6.49429e-13	Quiescent B Cell	Hepacam
Sparcl1	3.65024e-17	3.23548	0.8	0.302	1.24849e-12	Quiescent B Cell	Sparcl1
Acsbg1	1.46403e-16	1.2982	0.56	0.07	5.00741e-12	Quiescent B Cell	Acsbg1
Aldh1l1	2.85025e-16	1.02875	0.46	0.029	9.74871e-12	Quiescent B Cell	Aldh1l1
Gstm5	3.22373e-16	1.3937	0.92	0.413	1.10261e-11	Quiescent B Cell	Gstm5
Sfxn5	3.95334e-16	1.10579	0.42	0.017	1.35216e-11	Quiescent B Cell	Sfxn5
Tnfrsf19	6.5809e-16	1.3874	0.8	0.186	2.25087e-11	Quiescent B Cell	Tnfrsf19
Cd63	6.80397e-16	1.48605	0.92	0.465	2.32716e-11	Quiescent B Cell	Cd63
Lgi4	1.24417e-15	1.20408	0.48	0.047	4.25545e-11	Quiescent B Cell	Lgi4
Pdpn	1.32466e-15	1.08671	0.52	0.058	4.53073e-11	Quiescent B Cell	Pdpn
Sox9	1.84354e-15	1.62431	0.96	0.692	6.30545e-11	Quiescent B Cell	Sox9
C4a	1.85039e-15	1.61966	0.44	0.029	6.32889e-11	Quiescent B Cell	C4a
Ppp1r3c	2.93354e-15	1.2164	0.44	0.029	1.00336e-10	Quiescent B Cell	Ppp1r3c
Asrgl1	3.24779e-15	1.31298	0.76	0.233	1.11084e-10	Quiescent B Cell	Asrgl1
Fam213a	5.65083e-15	1.25438	0.6	0.11	1.93275e-10	Quiescent B Cell	Fam213a
Add3	1.54242e-14	1.51291	0.66	0.18	5.27555e-10	Quiescent B Cell	Add3
Megf10	1.66281e-14	0.76498	0.32	0	5.6873e-10	Quiescent B Cell	Megf10
Entpd2	2.21653e-14	1.00932	0.38	0.017	7.5812e-10	Quiescent B Cell	Entpd2
Tmbim6	2.45847e-14	1.23102	0.92	0.663	8.4087e-10	Quiescent B Cell	Tmbim6
Cyp2d22	2.69756e-14	1.29328	0.54	0.081	9.22646e-10	Quiescent B Cell	Cyp2d22
Rorb	2.90729e-14	1.48161	0.78	0.308	9.94382e-10	Quiescent B Cell	Rorb
Papss2	2.98884e-14	0.879764	0.38	0.017	1.02227e-09	Quiescent B Cell	Papss2
Tspan3	4.76389e-14	1.25128	0.92	0.581	1.62939e-09	Quiescent B Cell	Tspan3
Fgfr3	6.52781e-14	1.20936	0.6	0.122	2.23271e-09	Quiescent B Cell	Fgfr3
Ngef	8.28037e-14	1.1539	0.44	0.047	2.83213e-09	Quiescent B Cell	Ngef
Tmem47	9.81058e-14	1.62128	0.78	0.343	3.35551e-09	Quiescent B Cell	Tmem47
Qk	1.2339e-13	1.35295	0.94	0.68	4.22031e-09	Quiescent B Cell	Qk
Dlgap1	1.26261e-13	1.13653	0.62	0.128	4.31849e-09	Quiescent B Cell	Dlgap1
Cbs	1.5002e-13	1.21933	0.64	0.151	5.13113e-09	Quiescent B Cell	Cbs
Tppp3	1.63237e-13	1.15321	0.5	0.076	5.58318e-09	Quiescent B Cell	Tppp3
Slc9a3r1	2.21965e-13	1.10342	0.52	0.087	7.59189e-09	Quiescent B Cell	Slc9a3r1
Prodh	2.8001e-13	1.01571	0.4	0.029	9.57717e-09	Quiescent B Cell	Prodh
Arhgef4	3.54892e-13	0.779976	0.38	0.023	1.21384e-08	Quiescent B Cell	Arhgef4
Mmd2	3.70601e-13	1.447	0.68	0.221	1.26757e-08	Quiescent B Cell	Mmd2
Klf9	4.57972e-13	1.87877	0.7	0.262	1.5664e-08	Quiescent B Cell	Klf9
Cd81	5.36718e-13	1.51526	0.92	0.674	1.83574e-08	Quiescent B Cell	Cd81
Ggta1	8.5088e-13	0.951015	0.42	0.047	2.91026e-08	Quiescent B Cell	Ggta1
Csdc2	1.00538e-12	0.821088	0.46	0.052	3.43869e-08	Quiescent B Cell	Csdc2
Tspan18	1.07191e-12	0.833634	0.44	0.052	3.66627e-08	Quiescent B Cell	Tspan18
Cnn3	1.1308e-12	1.42511	0.9	0.547	3.86767e-08	Quiescent B Cell	Cnn3
Nr1d1	1.18479e-12	1.09417	0.56	0.105	4.05235e-08	Quiescent B Cell	Nr1d1
Nrxn1	1.32096e-12	1.62939	0.78	0.384	4.5181e-08	Quiescent B Cell	Nrxn1
Farp1	1.56474e-12	1.12281	0.62	0.174	5.35189e-08	Quiescent B Cell	Farp1
Phgdh	1.60204e-12	1.44252	0.76	0.297	5.47945e-08	Quiescent B Cell	Phgdh
Aqp4	1.79853e-12	1.92811	0.46	0.07	6.15151e-08	Quiescent B Cell	Aqp4
Pttg1ip	1.84673e-12	1.1577	0.76	0.297	6.31635e-08	Quiescent B Cell	Pttg1ip
Slco1c1	1.97904e-12	1.35804	0.5	0.081	6.76891e-08	Quiescent B Cell	Slco1c1
Plcd4	2.12312e-12	0.742448	0.34	0.017	7.26169e-08	Quiescent B Cell	Plcd4
Eps15	2.93782e-12	1.08533	0.64	0.192	1.00482e-07	Quiescent B Cell	Eps15
S100a1	3.25954e-12	1.64673	0.68	0.238	1.11486e-07	Quiescent B Cell	S100a1
Abhd4	4.12405e-12	1.2917	0.72	0.273	1.41055e-07	Quiescent B Cell	Abhd4
Foxo1	4.29631e-12	1.2697	0.66	0.221	1.46947e-07	Quiescent B Cell	Foxo1
S100a6	5.79076e-12	1.9877	0.78	0.372	1.98061e-07	Quiescent B Cell	S100a6
Gldc	6.59208e-12	1.02117	0.48	0.087	2.25469e-07	Quiescent B Cell	Gldc
Notch2	6.6197e-12	1.2718	0.56	0.134	2.26413e-07	Quiescent B Cell	Notch2
Ptprf	7.23694e-12	1.17847	0.6	0.163	2.47525e-07	Quiescent B Cell	Ptprf
Fgfr1	9.27715e-12	1.523	0.62	0.209	3.17306e-07	Quiescent B Cell	Fgfr1
Mical2	1.11001e-11	0.674941	0.34	0.023	3.79656e-07	Quiescent B Cell	Mical2
Aldh6a1	1.13048e-11	1.12658	0.56	0.14	3.86658e-07	Quiescent B Cell	Aldh6a1
Aldh2	1.24173e-11	1.36048	0.62	0.192	4.24708e-07	Quiescent B Cell	Aldh2
Cmtm5	1.49392e-11	0.944449	0.44	0.064	5.10965e-07	Quiescent B Cell	Cmtm5
Arhgap5	1.62532e-11	1.20764	0.58	0.163	5.55909e-07	Quiescent B Cell	Arhgap5
Sepp1	1.9467e-11	1.35219	0.62	0.198	6.6583e-07	Quiescent B Cell	Sepp1
Acsl6	1.99072e-11	1.5169	0.6	0.192	6.80885e-07	Quiescent B Cell	Acsl6
Slc7a2	2.61263e-11	1.29024	0.46	0.087	8.93596e-07	Quiescent B Cell	Slc7a2
Oat	2.79557e-11	1.4596	0.68	0.279	9.5617e-07	Quiescent B Cell	Oat
Tprkb	2.92909e-11	1.32497	0.6	0.192	1.00184e-06	Quiescent B Cell	Tprkb
Spsb1	3.25973e-11	0.84223	0.38	0.041	1.11492e-06	Quiescent B Cell	Spsb1
Tcf7l2	3.28312e-11	1.14767	0.52	0.128	1.12293e-06	Quiescent B Cell	Tcf7l2
Tsc22d3	3.62137e-11	1.42515	0.58	0.18	1.23862e-06	Quiescent B Cell	Tsc22d3
Luzp2	3.68415e-11	0.960872	0.52	0.116	1.26009e-06	Quiescent B Cell	Luzp2
Vcam1	3.72617e-11	0.719894	0.34	0.029	1.27446e-06	Quiescent B Cell	Vcam1
Ntm	3.84965e-11	0.783097	0.34	0.029	1.31669e-06	Quiescent B Cell	Ntm
Acot11	4.19807e-11	0.793922	0.36	0.035	1.43587e-06	Quiescent B Cell	Acot11
Osmr	4.56365e-11	0.648697	0.24	0	1.5609e-06	Quiescent B Cell	Osmr
Dab1	5.00576e-11	0.993296	0.54	0.128	1.71212e-06	Quiescent B Cell	Dab1
Camk2n1	5.43504e-11	1.34032	0.72	0.273	1.85895e-06	Quiescent B Cell	Camk2n1
Ppp2r2b	5.5108e-11	0.94587	0.42	0.064	1.88486e-06	Quiescent B Cell	Ppp2r2b
Grina	5.76429e-11	1.26032	0.66	0.238	1.97156e-06	Quiescent B Cell	Grina
Fnbp1	6.03284e-11	1.09441	0.66	0.244	2.06341e-06	Quiescent B Cell	Fnbp1
Sirpa	6.28938e-11	1.38157	0.54	0.151	2.15116e-06	Quiescent B Cell	Sirpa
Fjx1	6.75674e-11	1.11241	0.54	0.128	2.31101e-06	Quiescent B Cell	Fjx1
Mfap3l	7.0798e-11	0.513028	0.26	0.006	2.4215e-06	Quiescent B Cell	Mfap3l
Id4	7.29093e-11	1.51234	0.84	0.547	2.49372e-06	Quiescent B Cell	Id4
Cd9	9.79718e-11	1.04521	0.88	0.529	3.35093e-06	Quiescent B Cell	Cd9
Nkain4	1.00569e-10	0.910041	0.38	0.047	3.43975e-06	Quiescent B Cell	Nkain4
Psap	1.03998e-10	1.1903	0.8	0.57	3.55704e-06	Quiescent B Cell	Psap
Sik3	1.04051e-10	0.952908	0.62	0.18	3.55884e-06	Quiescent B Cell	Sik3
Gfap	1.12957e-10	2.97126	0.5	0.122	3.86346e-06	Quiescent B Cell	Gfap
Slc4a4	1.24948e-10	1.12128	0.42	0.07	4.27359e-06	Quiescent B Cell	Slc4a4
Ccdc80	1.54104e-10	0.803334	0.36	0.041	5.2708e-06	Quiescent B Cell	Ccdc80
Reep5	1.7777e-10	1.02063	0.76	0.343	6.08027e-06	Quiescent B Cell	Reep5
Slc6a1	1.80899e-10	1.03966	0.76	0.349	6.1873e-06	Quiescent B Cell	Slc6a1
Daam2	1.85225e-10	0.81378	0.34	0.035	6.33526e-06	Quiescent B Cell	Daam2
Serpine2	1.97677e-10	1.40868	0.52	0.14	6.76114e-06	Quiescent B Cell	Serpine2
Epas1	2.19695e-10	1.15671	0.42	0.076	7.51424e-06	Quiescent B Cell	Epas1
Lap3	2.58684e-10	1.02952	0.58	0.203	8.84778e-06	Quiescent B Cell	Lap3
Slc14a1	3.18508e-10	1.10852	0.22	0	1.08939e-05	Quiescent B Cell	Slc14a1
Sorbs1	3.43858e-10	1.30767	0.5	0.128	1.1761e-05	Quiescent B Cell	Sorbs1
Pla2g16	3.9069e-10	1.01317	0.48	0.105	1.33628e-05	Quiescent B Cell	Pla2g16
Scg3	4.26812e-10	1.15942	0.86	0.593	1.45983e-05	Quiescent B Cell	Scg3
Kcnk1	4.70792e-10	1.16355	0.44	0.093	1.61025e-05	Quiescent B Cell	Kcnk1
Ifitm3	5.4148e-10	1.59694	0.48	0.11	1.85202e-05	Quiescent B Cell	Ifitm3
Bmpr1b	5.73418e-10	0.778981	0.36	0.047	1.96126e-05	Quiescent B Cell	Bmpr1b
Cyp4f15	6.24668e-10	0.706822	0.3	0.023	2.13655e-05	Quiescent B Cell	Cyp4f15
Ramp1	6.28678e-10	0.706571	0.26	0.012	2.15027e-05	Quiescent B Cell	Ramp1
S100a13	6.58185e-10	0.636192	0.38	0.052	2.25119e-05	Quiescent B Cell	S100a13
Ckb	6.83923e-10	0.948203	1	0.733	2.33922e-05	Quiescent B Cell	Ckb
Pdgfrb	7.16207e-10	0.501618	0.24	0.006	2.44964e-05	Quiescent B Cell	Pdgfrb
Oaf	7.56884e-10	1.03437	0.34	0.041	2.58877e-05	Quiescent B Cell	Oaf
Mertk	8.76723e-10	0.906042	0.36	0.047	2.99866e-05	Quiescent B Cell	Mertk
Nrbp2	9.33957e-10	1.13127	0.52	0.14	3.19441e-05	Quiescent B Cell	Nrbp2
Acot1	9.54814e-10	1.14222	0.68	0.291	3.26575e-05	Quiescent B Cell	Acot1
Gpld1	9.93805e-10	0.896828	0.32	0.035	3.39911e-05	Quiescent B Cell	Gpld1
Mfge8	1.03039e-09	1.2745	0.84	0.378	3.52424e-05	Quiescent B Cell	Mfge8
Kcnj10	1.10852e-09	1.05545	0.52	0.14	3.79147e-05	Quiescent B Cell	Kcnj10
Pdlim4	1.26005e-09	1.00417	0.48	0.11	4.30976e-05	Quiescent B Cell	Pdlim4
Mgst1	1.30074e-09	1.0568	0.42	0.081	4.44892e-05	Quiescent B Cell	Mgst1
Crim1	1.37081e-09	0.830008	0.4	0.07	4.68858e-05	Quiescent B Cell	Crim1
Gna13	1.39125e-09	1.11997	0.8	0.512	4.75849e-05	Quiescent B Cell	Gna13
AI413582	1.43137e-09	0.781389	0.36	0.052	4.89573e-05	Quiescent B Cell	AI413582
Sdc2	1.47546e-09	0.792641	0.48	0.11	5.0465e-05	Quiescent B Cell	Sdc2
Plagl1	1.48716e-09	1.08615	0.52	0.151	5.08655e-05	Quiescent B Cell	Plagl1
Adhfe1	1.99857e-09	0.949853	0.44	0.093	6.83571e-05	Quiescent B Cell	Adhfe1
Sat1	2.02997e-09	1.16197	0.76	0.378	6.94311e-05	Quiescent B Cell	Sat1
Arap2	2.08325e-09	0.930115	0.48	0.128	7.12533e-05	Quiescent B Cell	Arap2
Cav2	2.1166e-09	0.743546	0.3	0.029	7.23942e-05	Quiescent B Cell	Cav2
Paqr8	2.1707e-09	0.918995	0.42	0.081	7.42445e-05	Quiescent B Cell	Paqr8
Tnc	2.19368e-09	0.594603	0.2	0	7.50304e-05	Quiescent B Cell	Tnc
Pld2	2.19368e-09	0.475168	0.2	0	7.50304e-05	Quiescent B Cell	Pld2
Anxa5	2.56354e-09	0.948078	0.48	0.122	8.76808e-05	Quiescent B Cell	Anxa5
Il6st	2.75639e-09	0.972862	0.46	0.116	9.42769e-05	Quiescent B Cell	Il6st
Lrp4	3.29705e-09	0.673704	0.28	0.023	0.000112769	Quiescent B Cell	Lrp4
Mfsd2a	3.53329e-09	0.456002	0.22	0.006	0.000120849	Quiescent B Cell	Mfsd2a
Cyr61	3.63695e-09	1.2606	0.34	0.047	0.000124395	Quiescent B Cell	Cyr61
Phkg1	3.67271e-09	0.617411	0.22	0.006	0.000125618	Quiescent B Cell	Phkg1
Acaa2	3.67297e-09	0.871621	0.42	0.093	0.000125627	Quiescent B Cell	Acaa2
Pgm2	4.56441e-09	0.661497	0.32	0.041	0.000156116	Quiescent B Cell	Pgm2
Malat1	5.51295e-09	1.34985	0.98	0.971	0.000188559	Quiescent B Cell	Malat1
Gjb6	5.83758e-09	0.631816	0.24	0.012	0.000199663	Quiescent B Cell	Gjb6
Scrg1	6.32023e-09	0.723079	0.26	0.017	0.000216171	Quiescent B Cell	Scrg1
Pea15a	7.01028e-09	1.15867	0.78	0.541	0.000239772	Quiescent B Cell	Pea15a
Gpm6a	7.13656e-09	1.13547	0.84	0.616	0.000244092	Quiescent B Cell	Gpm6a
Ctsl	7.29103e-09	1.10833	0.62	0.262	0.000249375	Quiescent B Cell	Ctsl
Degs1	7.63046e-09	0.693754	0.42	0.087	0.000260985	Quiescent B Cell	Degs1
Trps1	8.03935e-09	0.924438	0.62	0.227	0.00027497	Quiescent B Cell	Trps1
Prr5	9.35228e-09	0.671542	0.3	0.035	0.000319876	Quiescent B Cell	Prr5
Slc16a2	1.09389e-08	1.09047	0.5	0.157	0.000374143	Quiescent B Cell	Slc16a2
Slc7a11	1.16585e-08	0.951963	0.36	0.064	0.000398756	Quiescent B Cell	Slc7a11
Crb2	1.49234e-08	0.422327	0.18	0	0.000510425	Quiescent B Cell	Crb2
Lxn	1.56002e-08	0.848858	0.32	0.047	0.000533574	Quiescent B Cell	Lxn
Mid1ip1	1.67712e-08	1.22773	0.7	0.378	0.000573627	Quiescent B Cell	Mid1ip1
Laptm4a	2.03616e-08	0.950104	0.84	0.599	0.000696427	Quiescent B Cell	Laptm4a
Lmbrd1	2.08607e-08	0.940281	0.54	0.18	0.000713497	Quiescent B Cell	Lmbrd1
Ivd	2.39514e-08	1.09075	0.58	0.221	0.00081921	Quiescent B Cell	Ivd
Itih5	2.53176e-08	0.459753	0.2	0.006	0.000865938	Quiescent B Cell	Itih5
Tnfrsf1a	2.79188e-08	0.794009	0.34	0.058	0.000954907	Quiescent B Cell	Tnfrsf1a
Tmem100	2.81241e-08	0.724344	0.32	0.047	0.00096193	Quiescent B Cell	Tmem100
Ass1	2.84568e-08	0.663885	0.24	0.017	0.000973307	Quiescent B Cell	Ass1
Abhd3	3.21484e-08	0.502966	0.22	0.012	0.00109957	Quiescent B Cell	Abhd3
Slc8b1	3.32941e-08	0.449548	0.22	0.012	0.00113876	Quiescent B Cell	Slc8b1
Slc6a11	3.53509e-08	0.730448	0.28	0.035	0.00120911	Quiescent B Cell	Slc6a11
Slc27a1	3.74017e-08	1.06426	0.56	0.215	0.00127925	Quiescent B Cell	Slc27a1
Smpdl3a	3.84695e-08	0.70797	0.4	0.093	0.00131577	Quiescent B Cell	Smpdl3a
Folh1	3.96435e-08	0.408418	0.22	0.012	0.00135593	Quiescent B Cell	Folh1
Gramd3	4.31683e-08	0.698417	0.28	0.035	0.00147649	Quiescent B Cell	Gramd3
Psph	4.52983e-08	0.947289	0.54	0.198	0.00154934	Quiescent B Cell	Psph
Prelp	4.82023e-08	0.753025	0.32	0.052	0.00164866	Quiescent B Cell	Prelp
Sfrp1	5.314e-08	1.63668	0.54	0.221	0.00181755	Quiescent B Cell	Sfrp1
Cd302	5.73067e-08	0.58774	0.28	0.035	0.00196006	Quiescent B Cell	Cd302
Zcchc24	5.88018e-08	0.740284	0.6	0.198	0.0020112	Quiescent B Cell	Zcchc24
Slc38a3	5.91486e-08	0.848264	0.32	0.052	0.00202306	Quiescent B Cell	Slc38a3
Ccdc74a	5.91486e-08	0.713422	0.32	0.052	0.00202306	Quiescent B Cell	Ccdc74a
Tob2	5.97135e-08	0.928237	0.44	0.122	0.00204238	Quiescent B Cell	Tob2
Rora	6.09862e-08	0.996638	0.4	0.093	0.00208591	Quiescent B Cell	Rora
Arsk	6.2241e-08	0.789809	0.32	0.052	0.00212883	Quiescent B Cell	Arsk
Serpinh1	6.80964e-08	0.895861	0.46	0.134	0.0023291	Quiescent B Cell	Serpinh1
Gbp2	6.97744e-08	0.974482	0.28	0.035	0.00238649	Quiescent B Cell	Gbp2
Usp2	7.28549e-08	0.8563	0.42	0.105	0.00249186	Quiescent B Cell	Usp2
Fth1	7.35694e-08	0.691228	0.92	0.86	0.00251629	Quiescent B Cell	Fth1
Gfra1	7.35733e-08	0.645484	0.38	0.081	0.00251643	Quiescent B Cell	Gfra1
Ptprz1	7.51017e-08	1.03509	0.9	0.721	0.0025687	Quiescent B Cell	Ptprz1
Lhfp	7.53983e-08	0.647248	0.36	0.07	0.00257885	Quiescent B Cell	Lhfp
Rabac1	7.9594e-08	0.967431	0.64	0.291	0.00272235	Quiescent B Cell	Rabac1
Ppargc1a	8.72486e-08	0.708144	0.28	0.035	0.00298416	Quiescent B Cell	Ppargc1a
Neat1	9.04326e-08	1.65328	0.38	0.087	0.00309307	Quiescent B Cell	Neat1
Rras	9.29871e-08	0.722861	0.36	0.07	0.00318044	Quiescent B Cell	Rras
Rgma	1.00748e-07	0.772855	0.44	0.122	0.00344587	Quiescent B Cell	Rgma
Hspa2	1.04673e-07	0.732815	0.3	0.047	0.00358013	Quiescent B Cell	Hspa2
Naaa	1.13834e-07	0.678052	0.24	0.023	0.00389348	Quiescent B Cell	Naaa
Nap1l5	1.18014e-07	0.738282	0.4	0.105	0.00403643	Quiescent B Cell	Nap1l5
Anxa2	1.20913e-07	1.31045	0.48	0.145	0.00413558	Quiescent B Cell	Anxa2
Ppp1r1b	1.21005e-07	0.79778	0.24	0.023	0.00413875	Quiescent B Cell	Ppp1r1b
Fgfr2	1.28009e-07	0.714414	0.4	0.099	0.00437831	Quiescent B Cell	Fgfr2
Timp2	1.29478e-07	0.690407	0.46	0.134	0.00442853	Quiescent B Cell	Timp2
Cadm2	1.39181e-07	1.04743	0.46	0.145	0.00476041	Quiescent B Cell	Cadm2
Chchd10	1.39576e-07	0.835373	0.32	0.058	0.0047739	Quiescent B Cell	Chchd10
Grin2c	1.48548e-07	0.539276	0.22	0.017	0.00508078	Quiescent B Cell	Grin2c
Abca1	1.51921e-07	1.0655	0.74	0.384	0.00519615	Quiescent B Cell	Abca1
Fam174a	1.57871e-07	0.581524	0.4	0.099	0.00539966	Quiescent B Cell	Fam174a
Flnc	1.71788e-07	0.615076	0.18	0.006	0.00587565	Quiescent B Cell	Flnc
Fam189a2	1.74301e-07	0.471314	0.2	0.012	0.00596162	Quiescent B Cell	Fam189a2
Fkbp10	1.74471e-07	0.55621	0.22	0.017	0.00596742	Quiescent B Cell	Fkbp10
Cd82	1.80415e-07	0.534389	0.2	0.012	0.00617075	Quiescent B Cell	Cd82
Aldh7a1	1.8655e-07	0.874271	0.46	0.157	0.00638056	Quiescent B Cell	Aldh7a1
Mir22hg	2.00028e-07	0.472286	0.2	0.012	0.00684157	Quiescent B Cell	Mir22hg
Cxcl14	2.11379e-07	0.649512	0.22	0.017	0.00722978	Quiescent B Cell	Cxcl14
Omg	2.14232e-07	0.494965	0.2	0.012	0.00732738	Quiescent B Cell	Omg
Hibadh	2.16059e-07	0.965049	0.56	0.227	0.00738985	Quiescent B Cell	Hibadh
Soat1	2.25053e-07	0.852181	0.5	0.169	0.0076975	Quiescent B Cell	Soat1
Enpp5	2.27816e-07	0.853346	0.32	0.064	0.00779198	Quiescent B Cell	Enpp5
Rgcc	2.29408e-07	0.53512	0.2	0.012	0.00784644	Quiescent B Cell	Rgcc
Cd164	2.32412e-07	0.832363	0.72	0.39	0.0079492	Quiescent B Cell	Cd164
Psat1	2.41373e-07	0.962998	0.68	0.395	0.00825566	Quiescent B Cell	Psat1
Col11a2	2.4562e-07	0.39004	0.2	0.012	0.00840095	Quiescent B Cell	Col11a2
Saraf	2.54113e-07	0.664618	0.68	0.343	0.00869144	Quiescent B Cell	Saraf
Plce1	2.55779e-07	0.484275	0.22	0.017	0.00874841	Quiescent B Cell	Plce1
Ugp2	2.63273e-07	0.924705	0.54	0.233	0.00900473	Quiescent B Cell	Ugp2
Gnao1	2.63392e-07	1.13305	0.84	0.715	0.00900879	Quiescent B Cell	Gnao1
Cyba	2.63542e-07	0.621397	0.26	0.035	0.00901392	Quiescent B Cell	Cyba
Tiparp	2.73508e-07	1.12475	0.5	0.203	0.0093548	Quiescent B Cell	Tiparp
Acadsb	2.87284e-07	0.894418	0.5	0.186	0.00982597	Quiescent B Cell	Acadsb
Cadm1	2.97477e-07	0.956079	0.72	0.366	0.0101746	Quiescent B Cell	Cadm1
Pde4b	3.29021e-07	0.945304	0.38	0.099	0.0112535	Quiescent B Cell	Pde4b
Trim9	3.31927e-07	1.03435	0.56	0.244	0.0113529	Quiescent B Cell	Trim9
Lamp2	3.71523e-07	1.02624	0.6	0.297	0.0127072	Quiescent B Cell	Lamp2
Phlpp1	3.81882e-07	0.700367	0.48	0.169	0.0130615	Quiescent B Cell	Phlpp1
Six3os1	4.11724e-07	0.786022	0.28	0.047	0.0140822	Quiescent B Cell	Six3os1
Slc15a2	4.18121e-07	0.721295	0.32	0.064	0.014301	Quiescent B Cell	Slc15a2
Slc41a1	4.48837e-07	0.594968	0.42	0.116	0.0153516	Quiescent B Cell	Slc41a1
Pygb	4.7609e-07	1.36167	0.58	0.308	0.0162837	Quiescent B Cell	Pygb
Ak3	4.85413e-07	0.699783	0.5	0.174	0.0166026	Quiescent B Cell	Ak3
Prrt1	4.99582e-07	0.701046	0.24	0.029	0.0170872	Quiescent B Cell	Prrt1
Appl2	5.07306e-07	0.906475	0.54	0.221	0.0173514	Quiescent B Cell	Appl2
Adgrg1	5.42615e-07	0.781451	0.82	0.517	0.0185591	Quiescent B Cell	Adgrg1
Pon2	5.56243e-07	0.840184	0.5	0.198	0.0190252	Quiescent B Cell	Pon2
Mettl7a1	5.65052e-07	0.539879	0.3	0.052	0.0193265	Quiescent B Cell	Mettl7a1
Maob	6.00406e-07	0.620103	0.28	0.047	0.0205357	Quiescent B Cell	Maob
Axl	6.25925e-07	0.808323	0.5	0.192	0.0214085	Quiescent B Cell	Axl
Alcam	6.42444e-07	0.996225	0.44	0.151	0.0219735	Quiescent B Cell	Alcam
Cmya5	6.68932e-07	0.332265	0.14	0	0.0228795	Quiescent B Cell	Cmya5
Gbp2b	6.68932e-07	0.322683	0.14	0	0.0228795	Quiescent B Cell	Gbp2b
Gm43728	7.21529e-07	0.817116	0.42	0.128	0.0246784	Quiescent B Cell	Gm43728
Ephb1	7.74775e-07	0.931946	0.36	0.087	0.0264996	Quiescent B Cell	Ephb1
Tlr3	7.99331e-07	0.495655	0.22	0.023	0.0273395	Quiescent B Cell	Tlr3
Sash1	8.03635e-07	0.966995	0.48	0.192	0.0274867	Quiescent B Cell	Sash1
Nxn	8.08752e-07	0.746362	0.4	0.116	0.0276617	Quiescent B Cell	Nxn
Eva1a	8.23215e-07	0.458578	0.22	0.023	0.0281564	Quiescent B Cell	Eva1a
Pygl	9.79866e-07	0.591678	0.26	0.041	0.0335144	Quiescent B Cell	Pygl
Dlk1	9.8162e-07	1.08081	0.22	0.023	0.0335744	Quiescent B Cell	Dlk1
Slitrk5	1.02003e-06	0.726355	0.34	0.081	0.0348879	Quiescent B Cell	Slitrk5
Abhd14a	1.02003e-06	0.647217	0.34	0.081	0.0348879	Quiescent B Cell	Abhd14a
Itih3	1.03124e-06	0.729279	0.32	0.07	0.0352716	Quiescent B Cell	Itih3
Swap70	1.04024e-06	0.384242	0.2	0.017	0.0355793	Quiescent B Cell	Swap70
Fzd4	1.06548e-06	0.522492	0.16	0.006	0.0364425	Quiescent B Cell	Fzd4
Enkur	1.06548e-06	0.33468	0.16	0.006	0.0364425	Quiescent B Cell	Enkur
Fam69c	1.10134e-06	0.541772	0.18	0.012	0.037669	Quiescent B Cell	Fam69c
Rhbdf1	1.10134e-06	0.472712	0.18	0.012	0.037669	Quiescent B Cell	Rhbdf1
Inf2	1.10573e-06	0.298727	0.16	0.006	0.0378194	Quiescent B Cell	Inf2
Smox	1.144e-06	1.05261	0.44	0.151	0.0391281	Quiescent B Cell	Smox
Chil1	1.17798e-06	0.667332	0.18	0.012	0.0402905	Quiescent B Cell	Chil1
Rarres2	1.17798e-06	0.421792	0.18	0.012	0.0402905	Quiescent B Cell	Rarres2
Nwd1	1.19068e-06	0.346672	0.16	0.006	0.0407249	Quiescent B Cell	Nwd1
Izumo4	1.25975e-06	0.394354	0.18	0.012	0.0430871	Quiescent B Cell	Izumo4
Smo	1.28321e-06	0.739175	0.38	0.105	0.0438897	Quiescent B Cell	Smo
Tril	1.32477e-06	0.741129	0.28	0.052	0.0453112	Quiescent B Cell	Tril
Mcc	1.3514e-06	1.05198	0.5	0.198	0.0462219	Quiescent B Cell	Mcc
Zfp36l2	1.3583e-06	0.990402	0.64	0.343	0.0464579	Quiescent B Cell	Zfp36l2
Lhx2	1.36868e-06	0.690861	0.72	0.378	0.0468128	Quiescent B Cell	Lhx2
Fads3	1.43142e-06	0.322218	0.16	0.006	0.0489589	Quiescent B Cell	Fads3
Myo6	1.54625e-06	0.857863	0.58	0.285	0.0528863	Quiescent B Cell	Myo6
Plekhb1	1.60451e-06	0.835322	0.56	0.244	0.0548791	Quiescent B Cell	Plekhb1
Arntl	1.6395e-06	0.534333	0.28	0.052	0.0560757	Quiescent B Cell	Arntl
Hes5	1.67145e-06	1.19128	0.36	0.099	0.0571686	Quiescent B Cell	Hes5
Slc22a23	1.79922e-06	0.560652	0.26	0.041	0.0615388	Quiescent B Cell	Slc22a23
Capns1	1.81341e-06	0.668157	0.78	0.599	0.0620242	Quiescent B Cell	Capns1
Tex264	1.88941e-06	0.567581	0.32	0.076	0.0646236	Quiescent B Cell	Tex264
Ctnnd2	2.14856e-06	0.833533	0.64	0.355	0.0734871	Quiescent B Cell	Ctnnd2
Lamp1	2.17602e-06	0.884937	0.8	0.721	0.0744263	Quiescent B Cell	Lamp1
Msmo1	2.32565e-06	0.751985	0.56	0.238	0.0795441	Quiescent B Cell	Msmo1
H2-D1	2.36533e-06	0.937455	0.5	0.198	0.0809015	Quiescent B Cell	H2-D1
Tmem50b	2.44686e-06	0.701927	0.4	0.134	0.0836899	Quiescent B Cell	Tmem50b
Hspb8	2.55922e-06	0.592979	0.22	0.029	0.0875331	Quiescent B Cell	Hspb8
Hnmt	2.55922e-06	0.451846	0.22	0.029	0.0875331	Quiescent B Cell	Hnmt
Itgb8	2.58201e-06	1.003	0.54	0.262	0.0883126	Quiescent B Cell	Itgb8
Pcsk6	2.66159e-06	0.554911	0.24	0.035	0.0910344	Quiescent B Cell	Pcsk6
Tmem106b	2.77514e-06	0.713134	0.52	0.209	0.0949182	Quiescent B Cell	Tmem106b
Thrb	2.85428e-06	0.459408	0.22	0.029	0.0976249	Quiescent B Cell	Thrb
Gm973	2.93299e-06	0.657164	0.22	0.029	0.100317	Quiescent B Cell	Gm973
Cpt1a	3.00337e-06	0.773009	0.32	0.081	0.102724	Quiescent B Cell	Cpt1a
Rapgef3	3.18183e-06	0.535055	0.22	0.029	0.108828	Quiescent B Cell	Rapgef3
Parp4	3.18183e-06	0.434555	0.22	0.029	0.108828	Quiescent B Cell	Parp4
Vegfa	3.21639e-06	0.675346	0.44	0.163	0.11001	Quiescent B Cell	Vegfa
Tmed10	3.49822e-06	0.751806	0.86	0.605	0.11965	Quiescent B Cell	Tmed10
Fars2	3.52611e-06	0.648901	0.3	0.07	0.120604	Quiescent B Cell	Fars2
Kcna2	3.68337e-06	0.679076	0.32	0.081	0.125982	Quiescent B Cell	Kcna2
Sqstm1	3.80668e-06	0.912722	0.7	0.459	0.1302	Quiescent B Cell	Sqstm1
Paqr7	4.27905e-06	0.379132	0.22	0.029	0.146356	Quiescent B Cell	Paqr7
Tmem59	4.35368e-06	0.684777	0.86	0.703	0.148909	Quiescent B Cell	Tmem59
AI593442	4.38258e-06	0.733292	0.2	0.023	0.149897	Quiescent B Cell	AI593442
Bcl3	4.42404e-06	0.394452	0.12	0	0.151315	Quiescent B Cell	Bcl3
Pamr1	4.42404e-06	0.296297	0.12	0	0.151315	Quiescent B Cell	Pamr1
Prrg1	4.42404e-06	0.288181	0.12	0	0.151315	Quiescent B Cell	Prrg1
Snhg18	4.42404e-06	0.26508	0.12	0	0.151315	Quiescent B Cell	Snhg18
Tcf7l1	4.50901e-06	0.449647	0.2	0.023	0.154222	Quiescent B Cell	Tcf7l1
Npr2	4.50962e-06	0.658993	0.32	0.081	0.154242	Quiescent B Cell	Npr2
Fzd2	4.5813e-06	0.917042	0.6	0.32	0.156694	Quiescent B Cell	Fzd2
Adamts1	4.63893e-06	0.662757	0.2	0.023	0.158665	Quiescent B Cell	Adamts1
Nacc2	4.78037e-06	0.521376	0.38	0.11	0.163503	Quiescent B Cell	Nacc2
Cebpb	4.98933e-06	0.69596	0.24	0.041	0.17065	Quiescent B Cell	Cebpb
Fezf2	5.05057e-06	0.778914	0.2	0.023	0.172745	Quiescent B Cell	Fezf2
Itgb5	5.15913e-06	0.487673	0.3	0.07	0.176458	Quiescent B Cell	Itgb5
Chst1	5.19539e-06	0.644648	0.2	0.023	0.177698	Quiescent B Cell	Chst1
Abr	5.21519e-06	0.794508	0.46	0.18	0.178375	Quiescent B Cell	Abr
Bcar3	5.60982e-06	0.541482	0.3	0.07	0.191873	Quiescent B Cell	Bcar3
Gpr146	5.6541e-06	0.417645	0.2	0.023	0.193387	Quiescent B Cell	Gpr146
St5	5.6541e-06	0.381699	0.2	0.023	0.193387	Quiescent B Cell	St5
Gyg	5.72824e-06	0.530823	0.3	0.07	0.195923	Quiescent B Cell	Gyg
Vstm4	5.8361e-06	0.432151	0.18	0.017	0.199612	Quiescent B Cell	Vstm4
Ctsb	5.84461e-06	0.920048	0.76	0.593	0.199903	Quiescent B Cell	Ctsb
Slc25a33	5.84965e-06	0.53368	0.28	0.058	0.200075	Quiescent B Cell	Slc25a33
Idh2	5.86634e-06	0.796701	0.56	0.285	0.200646	Quiescent B Cell	Idh2
Adk	5.89782e-06	0.813079	0.42	0.151	0.201723	Quiescent B Cell	Adk
Tspan9	6.11152e-06	0.797206	0.4	0.14	0.209032	Quiescent B Cell	Tspan9
Prdx1	6.53474e-06	0.765369	0.88	0.68	0.223508	Quiescent B Cell	Prdx1
Vit	7.01702e-06	0.547078	0.16	0.012	0.240003	Quiescent B Cell	Vit
Col16a1	7.01702e-06	0.382563	0.16	0.012	0.240003	Quiescent B Cell	Col16a1
Itpr2	7.02076e-06	0.408363	0.24	0.041	0.240131	Quiescent B Cell	Itpr2
Syt11	7.02721e-06	0.589918	0.92	0.866	0.240352	Quiescent B Cell	Syt11
Lpp	7.13655e-06	0.70525	0.32	0.081	0.244091	Quiescent B Cell	Lpp
Serpina3n	7.27545e-06	0.818299	0.14	0.006	0.248842	Quiescent B Cell	Serpina3n
Tox2	7.27545e-06	0.319154	0.14	0.006	0.248842	Quiescent B Cell	Tox2
S100a16	7.35373e-06	0.962928	0.68	0.448	0.25152	Quiescent B Cell	S100a16
Ldhb	7.68631e-06	0.922783	0.74	0.605	0.262895	Quiescent B Cell	Ldhb
Acox1	7.82732e-06	0.840002	0.5	0.238	0.267718	Quiescent B Cell	Acox1
Echdc2	7.88041e-06	0.31039	0.18	0.017	0.269534	Quiescent B Cell	Echdc2
Gm36944	7.99459e-06	0.342686	0.16	0.012	0.273439	Quiescent B Cell	Gm36944
Plin3	8.56538e-06	0.544444	0.28	0.058	0.292962	Quiescent B Cell	Plin3
Tpp1	8.85809e-06	0.878716	0.44	0.174	0.302973	Quiescent B Cell	Tpp1
Lpcat3	8.97382e-06	0.617359	0.4	0.134	0.306932	Quiescent B Cell	Lpcat3
Colgalt2	9.03841e-06	0.267649	0.14	0.006	0.309141	Quiescent B Cell	Colgalt2
Arhgef19	9.10158e-06	0.345428	0.16	0.012	0.311301	Quiescent B Cell	Arhgef19
Cyp7b1	9.10158e-06	0.277656	0.16	0.012	0.311301	Quiescent B Cell	Cyp7b1
Rnf13	9.11987e-06	0.835101	0.54	0.273	0.311927	Quiescent B Cell	Rnf13
Fzd5	9.55613e-06	0.853009	0.32	0.087	0.326848	Quiescent B Cell	Fzd5
Acbd4	9.70858e-06	0.336831	0.16	0.012	0.332063	Quiescent B Cell	Acbd4
Grid2	9.70858e-06	0.300335	0.16	0.012	0.332063	Quiescent B Cell	Grid2
Mgat5	1.01268e-05	0.820774	0.42	0.151	0.346366	Quiescent B Cell	Mgat5
Efemp2	1.04331e-05	0.548507	0.22	0.035	0.356843	Quiescent B Cell	Efemp2
C030037D09Rik	1.05787e-05	0.48167	0.28	0.064	0.361822	Quiescent B Cell	C030037D09Rik
Bag3	1.18206e-05	0.429926	0.22	0.035	0.404299	Quiescent B Cell	Bag3
Id1	1.21056e-05	0.939721	0.44	0.169	0.414049	Quiescent B Cell	Id1
Galnt16	1.25783e-05	0.421617	0.3	0.076	0.430217	Quiescent B Cell	Galnt16
2310022B05Rik	1.44339e-05	0.893638	0.62	0.36	0.493682	Quiescent B Cell	2310022B05Rik
Ctso	1.4677e-05	0.628226	0.3	0.081	0.501998	Quiescent B Cell	Ctso
Hacd2	1.47242e-05	0.68879	0.52	0.227	0.503612	Quiescent B Cell	Hacd2
Rhbdd2	1.50363e-05	0.660797	0.34	0.105	0.514286	Quiescent B Cell	Rhbdd2
Dag1	1.50796e-05	0.864919	0.58	0.343	0.515769	Quiescent B Cell	Dag1
Rmst	1.55693e-05	0.674249	0.26	0.058	0.532516	Quiescent B Cell	Rmst
Ptpn13	1.5678e-05	0.51371	0.24	0.047	0.536233	Quiescent B Cell	Ptpn13
Rest	1.59865e-05	0.54532	0.2	0.029	0.546788	Quiescent B Cell	Rest
Klf6	1.61754e-05	1.00583	0.48	0.221	0.553249	Quiescent B Cell	Klf6
Clip4	1.66144e-05	0.589282	0.32	0.093	0.568263	Quiescent B Cell	Clip4
Dclk1	1.71187e-05	0.762333	0.92	0.802	0.585512	Quiescent B Cell	Dclk1
Bcl2	1.73859e-05	0.644322	0.4	0.151	0.594649	Quiescent B Cell	Bcl2
Cyp2j9	1.76992e-05	0.681564	0.26	0.058	0.605366	Quiescent B Cell	Cyp2j9
Rarg	1.77358e-05	0.469755	0.2	0.029	0.606616	Quiescent B Cell	Rarg
Cyp4v3	1.86773e-05	0.366294	0.2	0.029	0.638821	Quiescent B Cell	Cyp4v3
Vim	1.92997e-05	0.960942	0.88	0.727	0.660107	Quiescent B Cell	Vim
Lrp1	1.98028e-05	0.601516	0.52	0.233	0.677317	Quiescent B Cell	Lrp1
Adgra1	2.1244e-05	0.376553	0.2	0.029	0.72661	Quiescent B Cell	Adgra1
Gm14964	2.24932e-05	0.833885	0.44	0.186	0.769335	Quiescent B Cell	Gm14964
Ptrf	2.25094e-05	0.523777	0.18	0.023	0.769889	Quiescent B Cell	Ptrf
Mat2a	2.30454e-05	0.845036	0.82	0.703	0.788221	Quiescent B Cell	Mat2a
Tapbp	2.35851e-05	0.592645	0.38	0.134	0.806681	Quiescent B Cell	Tapbp
Pitpnc1	2.36573e-05	0.9028	0.58	0.331	0.809149	Quiescent B Cell	Pitpnc1
Rgs20	2.79392e-05	0.7121	0.48	0.238	0.955603	Quiescent B Cell	Rgs20
Efcab14	2.80915e-05	0.669085	0.5	0.227	0.960815	Quiescent B Cell	Efcab14
Sema4a	2.8756e-05	0.433787	0.18	0.023	0.983543	Quiescent B Cell	Sema4a
Synpo2	2.9135e-05	0.346137	0.1	0	0.996506	Quiescent B Cell	Synpo2
Lcat	2.9135e-05	0.294223	0.1	0	0.996506	Quiescent B Cell	Lcat
Col4a5	2.9135e-05	0.274306	0.1	0	0.996506	Quiescent B Cell	Col4a5
Gabrg1	2.9544e-05	0.382105	0.18	0.023	1	Quiescent B Cell	Gabrg1
Crip2	3.00035e-05	0.695228	0.74	0.459	1	Quiescent B Cell	Crip2
Gclm	3.04031e-05	0.766112	0.54	0.279	1	Quiescent B Cell	Gclm
Nrcam	3.08783e-05	0.529274	0.3	0.081	1	Quiescent B Cell	Nrcam
Gpc6	3.15953e-05	0.560547	0.28	0.076	1	Quiescent B Cell	Gpc6
Rgs6	3.20327e-05	0.320811	0.18	0.023	1	Quiescent B Cell	Rgs6
Vimp	3.28304e-05	0.817341	0.36	0.14	1	Quiescent B Cell	Vimp
Trim47	3.34821e-05	0.573576	0.22	0.041	1	Quiescent B Cell	Trim47
Csgalnact1	3.36069e-05	0.320619	0.16	0.017	1	Quiescent B Cell	Csgalnact1
Asph	3.50192e-05	0.692034	0.36	0.128	1	Quiescent B Cell	Asph
Stxbp3	3.54622e-05	0.449511	0.28	0.076	1	Quiescent B Cell	Stxbp3
Gm13111	3.58782e-05	0.397356	0.22	0.041	1	Quiescent B Cell	Gm13111
Capn2	3.68245e-05	0.554774	0.4	0.151	1	Quiescent B Cell	Capn2
S100a4	3.82854e-05	1.14031	0.28	0.076	1	Quiescent B Cell	S100a4
Slc5a3	3.84837e-05	0.877119	0.26	0.064	1	Quiescent B Cell	Slc5a3
Pde8b	4.01857e-05	0.398729	0.24	0.052	1	Quiescent B Cell	Pde8b
Limch1	4.14896e-05	0.517332	0.24	0.052	1	Quiescent B Cell	Limch1
Ifit3	4.16737e-05	0.517349	0.2	0.035	1	Quiescent B Cell	Ifit3
Gsn	4.22974e-05	1.13216	0.5	0.256	1	Quiescent B Cell	Gsn
Tspan33	4.23405e-05	0.333272	0.16	0.017	1	Quiescent B Cell	Tspan33
Plxnb1	4.23875e-05	0.542301	0.64	0.36	1	Quiescent B Cell	Plxnb1
Atp1b1	4.29907e-05	0.795505	0.74	0.523	1	Quiescent B Cell	Atp1b1
Vamp1	4.34126e-05	0.374645	0.14	0.012	1	Quiescent B Cell	Vamp1
Gabrg3	4.34126e-05	0.367472	0.14	0.012	1	Quiescent B Cell	Gabrg3
Agtrap	4.47919e-05	0.438025	0.2	0.035	1	Quiescent B Cell	Agtrap
Cthrc1	4.54691e-05	0.274901	0.12	0.006	1	Quiescent B Cell	Cthrc1
Sqrdl	4.62356e-05	0.311349	0.14	0.012	1	Quiescent B Cell	Sqrdl
Ppil6	4.71121e-05	0.27983	0.12	0.006	1	Quiescent B Cell	Ppil6
Cbx7	4.76231e-05	0.457396	0.24	0.052	1	Quiescent B Cell	Cbx7
Nr3c1	4.78349e-05	0.719022	0.38	0.151	1	Quiescent B Cell	Nr3c1
1810010H24Rik	4.81307e-05	0.464313	0.2	0.035	1	Quiescent B Cell	1810010H24Rik
Pcsk1n	4.8261e-05	0.607289	0.44	0.18	1	Quiescent B Cell	Pcsk1n
Hs3st3a1	4.88113e-05	0.380953	0.12	0.006	1	Quiescent B Cell	Hs3st3a1
Mblac2	4.88113e-05	0.329449	0.12	0.006	1	Quiescent B Cell	Mblac2
Sfxn4	4.88113e-05	0.26375	0.12	0.006	1	Quiescent B Cell	Sfxn4
Phyhipl	4.89046e-05	0.870953	0.42	0.192	1	Quiescent B Cell	Phyhipl
Gm2a	4.89238e-05	0.562014	0.26	0.064	1	Quiescent B Cell	Gm2a
Sorcs2	4.92322e-05	0.281653	0.14	0.012	1	Quiescent B Cell	Sorcs2
Sidt2	4.94763e-05	0.481618	0.3	0.087	1	Quiescent B Cell	Sidt2
Slc39a12	5.02609e-05	0.271813	0.16	0.017	1	Quiescent B Cell	Slc39a12
Lair1	5.05897e-05	0.501172	0.28	0.081	1	Quiescent B Cell	Lair1
Fhad1	5.07987e-05	0.325259	0.14	0.012	1	Quiescent B Cell	Fhad1
Srebf1	5.15765e-05	0.595853	0.44	0.192	1	Quiescent B Cell	Srebf1
Fgf1	5.24123e-05	0.311404	0.14	0.012	1	Quiescent B Cell	Fgf1
Vasn	5.24123e-05	0.284452	0.14	0.012	1	Quiescent B Cell	Vasn
Gramd4	5.27216e-05	0.563588	0.4	0.157	1	Quiescent B Cell	Gramd4
Ddhd1	5.33898e-05	0.700294	0.32	0.11	1	Quiescent B Cell	Ddhd1
Lamb2	5.42252e-05	0.436459	0.2	0.035	1	Quiescent B Cell	Lamb2
Fam161a	5.62067e-05	0.276956	0.12	0.006	1	Quiescent B Cell	Fam161a
Gli3	5.85178e-05	0.782049	0.4	0.157	1	Quiescent B Cell	Gli3
Wwtr1	5.92492e-05	0.842632	0.36	0.134	1	Quiescent B Cell	Wwtr1
Nebl	6.10461e-05	0.537036	0.2	0.035	1	Quiescent B Cell	Nebl
Jak1	6.62023e-05	0.80601	0.54	0.314	1	Quiescent B Cell	Jak1
Aff1	6.74635e-05	0.64879	0.32	0.11	1	Quiescent B Cell	Aff1
Cables1	7.11676e-05	0.606837	0.22	0.047	1	Quiescent B Cell	Cables1
Hes1	7.32498e-05	0.780199	0.3	0.087	1	Quiescent B Cell	Hes1
Fads1	7.37386e-05	0.74666	0.68	0.512	1	Quiescent B Cell	Fads1
Osbpl1a	7.56332e-05	0.575881	0.32	0.105	1	Quiescent B Cell	Osbpl1a
Bgn	7.75896e-05	0.803383	0.22	0.047	1	Quiescent B Cell	Bgn
B930095G15Rik	7.83099e-05	0.594003	0.52	0.279	1	Quiescent B Cell	B930095G15Rik
Dst	8.07771e-05	0.728764	0.62	0.419	1	Quiescent B Cell	Dst
Tmem38a	8.63888e-05	0.578491	0.22	0.047	1	Quiescent B Cell	Tmem38a
2610203C20Rik	8.82158e-05	0.727431	0.64	0.395	1	Quiescent B Cell	2610203C20Rik
Selenbp1	8.82582e-05	0.41807	0.22	0.047	1	Quiescent B Cell	Selenbp1
Fmo1	8.91022e-05	0.442896	0.18	0.029	1	Quiescent B Cell	Fmo1
Gas2l1	8.91022e-05	0.331569	0.18	0.029	1	Quiescent B Cell	Gas2l1
Mtx3	9.33984e-05	0.530046	0.34	0.122	1	Quiescent B Cell	Mtx3
Smad3	9.592e-05	0.352424	0.18	0.029	1	Quiescent B Cell	Smad3
Csrp1	9.87113e-05	0.589309	0.58	0.331	1	Quiescent B Cell	Csrp1
Gpd2	9.96569e-05	0.613718	0.38	0.151	1	Quiescent B Cell	Gpd2
5330406M23Rik	9.98034e-05	0.51704	0.24	0.058	1	Quiescent B Cell	5330406M23Rik
Bsg	0.000101028	0.690511	0.74	0.576	1	Quiescent B Cell	Bsg
Kcnk2	0.000101759	0.764768	0.3	0.099	1	Quiescent B Cell	Kcnk2
Gramd1b	0.000102726	0.379065	0.28	0.076	1	Quiescent B Cell	Gramd1b
Dlc1	0.000103228	0.360812	0.18	0.029	1	Quiescent B Cell	Dlc1
Spred1	0.000103362	0.940166	0.52	0.302	1	Quiescent B Cell	Spred1
Crym	0.000105779	1.37187	0.18	0.029	1	Quiescent B Cell	Crym
Snta1	0.000110873	0.522063	0.2	0.041	1	Quiescent B Cell	Snta1
Prex1	0.000110873	0.447336	0.2	0.041	1	Quiescent B Cell	Prex1
Atp1a1	0.000112092	0.602773	0.32	0.11	1	Quiescent B Cell	Atp1a1
Klf3	0.000113403	0.552615	0.5	0.227	1	Quiescent B Cell	Klf3
Tpcn1	0.000116931	0.392756	0.24	0.058	1	Quiescent B Cell	Tpcn1
Crot	0.000118632	0.740495	0.34	0.128	1	Quiescent B Cell	Crot
Serping1	0.000122376	0.404455	0.18	0.029	1	Quiescent B Cell	Serping1
Mettl20	0.000123216	0.447938	0.16	0.023	1	Quiescent B Cell	Mettl20
Gprasp2	0.000123779	0.565618	0.34	0.122	1	Quiescent B Cell	Gprasp2
Efhd1	0.000133188	0.483639	0.16	0.023	1	Quiescent B Cell	Efhd1
Gm10561	0.000133188	0.381255	0.16	0.023	1	Quiescent B Cell	Gm10561
Lrrc8a	0.000134453	0.806473	0.36	0.151	1	Quiescent B Cell	Lrrc8a
Tom1	0.00013765	0.451496	0.28	0.087	1	Quiescent B Cell	Tom1
Rasa2	0.00014076	0.576291	0.38	0.163	1	Quiescent B Cell	Rasa2
Clstn1	0.000140782	0.664444	0.48	0.233	1	Quiescent B Cell	Clstn1
Zcchc18	0.000141642	0.603027	0.66	0.419	1	Quiescent B Cell	Zcchc18
Mapk4	0.000142579	0.466291	0.32	0.11	1	Quiescent B Cell	Mapk4
Dapp1	0.000150938	0.421456	0.2	0.041	1	Quiescent B Cell	Dapp1
Fam171b	0.000151314	0.611944	0.86	0.599	1	Quiescent B Cell	Fam171b
Pttg1	0.00015182	0.551704	0.3	0.099	1	Quiescent B Cell	Pttg1
Elovl5	0.000157081	0.719085	0.54	0.326	1	Quiescent B Cell	Elovl5
Ddit4l	0.000159492	0.317453	0.16	0.023	1	Quiescent B Cell	Ddit4l
Hspa4l	0.000160644	0.581321	0.5	0.267	1	Quiescent B Cell	Hspa4l
Acadm	0.000164064	0.529768	0.4	0.169	1	Quiescent B Cell	Acadm
Vkorc1	0.000165487	0.626923	0.52	0.285	1	Quiescent B Cell	Vkorc1
Adcyap1r1	0.000170606	0.620499	0.48	0.25	1	Quiescent B Cell	Adcyap1r1
Emp2	0.000176835	0.60811	0.4	0.163	1	Quiescent B Cell	Emp2
Aldh9a1	0.000178192	0.555396	0.38	0.145	1	Quiescent B Cell	Aldh9a1
Camk2d	0.000178763	0.611534	0.22	0.052	1	Quiescent B Cell	Camk2d
Ctsd	0.000179877	0.793693	0.64	0.424	1	Quiescent B Cell	Ctsd
Tspan12	0.000180414	0.504761	0.26	0.076	1	Quiescent B Cell	Tspan12
Peak1	0.000185542	0.317332	0.14	0.017	1	Quiescent B Cell	Peak1
Kifc3	0.000192824	0.36119	0.18	0.035	1	Quiescent B Cell	Kifc3
Dhrs7	0.000197143	0.458293	0.28	0.087	1	Quiescent B Cell	Dhrs7
Xbp1	0.000197259	0.583342	0.36	0.145	1	Quiescent B Cell	Xbp1
Rfx4	0.000201555	0.631114	0.22	0.052	1	Quiescent B Cell	Rfx4
Hacl1	0.000201811	0.366521	0.18	0.035	1	Quiescent B Cell	Hacl1
Igfbp5	0.000203227	0.783792	0.84	0.622	1	Quiescent B Cell	Igfbp5
Ephx2	0.000207189	0.32556	0.14	0.017	1	Quiescent B Cell	Ephx2
Ghr	0.00021296	0.29458	0.14	0.017	1	Quiescent B Cell	Ghr
Gem	0.000218881	0.40018	0.14	0.017	1	Quiescent B Cell	Gem
Zfp958	0.000218881	0.262779	0.14	0.017	1	Quiescent B Cell	Zfp958
Shisa4	0.000222247	0.875558	0.42	0.203	1	Quiescent B Cell	Shisa4
Jade2	0.000226029	0.457638	0.18	0.035	1	Quiescent B Cell	Jade2
Gprc5b	0.000227056	0.35257	0.22	0.052	1	Quiescent B Cell	Gprc5b
Cryab	0.00022717	0.851357	0.24	0.064	1	Quiescent B Cell	Cryab
Trpm3	0.000231191	0.345086	0.14	0.017	1	Quiescent B Cell	Trpm3
Ttc38	0.000232829	0.521831	0.3	0.105	1	Quiescent B Cell	Ttc38
Lfng	0.000239154	0.544005	0.32	0.116	1	Quiescent B Cell	Lfng
Hsd17b4	0.000242859	0.556878	0.48	0.244	1	Quiescent B Cell	Hsd17b4
Tmem56	0.000244148	0.296996	0.14	0.017	1	Quiescent B Cell	Tmem56
Rbp1	0.00024883	0.91967	0.36	0.157	1	Quiescent B Cell	Rbp1
Dad1	0.000253996	0.631607	0.66	0.43	1	Quiescent B Cell	Dad1
Psmb10	0.000255563	0.281236	0.22	0.052	1	Quiescent B Cell	Psmb10
Pdzph1	0.000259525	0.364437	0.12	0.012	1	Quiescent B Cell	Pdzph1
Pter	0.000259525	0.322486	0.12	0.012	1	Quiescent B Cell	Pter
Dusp23	0.000264546	0.358225	0.18	0.035	1	Quiescent B Cell	Dusp23
Nfkbia	0.000265013	1.23906	0.62	0.413	1	Quiescent B Cell	Nfkbia
Slc46a1	0.000267469	0.297382	0.12	0.012	1	Quiescent B Cell	Slc46a1
Fosl1	0.000275641	0.495232	0.12	0.012	1	Quiescent B Cell	Fosl1
Hapln1	0.000275641	0.351573	0.12	0.012	1	Quiescent B Cell	Hapln1
Sesn1	0.000282842	0.684879	0.44	0.233	1	Quiescent B Cell	Sesn1
Lpin3	0.000284046	0.328399	0.12	0.012	1	Quiescent B Cell	Lpin3
Fas	0.000289821	0.409573	0.1	0.006	1	Quiescent B Cell	Fas
A930005G22Rik	0.000289821	0.382733	0.1	0.006	1	Quiescent B Cell	A930005G22Rik
Gcnt4	0.000289821	0.349593	0.1	0.006	1	Quiescent B Cell	Gcnt4
Trim34a	0.000289821	0.269182	0.1	0.006	1	Quiescent B Cell	Trim34a
Snx33	0.000289821	0.262606	0.1	0.006	1	Quiescent B Cell	Snx33
4930402H24Rik	0.00029111	0.726862	0.66	0.547	1	Quiescent B Cell	4930402H24Rik
Chpt1	0.000291269	0.681052	0.54	0.343	1	Quiescent B Cell	Chpt1
Urah	0.000299968	0.322656	0.1	0.006	1	Quiescent B Cell	Urah
Slc7a10	0.000299968	0.291969	0.1	0.006	1	Quiescent B Cell	Slc7a10
Fgd6	0.000307602	0.434328	0.22	0.058	1	Quiescent B Cell	Fgd6
Tmbim1	0.00031009	0.577755	0.2	0.047	1	Quiescent B Cell	Tmbim1
Gpi1	0.000324293	0.583724	0.54	0.314	1	Quiescent B Cell	Gpi1
Cd44	0.000325255	1.13428	0.24	0.07	1	Quiescent B Cell	Cd44
Ttyh3	0.000325772	0.623369	0.9	0.733	1	Quiescent B Cell	Ttyh3
Ssr3	0.000328389	0.672401	0.68	0.477	1	Quiescent B Cell	Ssr3
Bhlhe41	0.000330347	0.399488	0.18	0.035	1	Quiescent B Cell	Bhlhe41
Rhob	0.000337148	0.756759	0.62	0.436	1	Quiescent B Cell	Rhob
Slc12a4	0.00033814	0.423331	0.22	0.058	1	Quiescent B Cell	Slc12a4
Chadl	0.000339735	0.256494	0.12	0.012	1	Quiescent B Cell	Chadl
Anxa7	0.000343087	0.517332	0.24	0.07	1	Quiescent B Cell	Anxa7
Lmna	0.000343208	0.599696	0.28	0.093	1	Quiescent B Cell	Lmna
Pmm1	0.000343584	0.475162	0.34	0.134	1	Quiescent B Cell	Pmm1
Msi2	0.000344679	0.567879	0.98	0.814	1	Quiescent B Cell	Msi2
Adam23	0.000348779	0.435466	0.28	0.093	1	Quiescent B Cell	Adam23
Spcs2	0.000357213	0.664546	0.64	0.465	1	Quiescent B Cell	Spcs2
Mbnl2	0.000363269	0.632683	0.6	0.401	1	Quiescent B Cell	Mbnl2
Pxmp2	0.000364627	0.311267	0.2	0.047	1	Quiescent B Cell	Pxmp2
Kcnn2	0.000366924	0.685151	0.42	0.209	1	Quiescent B Cell	Kcnn2
Tcta	0.000371498	0.373867	0.22	0.058	1	Quiescent B Cell	Tcta
Adcy2	0.000376406	0.383687	0.16	0.029	1	Quiescent B Cell	Adcy2
Phyh	0.000409432	0.588817	0.36	0.145	1	Quiescent B Cell	Phyh
Mir99ahg	0.000412113	0.714966	0.7	0.506	1	Quiescent B Cell	Mir99ahg
Ptpra	0.000421591	0.747397	0.52	0.331	1	Quiescent B Cell	Ptpra
Gsta4	0.000423293	0.53024	0.62	0.401	1	Quiescent B Cell	Gsta4
Selm	0.000423969	0.502849	0.24	0.07	1	Quiescent B Cell	Selm
Fzd1	0.000425644	0.650525	0.3	0.116	1	Quiescent B Cell	Fzd1
Hivep2	0.000428032	0.303914	0.2	0.047	1	Quiescent B Cell	Hivep2
Crtc3	0.0004286	0.619322	0.4	0.192	1	Quiescent B Cell	Crtc3
Gng12	0.000431724	0.547996	0.36	0.151	1	Quiescent B Cell	Gng12
Cotl1	0.000431724	0.441196	0.36	0.151	1	Quiescent B Cell	Cotl1
Gabarapl1	0.000432128	0.600042	0.62	0.401	1	Quiescent B Cell	Gabarapl1
2810001G20Rik	0.00043535	0.371678	0.22	0.058	1	Quiescent B Cell	2810001G20Rik
Hivep3	0.000450204	0.478828	0.3	0.11	1	Quiescent B Cell	Hivep3
Pacrg	0.000453326	0.362996	0.16	0.029	1	Quiescent B Cell	Pacrg
Cdh11	0.000453326	0.31436	0.16	0.029	1	Quiescent B Cell	Cdh11
Ociad1	0.000469879	0.591617	0.6	0.395	1	Quiescent B Cell	Ociad1
Tnik	0.000483667	0.675416	0.32	0.122	1	Quiescent B Cell	Tnik
Zfp703	0.000483766	0.756949	0.38	0.174	1	Quiescent B Cell	Zfp703
Psen2	0.000485778	0.271633	0.16	0.029	1	Quiescent B Cell	Psen2
Col1a2	0.000500072	0.452579	0.22	0.058	1	Quiescent B Cell	Col1a2
Caskin1	0.00050472	0.466191	0.26	0.087	1	Quiescent B Cell	Caskin1
Ddit4	0.000513033	0.604916	0.34	0.145	1	Quiescent B Cell	Ddit4
Tdrd7	0.000520387	0.331802	0.16	0.029	1	Quiescent B Cell	Tdrd7
Igsf21	0.000530728	0.479069	0.18	0.041	1	Quiescent B Cell	Igsf21
Ptx3	0.000541845	0.777678	0.18	0.041	1	Quiescent B Cell	Ptx3
Mrps6	0.000543716	1.19191	0.38	0.198	1	Quiescent B Cell	Mrps6
Rftn2	0.000571231	0.744866	0.48	0.262	1	Quiescent B Cell	Rftn2
Pvrl3	0.000571961	0.596217	0.34	0.145	1	Quiescent B Cell	Pvrl3
Gm10800	0.000574825	0.355184	1	1	1	Quiescent B Cell	Gm10800
Arhgef12	0.000584567	0.610855	0.48	0.25	1	Quiescent B Cell	Arhgef12
Nav2	0.000589998	0.526617	0.2	0.052	1	Quiescent B Cell	Nav2
Yap1	0.000592839	0.500001	0.26	0.087	1	Quiescent B Cell	Yap1
Slc22a17	0.000598021	0.564566	0.62	0.424	1	Quiescent B Cell	Slc22a17
Tbcel	0.000604837	0.472449	0.48	0.25	1	Quiescent B Cell	Tbcel
Adrb1	0.000605542	0.428229	0.14	0.023	1	Quiescent B Cell	Adrb1
Eno1	0.000632658	0.448698	0.38	0.174	1	Quiescent B Cell	Eno1
Eci1	0.00064692	0.510464	0.4	0.198	1	Quiescent B Cell	Eci1
Kat2b	0.000652379	0.409891	0.26	0.087	1	Quiescent B Cell	Kat2b
Garem	0.000673655	0.358118	0.2	0.052	1	Quiescent B Cell	Garem
Slc39a1	0.000691606	0.462496	0.28	0.105	1	Quiescent B Cell	Slc39a1
Myo1e	0.000697328	0.439063	0.32	0.128	1	Quiescent B Cell	Myo1e
Ctdsp2	0.00069777	0.604994	0.66	0.506	1	Quiescent B Cell	Ctdsp2
Naprt	0.000700949	0.302696	0.14	0.023	1	Quiescent B Cell	Naprt
Eps8	0.000700949	0.2776	0.14	0.023	1	Quiescent B Cell	Eps8
Cd47	0.000701151	0.772109	0.72	0.599	1	Quiescent B Cell	Cd47
Cgrrf1	0.000702421	0.308833	0.24	0.076	1	Quiescent B Cell	Cgrrf1
Iqck	0.000718147	0.358368	0.14	0.023	1	Quiescent B Cell	Iqck
Lgals3bp	0.000719409	0.430715	0.22	0.064	1	Quiescent B Cell	Lgals3bp
Ergic3	0.000727554	0.420141	0.68	0.488	1	Quiescent B Cell	Ergic3
Psd3	0.00073017	0.59139	0.34	0.151	1	Quiescent B Cell	Psd3
Pdxk	0.00073708	0.449606	0.24	0.081	1	Quiescent B Cell	Pdxk
Crebrf	0.000740142	0.625897	0.38	0.186	1	Quiescent B Cell	Crebrf
Rab11fip4	0.000745105	0.575434	0.22	0.064	1	Quiescent B Cell	Rab11fip4
Foxo3	0.000754524	0.459503	0.38	0.174	1	Quiescent B Cell	Foxo3
Ahcyl1	0.000765955	0.625243	0.68	0.523	1	Quiescent B Cell	Ahcyl1
Rap1gap	0.000772123	0.254408	0.14	0.023	1	Quiescent B Cell	Rap1gap
Abhd12	0.000783779	0.603471	0.48	0.279	1	Quiescent B Cell	Abhd12
Rab6a	0.000786103	0.640614	0.62	0.471	1	Quiescent B Cell	Rab6a
Fasn	0.000790288	0.480396	0.56	0.331	1	Quiescent B Cell	Fasn
Aplp2	0.000793727	0.677734	0.62	0.471	1	Quiescent B Cell	Aplp2
Tgoln1	0.000796698	0.543855	0.46	0.25	1	Quiescent B Cell	Tgoln1
Mro	0.000810173	0.281707	0.14	0.023	1	Quiescent B Cell	Mro
Ubc	0.000819239	0.584499	0.86	0.802	1	Quiescent B Cell	Ubc
Aig1	0.000828613	0.401749	0.24	0.076	1	Quiescent B Cell	Aig1
Ahnak	0.000839494	0.799299	0.28	0.099	1	Quiescent B Cell	Ahnak
Etnppl	0.000849958	0.427742	0.14	0.023	1	Quiescent B Cell	Etnppl
Zmpste24	0.000853058	0.554505	0.42	0.215	1	Quiescent B Cell	Zmpste24
Hadhb	0.000873715	0.677689	0.46	0.279	1	Quiescent B Cell	Hadhb
Magt1	0.000879	0.522301	0.44	0.244	1	Quiescent B Cell	Magt1
Prdm16	0.00090027	0.710986	0.34	0.151	1	Quiescent B Cell	Prdm16
Bcr	0.000921577	0.366234	0.26	0.087	1	Quiescent B Cell	Bcr
Bbs2	0.000935092	0.487574	0.32	0.14	1	Quiescent B Cell	Bbs2
Dio2	0.000938943	0.713456	0.24	0.081	1	Quiescent B Cell	Dio2
Plcb3	0.000953135	0.377646	0.16	0.035	1	Quiescent B Cell	Plcb3
Rrbp1	0.000953713	0.536023	0.38	0.18	1	Quiescent B Cell	Rrbp1
Arrb1	0.000979213	0.582659	0.28	0.11	1	Quiescent B Cell	Arrb1
Col5a2	0.00102825	0.423734	0.26	0.093	1	Quiescent B Cell	Col5a2
Wscd1	0.00105111	0.509165	0.38	0.18	1	Quiescent B Cell	Wscd1
Myl9	0.00105309	0.376117	0.12	0.017	1	Quiescent B Cell	Myl9
Mink1	0.00106617	0.423612	0.38	0.174	1	Quiescent B Cell	Mink1
Pnpla7	0.00107095	0.307886	0.2	0.052	1	Quiescent B Cell	Pnpla7
Ildr2	0.00107714	0.770503	0.4	0.215	1	Quiescent B Cell	Ildr2
Ebf4	0.00108072	0.378793	0.12	0.017	1	Quiescent B Cell	Ebf4
Fzd6	0.00108072	0.253343	0.12	0.017	1	Quiescent B Cell	Fzd6
Tgfb2	0.00108163	0.339836	0.16	0.035	1	Quiescent B Cell	Tgfb2
Tmem164	0.00112743	0.322337	0.22	0.064	1	Quiescent B Cell	Tmem164
Mrpl41	0.00113702	0.49058	0.34	0.145	1	Quiescent B Cell	Mrpl41
Cml1	0.00113799	0.298702	0.12	0.017	1	Quiescent B Cell	Cml1
Samd4	0.00113799	0.256147	0.12	0.017	1	Quiescent B Cell	Samd4
Fam134b	0.00114609	0.516426	0.28	0.11	1	Quiescent B Cell	Fam134b
Ssfa2	0.00114883	0.507143	0.28	0.116	1	Quiescent B Cell	Ssfa2
Tctn2	0.00115173	0.4059	0.16	0.035	1	Quiescent B Cell	Tctn2
Spire1	0.00115799	0.601031	0.54	0.384	1	Quiescent B Cell	Spire1
B3galt2	0.00116767	0.261101	0.12	0.017	1	Quiescent B Cell	B3galt2
Scd1	0.00119106	0.440913	0.24	0.081	1	Quiescent B Cell	Scd1
Slc2a1	0.00119544	0.341405	0.26	0.093	1	Quiescent B Cell	Slc2a1
Bloc1s1	0.00119804	0.44076	0.6	0.378	1	Quiescent B Cell	Bloc1s1
Drp2	0.001226	0.36621	0.16	0.035	1	Quiescent B Cell	Drp2
Cpne2	0.00125172	0.3561	0.16	0.035	1	Quiescent B Cell	Cpne2
4933431E20Rik	0.00126019	0.614039	0.4	0.221	1	Quiescent B Cell	4933431E20Rik
Serinc3	0.00126198	0.733569	0.62	0.506	1	Quiescent B Cell	Serinc3
Prkcd	0.00128191	0.280809	0.24	0.076	1	Quiescent B Cell	Prkcd
Sybu	0.00128248	0.370661	0.18	0.047	1	Quiescent B Cell	Sybu
Gm26870	0.00129045	0.379155	1	0.994	1	Quiescent B Cell	Gm26870
Fgfrl1	0.00130031	0.359467	0.2	0.058	1	Quiescent B Cell	Fgfrl1
Cyp2j6	0.00130696	0.367387	0.18	0.047	1	Quiescent B Cell	Cyp2j6
Tenm3	0.00132332	0.696778	0.2	0.058	1	Quiescent B Cell	Tenm3
Cryz	0.00132332	0.388887	0.2	0.058	1	Quiescent B Cell	Cryz
Rhou	0.00133398	0.807519	0.32	0.14	1	Quiescent B Cell	Rhou
Txndc5	0.00134824	0.46068	0.24	0.087	1	Quiescent B Cell	Txndc5
Armc6	0.00135722	0.340127	0.18	0.047	1	Quiescent B Cell	Armc6
B3glct	0.00137046	0.387642	0.2	0.058	1	Quiescent B Cell	B3glct
Xpr1	0.00141925	0.710817	0.48	0.302	1	Quiescent B Cell	Xpr1
Ampd3	0.00144566	0.707235	0.22	0.07	1	Quiescent B Cell	Ampd3
Cdc42ep1	0.00148751	0.313632	0.1	0.012	1	Quiescent B Cell	Cdc42ep1
Tuba4a	0.00148751	0.302768	0.1	0.012	1	Quiescent B Cell	Tuba4a
Paqr6	0.00148751	0.273177	0.1	0.012	1	Quiescent B Cell	Paqr6
Jam2	0.00148901	0.476722	0.36	0.174	1	Quiescent B Cell	Jam2
Tcn2	0.00149079	0.3229	0.18	0.047	1	Quiescent B Cell	Tcn2
Ctnna1	0.00150137	0.574009	0.62	0.448	1	Quiescent B Cell	Ctnna1
Fam161b	0.00151891	0.46895	0.18	0.047	1	Quiescent B Cell	Fam161b
Nr2e1	0.00153196	0.818432	0.4	0.215	1	Quiescent B Cell	Nr2e1
Me1	0.00157494	0.278681	0.2	0.058	1	Quiescent B Cell	Me1
Metrn	0.00157548	0.482634	0.34	0.151	1	Quiescent B Cell	Metrn
Gpx8	0.00159278	0.458797	0.26	0.099	1	Quiescent B Cell	Gpx8
Tns3	0.00159596	0.509147	0.46	0.262	1	Quiescent B Cell	Tns3
Ppp2r5a	0.00160992	0.49837	0.34	0.163	1	Quiescent B Cell	Ppp2r5a
Por	0.00161407	0.492249	0.38	0.18	1	Quiescent B Cell	Por
Pcdh10	0.00165385	0.628619	0.58	0.39	1	Quiescent B Cell	Pcdh10
Hrsp12	0.00166462	0.456459	0.26	0.105	1	Quiescent B Cell	Hrsp12
Timp4	0.00166701	0.295494	0.18	0.047	1	Quiescent B Cell	Timp4
Hist1h2bc	0.0016761	0.371204	0.44	0.209	1	Quiescent B Cell	Hist1h2bc
Tor1aip1	0.00169754	0.617187	0.36	0.174	1	Quiescent B Cell	Tor1aip1
Ddt	0.00170425	0.33843	0.26	0.093	1	Quiescent B Cell	Ddt
Sdf2	0.00170992	0.420231	0.4	0.209	1	Quiescent B Cell	Sdf2
Gm37761	0.0017656	0.475756	0.44	0.25	1	Quiescent B Cell	Gm37761
Dbx2	0.00179355	0.443686	0.34	0.145	1	Quiescent B Cell	Dbx2
Slc6a6	0.00187119	0.337102	0.42	0.215	1	Quiescent B Cell	Slc6a6
Arl8a	0.00187208	0.484578	0.66	0.5	1	Quiescent B Cell	Arl8a
Abca5	0.00188777	0.433216	0.16	0.041	1	Quiescent B Cell	Abca5
Pigs	0.00189495	0.312409	0.28	0.105	1	Quiescent B Cell	Pigs
Impact	0.00190817	0.414493	0.24	0.087	1	Quiescent B Cell	Impact
Klhdc8b	0.0019199	0.348134	0.14	0.029	1	Quiescent B Cell	Klhdc8b
Ptgr2	0.0019348	0.521081	0.22	0.076	1	Quiescent B Cell	Ptgr2
Slc4a2	0.00196792	0.292465	0.2	0.058	1	Quiescent B Cell	Slc4a2
Dynlt3	0.00199262	0.451448	0.32	0.151	1	Quiescent B Cell	Dynlt3
Dtx1	0.00202094	0.38911	0.36	0.169	1	Quiescent B Cell	Dtx1
Bmpr1a	0.00203551	0.52218	0.52	0.326	1	Quiescent B Cell	Bmpr1a
Zbtb20	0.00204913	0.374953	1	0.988	1	Quiescent B Cell	Zbtb20
Hk1	0.00208457	0.380088	0.32	0.14	1	Quiescent B Cell	Hk1
Cdh4	0.00209195	0.428722	0.22	0.076	1	Quiescent B Cell	Cdh4
Fam19a5	0.00212475	0.380813	0.22	0.076	1	Quiescent B Cell	Fam19a5
Creb3l2	0.00213748	0.283818	0.14	0.029	1	Quiescent B Cell	Creb3l2
Gbe1	0.00227557	0.283386	0.18	0.047	1	Quiescent B Cell	Gbe1
Palld	0.00229453	0.406729	0.18	0.052	1	Quiescent B Cell	Palld
Usp53	0.00229595	0.519088	0.22	0.076	1	Quiescent B Cell	Usp53
Trip11	0.00230764	0.441074	0.44	0.256	1	Quiescent B Cell	Trip11
Sorl1	0.00231226	0.493144	0.24	0.087	1	Quiescent B Cell	Sorl1
Cdc42ep4	0.00233671	0.525084	0.56	0.413	1	Quiescent B Cell	Cdc42ep4
Abl2	0.00241022	0.443901	0.36	0.174	1	Quiescent B Cell	Abl2
Rnaset2a	0.00241988	0.579535	0.38	0.215	1	Quiescent B Cell	Rnaset2a
Blvrb	0.00242627	0.312072	0.2	0.064	1	Quiescent B Cell	Blvrb
Ddrgk1	0.00243306	0.413083	0.4	0.209	1	Quiescent B Cell	Ddrgk1
Zfp423	0.00251851	0.367232	0.16	0.041	1	Quiescent B Cell	Zfp423
Acadl	0.00252056	0.528392	0.36	0.18	1	Quiescent B Cell	Acadl
Ctsz	0.00259643	0.451474	0.4	0.209	1	Quiescent B Cell	Ctsz
Clptm1	0.00260585	0.47633	0.58	0.407	1	Quiescent B Cell	Clptm1
Gns	0.00260965	0.401179	0.42	0.233	1	Quiescent B Cell	Gns
Meg3	0.00266551	0.761404	0.42	0.227	1	Quiescent B Cell	Meg3
Sesn3	0.00269333	0.724232	0.54	0.395	1	Quiescent B Cell	Sesn3
Hsd17b7	0.00270863	0.495988	0.24	0.093	1	Quiescent B Cell	Hsd17b7
Nim1k	0.00270863	0.490662	0.24	0.093	1	Quiescent B Cell	Nim1k
Xylt1	0.00271846	0.353985	0.2	0.064	1	Quiescent B Cell	Xylt1
Ogfod1	0.00282852	0.325849	0.18	0.052	1	Quiescent B Cell	Ogfod1
Gm10715	0.00288471	0.370113	0.98	0.913	1	Quiescent B Cell	Gm10715
Gk	0.00288813	0.359002	0.22	0.076	1	Quiescent B Cell	Gk
Ppp1r1a	0.0029078	0.392534	0.24	0.093	1	Quiescent B Cell	Ppp1r1a
Fto	0.00297835	0.511818	0.46	0.297	1	Quiescent B Cell	Fto
Ajuba	0.00298999	0.33074	0.12	0.023	1	Quiescent B Cell	Ajuba
Adrbk2	0.00305289	0.672979	0.42	0.262	1	Quiescent B Cell	Adrbk2
Tnfrsf12a	0.00305842	0.552948	0.12	0.023	1	Quiescent B Cell	Tnfrsf12a
Prkcdbp	0.00307974	0.525525	0.38	0.198	1	Quiescent B Cell	Prkcdbp
Cxcl10	0.00312828	0.612063	0.12	0.023	1	Quiescent B Cell	Cxcl10
Nudt9	0.00313464	0.469088	0.38	0.203	1	Quiescent B Cell	Nudt9
Kctd6	0.00313606	0.273451	0.18	0.052	1	Quiescent B Cell	Kctd6
Wdr78	0.00319959	0.281858	0.12	0.023	1	Quiescent B Cell	Wdr78
Tmcc3	0.0032061	0.399777	0.32	0.14	1	Quiescent B Cell	Tmcc3
Hyal1	0.00322495	0.389716	0.2	0.07	1	Quiescent B Cell	Hyal1
Unc5b	0.00327237	0.416808	0.12	0.023	1	Quiescent B Cell	Unc5b
Sult1a1	0.00327237	0.281141	0.12	0.023	1	Quiescent B Cell	Sult1a1
Frem2	0.00327237	0.26723	0.12	0.023	1	Quiescent B Cell	Frem2
Clcf1	0.00334666	0.407609	0.12	0.023	1	Quiescent B Cell	Clcf1
Suox	0.00334666	0.340898	0.12	0.023	1	Quiescent B Cell	Suox
Tmod2	0.00335892	0.614289	0.46	0.285	1	Quiescent B Cell	Tmod2
Fndc4	0.00336598	0.553865	0.26	0.11	1	Quiescent B Cell	Fndc4
Shisa5	0.00339383	0.511058	0.24	0.093	1	Quiescent B Cell	Shisa5
Sys1	0.0034363	0.480662	0.5	0.32	1	Quiescent B Cell	Sys1
Bhlhe40	0.00346532	0.493653	0.3	0.128	1	Quiescent B Cell	Bhlhe40
Raver2	0.00356106	0.329479	0.22	0.081	1	Quiescent B Cell	Raver2
Per3	0.00356662	0.298226	0.2	0.064	1	Quiescent B Cell	Per3
Stat3	0.0035837	0.51939	0.46	0.273	1	Quiescent B Cell	Stat3
Reep3	0.00364674	0.595445	0.56	0.43	1	Quiescent B Cell	Reep3
Srgap3	0.00364728	0.367125	0.52	0.343	1	Quiescent B Cell	Srgap3
Tmem150a	0.00365932	0.255343	0.16	0.041	1	Quiescent B Cell	Tmem150a
Fabp7	0.00370934	0.926531	0.5	0.326	1	Quiescent B Cell	Fabp7
Slc35d1	0.00380214	0.496925	0.22	0.081	1	Quiescent B Cell	Slc35d1
Ralgps2	0.00382575	0.529355	0.38	0.215	1	Quiescent B Cell	Ralgps2
Galnt11	0.00386013	0.342214	0.3	0.134	1	Quiescent B Cell	Galnt11
Jup	0.00388261	0.390901	0.2	0.07	1	Quiescent B Cell	Jup
Cox10	0.00394701	0.413549	0.28	0.128	1	Quiescent B Cell	Cox10
Acss1	0.00395276	0.368257	0.24	0.093	1	Quiescent B Cell	Acss1
Dock1	0.00398914	0.353045	0.32	0.151	1	Quiescent B Cell	Dock1
1500009C09Rik	0.00400338	0.369568	0.2	0.07	1	Quiescent B Cell	1500009C09Rik
Wwc2	0.00402582	0.380054	0.16	0.047	1	Quiescent B Cell	Wwc2
Pdk2	0.00411765	0.357093	0.28	0.122	1	Quiescent B Cell	Pdk2
Rin2	0.00411906	0.42344	0.24	0.093	1	Quiescent B Cell	Rin2
BC065397	0.00412754	0.324548	0.2	0.07	1	Quiescent B Cell	BC065397
Mier3	0.00414678	0.508234	0.28	0.128	1	Quiescent B Cell	Mier3
Canx	0.00416088	0.540162	0.74	0.61	1	Quiescent B Cell	Canx
Prrx1	0.00418441	0.660978	0.26	0.116	1	Quiescent B Cell	Prrx1
Cnp	0.00423512	0.474172	0.38	0.209	1	Quiescent B Cell	Cnp
Per2	0.00425519	0.366657	0.2	0.07	1	Quiescent B Cell	Per2
Ezr	0.00434307	0.747439	0.82	0.721	1	Quiescent B Cell	Ezr
Son	0.0044462	0.449955	0.92	0.837	1	Quiescent B Cell	Son
Nlgn1	0.00452128	0.387031	0.2	0.07	1	Quiescent B Cell	Nlgn1
Dnajc3	0.00452353	0.602583	0.4	0.233	1	Quiescent B Cell	Dnajc3
Per1	0.00453207	0.382966	0.24	0.093	1	Quiescent B Cell	Per1
Serpinb6a	0.0045377	0.348166	0.3	0.14	1	Quiescent B Cell	Serpinb6a
Trim12c	0.00455154	0.288642	0.26	0.105	1	Quiescent B Cell	Trim12c
2210418O10Rik	0.00456626	0.410304	0.42	0.256	1	Quiescent B Cell	2210418O10Rik
Pdk4	0.00463843	0.663527	0.22	0.087	1	Quiescent B Cell	Pdk4
1110032A03Rik	0.00466108	0.353738	0.28	0.122	1	Quiescent B Cell	1110032A03Rik
Hmgn3	0.00479319	0.460089	0.48	0.314	1	Quiescent B Cell	Hmgn3
Rhoc	0.00480237	0.328779	0.2	0.07	1	Quiescent B Cell	Rhoc
Dennd1a	0.00488182	0.389719	0.3	0.145	1	Quiescent B Cell	Dennd1a
Nadk	0.00490175	0.552783	0.38	0.221	1	Quiescent B Cell	Nadk
Wnk2	0.00500105	0.38092	0.34	0.174	1	Quiescent B Cell	Wnk2
Pkp2	0.00504127	0.375923	0.1	0.017	1	Quiescent B Cell	Pkp2
Adamts18	0.00504127	0.270217	0.1	0.017	1	Quiescent B Cell	Adamts18
Lama5	0.00504127	0.260078	0.1	0.017	1	Quiescent B Cell	Lama5
Fam84b	0.00504127	0.259001	0.1	0.017	1	Quiescent B Cell	Fam84b
Sft2d2	0.00504309	0.319191	0.24	0.099	1	Quiescent B Cell	Sft2d2
Ctdsp1	0.00509945	0.45212	0.38	0.209	1	Quiescent B Cell	Ctdsp1
Lrig1	0.00511021	0.254103	0.14	0.035	1	Quiescent B Cell	Lrig1
Hexa	0.00518532	0.423536	0.22	0.087	1	Quiescent B Cell	Hexa
Hopx	0.00523673	0.631746	0.28	0.134	1	Quiescent B Cell	Hopx
Pex7	0.00524274	0.283887	0.18	0.058	1	Quiescent B Cell	Pex7
Hcfc1r1	0.00524361	0.595461	0.5	0.331	1	Quiescent B Cell	Hcfc1r1
9330151L19Rik	0.00528888	0.333058	0.1	0.017	1	Quiescent B Cell	9330151L19Rik
Mirg	0.00541677	0.424082	0.1	0.017	1	Quiescent B Cell	Mirg
Gm11627	0.00541677	0.307116	0.1	0.017	1	Quiescent B Cell	Gm11627
Kdsr	0.00546021	0.437657	0.36	0.198	1	Quiescent B Cell	Kdsr
B2m	0.00547737	0.738407	0.66	0.523	1	Quiescent B Cell	B2m
Tmed5	0.00572782	0.36962	0.5	0.314	1	Quiescent B Cell	Tmed5
Sema6a	0.00573977	0.693589	0.32	0.169	1	Quiescent B Cell	Sema6a
A930005H10Rik	0.00576609	0.309529	0.18	0.058	1	Quiescent B Cell	A930005H10Rik
Wdfy1	0.00578486	0.535061	0.42	0.244	1	Quiescent B Cell	Wdfy1
Plcd1	0.0058697	0.340704	0.22	0.087	1	Quiescent B Cell	Plcd1
Iqsec1	0.00624631	0.394371	0.26	0.116	1	Quiescent B Cell	Iqsec1
2610001J05Rik	0.00624994	0.55948	0.36	0.192	1	Quiescent B Cell	2610001J05Rik
Scamp2	0.00642169	0.485107	0.36	0.203	1	Quiescent B Cell	Scamp2
Tnrc6b	0.0064927	0.553421	0.6	0.442	1	Quiescent B Cell	Tnrc6b
Pfkm	0.0067302	0.264895	0.3	0.14	1	Quiescent B Cell	Pfkm
Egln3	0.00683682	0.405567	0.24	0.105	1	Quiescent B Cell	Egln3
Plxnc1	0.00697096	0.369544	0.2	0.076	1	Quiescent B Cell	Plxnc1
Fzd8	0.00704818	0.285582	0.2	0.07	1	Quiescent B Cell	Fzd8
Macf1	0.00714021	0.565761	0.68	0.61	1	Quiescent B Cell	Macf1
Dhrs1	0.00727238	0.87168	0.42	0.267	1	Quiescent B Cell	Dhrs1
Ppfibp2	0.00727269	0.378642	0.12	0.029	1	Quiescent B Cell	Ppfibp2
Pnmal2	0.00730141	0.351179	0.16	0.052	1	Quiescent B Cell	Pnmal2
Nipa1	0.00737468	0.432486	0.24	0.11	1	Quiescent B Cell	Nipa1
Ginm1	0.0074399	0.421224	0.28	0.134	1	Quiescent B Cell	Ginm1
Pi4k2b	0.00756733	0.255851	0.12	0.029	1	Quiescent B Cell	Pi4k2b
Nrxn2	0.00772382	0.369088	0.48	0.308	1	Quiescent B Cell	Nrxn2
Abcd3	0.00776229	0.552984	0.4	0.25	1	Quiescent B Cell	Abcd3
Mdga1	0.00805002	0.437973	0.24	0.105	1	Quiescent B Cell	Mdga1
Lrp10	0.00809133	0.531136	0.3	0.151	1	Quiescent B Cell	Lrp10
Csf1	0.00809803	0.406003	0.14	0.041	1	Quiescent B Cell	Csf1
Ptprt	0.00809803	0.372082	0.14	0.041	1	Quiescent B Cell	Ptprt
Fam167a	0.00823998	0.502051	0.24	0.11	1	Quiescent B Cell	Fam167a
Stk38l	0.00824137	0.307787	0.14	0.041	1	Quiescent B Cell	Stk38l
Mras	0.00827332	0.371368	0.28	0.128	1	Quiescent B Cell	Mras
Pdha1	0.00829343	0.395536	0.56	0.407	1	Quiescent B Cell	Pdha1
Notum	0.00835073	0.442671	0.26	0.116	1	Quiescent B Cell	Notum
Pnpla6	0.00848803	0.394011	0.2	0.076	1	Quiescent B Cell	Pnpla6
Rgs17	0.0085165	0.296478	0.12	0.029	1	Quiescent B Cell	Rgs17
Spock2	0.00857075	0.453007	0.32	0.169	1	Quiescent B Cell	Spock2
Kantr	0.00867236	0.318214	0.24	0.105	1	Quiescent B Cell	Kantr
Hacd3	0.00867919	0.428673	0.48	0.326	1	Quiescent B Cell	Hacd3
Foxk1	0.00868511	0.343054	0.14	0.041	1	Quiescent B Cell	Foxk1
Cib1	0.00868775	0.270463	0.18	0.064	1	Quiescent B Cell	Cib1
Crat	0.00872731	0.331697	0.2	0.076	1	Quiescent B Cell	Crat
Fermt2	0.00878661	0.532255	0.36	0.209	1	Quiescent B Cell	Fermt2
Cyb5a	0.0088543	0.497667	0.58	0.43	1	Quiescent B Cell	Cyb5a
Stk39	0.00897478	0.472958	0.28	0.14	1	Quiescent B Cell	Stk39
Sptbn1	0.00902741	0.270124	0.5	0.314	1	Quiescent B Cell	Sptbn1
Igsf11	0.00904688	0.509779	0.36	0.209	1	Quiescent B Cell	Igsf11
Tmem132b	0.00908424	0.596178	0.24	0.11	1	Quiescent B Cell	Tmem132b
Nadk2	0.00910708	0.399795	0.32	0.174	1	Quiescent B Cell	Nadk2
Rmdn1	0.00913869	0.386286	0.16	0.052	1	Quiescent B Cell	Rmdn1
Plat	0.00930994	0.596152	0.14	0.041	1	Quiescent B Cell	Plat
Ppm1m	0.00930994	0.280879	0.14	0.041	1	Quiescent B Cell	Ppm1m
Dgkb	0.00935177	0.252537	0.18	0.064	1	Quiescent B Cell	Dgkb
Gaa	0.00937294	0.498331	0.3	0.169	1	Quiescent B Cell	Gaa
Nf1	0.00957939	0.349771	0.26	0.122	1	Quiescent B Cell	Nf1
Junb	0.00970036	1.02303	0.32	0.18	1	Quiescent B Cell	Junb
Chic1	0.00972537	0.449418	0.28	0.145	1	Quiescent B Cell	Chic1
Irgm1	0.00973449	0.323328	0.16	0.052	1	Quiescent B Cell	Irgm1
Fbln2	0.00975412	0.407701	0.28	0.14	1	Quiescent B Cell	Fbln2
Gas1	1.72818e-20	2.16409	0.911	0.249	5.91091e-16	Activated B Cell	Gas1
Thrsp	1.19558e-19	1.97911	0.733	0.107	4.08923e-15	Activated B Cell	Thrsp
Egfr	2.69905e-18	1.68108	0.867	0.209	9.23157e-14	Activated B Cell	Egfr
Ascl1	3.18945e-17	2.07097	0.911	0.401	1.09089e-12	Activated B Cell	Ascl1
Hes6	3.01546e-16	1.60865	0.889	0.299	1.03138e-11	Activated B Cell	Hes6
Rplp1	4.59431e-16	1.14112	1	0.819	1.57139e-11	Activated B Cell	Rplp1
Nbl1	5.27679e-15	0.926366	0.689	0.113	1.80482e-10	Activated B Cell	Nbl1
Nptx2	1.06309e-14	1.64025	0.689	0.153	3.63609e-10	Activated B Cell	Nptx2
Ckb1	1.54457e-14	1.50766	1	0.74	5.28289e-10	Activated B Cell	Ckb
Lix1	2.40889e-14	1.15312	0.778	0.192	8.23913e-10	Activated B Cell	Lix1
Kndc1	4.8218e-14	0.632179	0.356	0.011	1.6492e-09	Activated B Cell	Kndc1
Rpsa	4.77214e-13	1.02406	1	0.932	1.63221e-08	Activated B Cell	Rpsa
Dll4	5.14424e-13	0.762773	0.333	0.011	1.75949e-08	Activated B Cell	Dll4
Btg2	1.1628e-12	1.43286	0.711	0.186	3.97712e-08	Activated B Cell	Btg2
Odc1	1.16422e-12	1.33424	0.956	0.554	3.98199e-08	Activated B Cell	Odc1
Uhrf1	1.21411e-12	1.00291	0.756	0.198	4.15264e-08	Activated B Cell	Uhrf1
Rpl3	1.4421e-12	0.97498	0.978	0.836	4.93242e-08	Activated B Cell	Rpl3
Mfge81	2.40731e-12	1.30914	0.911	0.373	8.23371e-08	Activated B Cell	Mfge8
Rpl18	2.6782e-12	0.973796	1	0.853	9.16025e-08	Activated B Cell	Rpl18
Gm8225	4.2921e-12	0.883451	1	0.904	1.46803e-07	Activated B Cell	Gm8225
Rpl8	5.22585e-12	1.01065	0.978	0.819	1.7874e-07	Activated B Cell	Rpl8
Rpl10a	7.02255e-12	0.751832	1	0.938	2.40192e-07	Activated B Cell	Rpl10a
Rpl41	1.76717e-11	0.942656	1	0.887	6.04424e-07	Activated B Cell	Rpl41
Rps8	3.00228e-11	0.793654	1	0.949	1.02687e-06	Activated B Cell	Rps8
Wwc1	3.36756e-11	0.663365	0.356	0.028	1.15181e-06	Activated B Cell	Wwc1
Lima1	4.07951e-11	1.33592	0.778	0.311	1.39531e-06	Activated B Cell	Lima1
Etv5	4.15539e-11	0.900584	0.644	0.158	1.42127e-06	Activated B Cell	Etv5
Eef1b2	4.92815e-11	0.82185	1	0.791	1.68558e-06	Activated B Cell	Eef1b2
Ndufc2	5.26731e-11	1.25909	0.911	0.684	1.80158e-06	Activated B Cell	Ndufc2
Hmgb1	9.43815e-11	0.959646	1	0.915	3.22813e-06	Activated B Cell	Hmgb1
Ppia	1.38506e-10	0.790207	1	0.977	4.73732e-06	Activated B Cell	Ppia
Tubb6	1.57932e-10	0.552224	0.222	0	5.40173e-06	Activated B Cell	Tubb6
Gm8730	2.02025e-10	0.752366	1	0.802	6.90987e-06	Activated B Cell	Gm8730
Eif5a	2.04198e-10	0.872989	0.978	0.78	6.9842e-06	Activated B Cell	Eif5a
Pabpc1	2.1165e-10	0.827359	0.978	0.87	7.23905e-06	Activated B Cell	Pabpc1
Fabp71	2.23722e-10	1.05814	0.756	0.266	7.65195e-06	Activated B Cell	Fabp7
Mapkapk2	2.74067e-10	0.740943	0.733	0.237	9.37393e-06	Activated B Cell	Mapkapk2
Tubb4b	2.97174e-10	1.14011	0.933	0.565	1.01642e-05	Activated B Cell	Tubb4b
Naa50	3.39668e-10	0.920716	0.756	0.299	1.16177e-05	Activated B Cell	Naa50
Jag1	3.82956e-10	0.664991	0.378	0.045	1.30983e-05	Activated B Cell	Jag1
Efhd2	4.5469e-10	1.0465	0.867	0.367	1.55518e-05	Activated B Cell	Efhd2
mt-Co1	5.4016e-10	0.549404	1	1	1.84751e-05	Activated B Cell	mt-Co1
Pycr2	5.54265e-10	0.74491	0.6	0.147	1.89575e-05	Activated B Cell	Pycr2
Rps11	9.09136e-10	0.737884	0.978	0.876	3.10952e-05	Activated B Cell	Rps11
Rpl36a	1.44297e-09	0.869249	1	0.672	4.93539e-05	Activated B Cell	Rpl36a
Prdx4	2.05411e-09	0.856824	0.689	0.237	7.02568e-05	Activated B Cell	Prdx4
Hmgb2	2.3359e-09	1.2269	0.956	0.718	7.98948e-05	Activated B Cell	Hmgb2
Gm10076	2.58963e-09	0.950876	0.978	0.65	8.8573e-05	Activated B Cell	Gm10076
D030055H07Rik	3.07507e-09	0.467687	0.244	0.011	0.000105177	Activated B Cell	D030055H07Rik
mt-Co2	3.09926e-09	0.471644	1	1	0.000106004	Activated B Cell	mt-Co2
Rpl4	3.3273e-09	0.733674	1	0.977	0.000113803	Activated B Cell	Rpl4
Ncald	4.08133e-09	0.70321	0.422	0.073	0.000139594	Activated B Cell	Ncald
Ccnd1	4.24572e-09	0.462942	0.378	0.051	0.000145216	Activated B Cell	Ccnd1
Rpl12	4.26647e-09	0.874919	0.978	0.819	0.000145926	Activated B Cell	Rpl12
Tmem97	4.8626e-09	0.490505	0.356	0.045	0.000166316	Activated B Cell	Tmem97
Lrrfip1	5.40965e-09	0.587019	0.422	0.073	0.000185026	Activated B Cell	Lrrfip1
Nme1	5.48618e-09	0.883507	0.867	0.435	0.000187644	Activated B Cell	Nme1
mt-Co3	6.37208e-09	0.470369	1	1	0.000217944	Activated B Cell	mt-Co3
Rps3	6.90299e-09	0.795434	0.978	0.825	0.000236103	Activated B Cell	Rps3
Gapdh	7.04744e-09	0.813751	1	0.904	0.000241043	Activated B Cell	Gapdh
Rps6	7.28656e-09	0.778481	1	0.915	0.000249222	Activated B Cell	Rps6
Sox8	7.41147e-09	0.944982	0.556	0.147	0.000253495	Activated B Cell	Sox8
Rps3a1	7.51533e-09	0.750553	1	0.915	0.000257047	Activated B Cell	Rps3a1
Fn1	7.79404e-09	0.667167	0.378	0.062	0.000266579	Activated B Cell	Fn1
Cad	8.55577e-09	0.616685	0.467	0.102	0.000292633	Activated B Cell	Cad
Wdr89	9.12043e-09	0.689043	1	0.921	0.000311946	Activated B Cell	Wdr89
Ranbp1	9.28227e-09	0.881495	0.978	0.593	0.000317482	Activated B Cell	Ranbp1
Rplp0	9.61665e-09	0.685907	1	0.802	0.000328918	Activated B Cell	Rplp0
2700094K13Rik	1.00638e-08	0.857508	0.844	0.412	0.000344214	Activated B Cell	2700094K13Rik
Ptbp1	1.08343e-08	0.804603	0.778	0.328	0.000370566	Activated B Cell	Ptbp1
Cnih4	1.12603e-08	0.797376	0.711	0.254	0.000385136	Activated B Cell	Cnih4
Rpl13	1.17761e-08	0.755426	0.978	0.904	0.000402779	Activated B Cell	Rpl13
Zcchc241	1.22532e-08	0.951069	0.622	0.203	0.000419095	Activated B Cell	Zcchc24
Rps20	1.40894e-08	0.754018	1	0.887	0.0004819	Activated B Cell	Rps20
Dll3	1.4482e-08	0.79824	0.4	0.073	0.000495327	Activated B Cell	Dll3
Tgif2	1.46037e-08	0.560067	0.422	0.079	0.000499491	Activated B Cell	Tgif2
Rps13	1.46594e-08	0.692263	1	0.893	0.000501396	Activated B Cell	Rps13
Mt21	1.58431e-08	0.431269	0.956	0.565	0.000541883	Activated B Cell	Mt2
Lzts1	1.73831e-08	0.930594	0.467	0.107	0.000594554	Activated B Cell	Lzts1
Dctpp1	1.78922e-08	0.783738	0.6	0.181	0.000611968	Activated B Cell	Dctpp1
Nfic	1.89065e-08	1.10355	0.844	0.458	0.000646659	Activated B Cell	Nfic
Impdh2	1.90372e-08	0.777832	0.711	0.266	0.000651131	Activated B Cell	Impdh2
Hdgf	2.07077e-08	0.91288	0.911	0.667	0.000708266	Activated B Cell	Hdgf
Tipin	2.36233e-08	0.794719	0.6	0.198	0.000807988	Activated B Cell	Tipin
Ssna1	2.73032e-08	0.711226	0.6	0.186	0.000933852	Activated B Cell	Ssna1
Ptma	2.9536e-08	0.622518	1	1	0.00101022	Activated B Cell	Ptma
Rps27a	3.07837e-08	0.619345	0.978	0.932	0.00105289	Activated B Cell	Rps27a
Mcm3	3.3154e-08	0.940247	0.644	0.226	0.00113397	Activated B Cell	Mcm3
Rcc1	3.41485e-08	0.579849	0.533	0.141	0.00116798	Activated B Cell	Rcc1
Dek	3.4684e-08	1.00071	0.911	0.559	0.0011863	Activated B Cell	Dek
Rps15	3.64137e-08	0.69351	0.978	0.842	0.00124546	Activated B Cell	Rps15
Dll1	3.87855e-08	0.935695	0.467	0.119	0.00132658	Activated B Cell	Dll1
Gng5	4.22977e-08	0.830743	0.778	0.311	0.00144671	Activated B Cell	Gng5
Rps16	4.32562e-08	0.663163	1	0.932	0.00147949	Activated B Cell	Rps16
Mcm2	4.59683e-08	0.74835	0.667	0.215	0.00157225	Activated B Cell	Mcm2
Wnt7b	4.82282e-08	0.624182	0.356	0.056	0.00164955	Activated B Cell	Wnt7b
Olig2	5.08314e-08	1.10082	0.356	0.062	0.00173859	Activated B Cell	Olig2
Rbm3	5.24039e-08	1.02672	0.911	0.667	0.00179237	Activated B Cell	Rbm3
Ran	5.5627e-08	0.991843	0.933	0.723	0.00190261	Activated B Cell	Ran
Anks1	5.72275e-08	1.07635	0.578	0.186	0.00195735	Activated B Cell	Anks1
Rpl17	5.7525e-08	0.677744	1	0.932	0.00196753	Activated B Cell	Rpl17
Nup205	5.75709e-08	0.38897	0.511	0.113	0.0019691	Activated B Cell	Nup205
Aurkb	7.66821e-08	0.7422	0.511	0.141	0.00262276	Activated B Cell	Aurkb
Rps10	7.98182e-08	0.774195	0.933	0.819	0.00273002	Activated B Cell	Rps10
Txnip	8.09451e-08	0.943496	0.822	0.446	0.00276857	Activated B Cell	Txnip
Psmg2	8.09505e-08	0.639983	0.444	0.102	0.00276875	Activated B Cell	Psmg2
Rps17	8.47627e-08	0.618878	0.956	0.893	0.00289914	Activated B Cell	Rps17
Rpl9-ps6	8.75828e-08	0.619	1	0.944	0.00299559	Activated B Cell	Rpl9-ps6
Siva1	8.9397e-08	0.686867	0.556	0.169	0.00305765	Activated B Cell	Siva1
Rpl13a-ps1	9.14575e-08	0.811934	0.8	0.429	0.00312812	Activated B Cell	Rpl13a-ps1
Cdk6	1.06195e-07	1.20736	0.644	0.266	0.0036322	Activated B Cell	Cdk6
Rpl39	1.14178e-07	0.669843	1	0.819	0.00390523	Activated B Cell	Rpl39
Cdk2ap1	1.20866e-07	0.895252	0.911	0.605	0.00413397	Activated B Cell	Cdk2ap1
Ildr21	1.23511e-07	0.723553	0.578	0.175	0.00422444	Activated B Cell	Ildr2
Gm6525	1.36142e-07	0.793457	0.911	0.633	0.00465646	Activated B Cell	Gm6525
Actn1	1.43207e-07	0.713028	0.6	0.198	0.00489811	Activated B Cell	Actn1
mt-Atp6	1.46463e-07	0.381096	1	1	0.00500948	Activated B Cell	mt-Atp6
Gm10073	1.70091e-07	0.885405	0.844	0.537	0.00581761	Activated B Cell	Gm10073
Rpl14	1.79533e-07	0.879176	0.889	0.576	0.00614056	Activated B Cell	Rpl14
Hmga1	1.7968e-07	0.567582	0.444	0.113	0.0061456	Activated B Cell	Hmga1
Lsm6	1.80454e-07	0.604992	0.8	0.356	0.00617207	Activated B Cell	Lsm6
Tyro3	1.87948e-07	0.477348	0.489	0.124	0.00642839	Activated B Cell	Tyro3
Rbl1	1.88251e-07	0.608931	0.556	0.164	0.00643874	Activated B Cell	Rbl1
Nap1l1	1.98167e-07	0.750296	0.933	0.661	0.00677791	Activated B Cell	Nap1l1
Gm14207	2.04261e-07	0.329538	0.178	0.006	0.00698633	Activated B Cell	Gm14207
Nup93	2.1543e-07	0.476819	0.6	0.198	0.00736836	Activated B Cell	Nup93
Cbx5	2.1559e-07	0.792677	0.867	0.542	0.00737382	Activated B Cell	Cbx5
AI854517	2.2893e-07	0.836678	0.689	0.271	0.00783009	Activated B Cell	AI854517
Mcm7	2.29566e-07	0.924511	0.822	0.446	0.00785184	Activated B Cell	Mcm7
Ybx1	2.51005e-07	0.694696	0.978	0.904	0.00858511	Activated B Cell	Ybx1
Peg12	2.61156e-07	0.312996	0.2	0.011	0.00893234	Activated B Cell	Peg12
Spata13	3.12752e-07	0.544335	0.333	0.062	0.010697	Activated B Cell	Spata13
Mtap	3.35095e-07	0.41095	0.378	0.079	0.0114613	Activated B Cell	Mtap
Lhx21	3.46148e-07	1.02795	0.756	0.379	0.0118393	Activated B Cell	Lhx2
Eef1a1	3.64347e-07	0.483495	1	1	0.0124618	Activated B Cell	Eef1a1
Ftsj3	3.66661e-07	0.466173	0.467	0.119	0.0125409	Activated B Cell	Ftsj3
Car3	4.07072e-07	0.496419	0.267	0.034	0.0139231	Activated B Cell	Car3
Ddx39b	4.19702e-07	0.677854	1	0.825	0.0143551	Activated B Cell	Ddx39b
Gm3839	4.38486e-07	0.717359	1	0.904	0.0149975	Activated B Cell	Gm3839
Psmb2	4.44505e-07	0.847876	0.756	0.328	0.0152034	Activated B Cell	Psmb2
Nudc	4.55534e-07	0.600688	0.822	0.379	0.0155806	Activated B Cell	Nudc
Bzw1	4.64848e-07	0.660621	0.933	0.644	0.0158992	Activated B Cell	Bzw1
Nup210	4.70017e-07	0.328905	0.267	0.034	0.016076	Activated B Cell	Nup210
Rad51ap1	4.85604e-07	0.427788	0.4	0.085	0.0166091	Activated B Cell	Rad51ap1
Sema5b	4.90584e-07	0.668381	0.622	0.226	0.0167794	Activated B Cell	Sema5b
Akr1b3	4.9815e-07	0.395879	0.356	0.068	0.0170382	Activated B Cell	Akr1b3
2810459M11Rik	5.15089e-07	0.465646	0.378	0.079	0.0176176	Activated B Cell	2810459M11Rik
Alyref	5.61902e-07	0.672518	0.733	0.328	0.0192187	Activated B Cell	Alyref
Nr2f6	5.64561e-07	0.345438	0.311	0.051	0.0193097	Activated B Cell	Nr2f6
Rps24	5.71998e-07	0.699756	0.978	0.887	0.019564	Activated B Cell	Rps24
Anp32b	5.72377e-07	0.761268	0.933	0.537	0.019577	Activated B Cell	Anp32b
Rpl31	5.83815e-07	0.631144	1	0.915	0.0199682	Activated B Cell	Rpl31
Rpl27-ps3	5.93669e-07	0.779367	0.956	0.672	0.0203053	Activated B Cell	Rpl27-ps3
Rpl35a	6.14088e-07	0.668013	1	0.853	0.0210036	Activated B Cell	Rpl35a
Atp5e	6.3748e-07	0.692577	0.867	0.508	0.0218037	Activated B Cell	Atp5e
Map3k1	6.43203e-07	0.61159	0.467	0.124	0.0219995	Activated B Cell	Map3k1
Chchd3	6.81813e-07	0.734732	0.6	0.209	0.02332	Activated B Cell	Chchd3
Acot12	7.42258e-07	0.740005	0.733	0.288	0.0253874	Activated B Cell	Acot1
Eri1	8.0627e-07	0.347894	0.4	0.09	0.0275769	Activated B Cell	Eri1
Rps25	8.43481e-07	0.634852	0.956	0.893	0.0288496	Activated B Cell	Rps25
Rpl23	8.52159e-07	0.585276	1	0.96	0.0291464	Activated B Cell	Rpl23
Gstm4	9.16989e-07	0.322011	0.133	0	0.0313638	Activated B Cell	Gstm4
Dut	9.29512e-07	0.636163	0.8	0.356	0.0317921	Activated B Cell	Dut
Erf	9.87676e-07	0.462547	0.289	0.045	0.0337815	Activated B Cell	Erf
Rpl13a	9.99387e-07	0.611346	0.978	0.904	0.034182	Activated B Cell	Rpl13a
Rbbp7	1.02248e-06	0.70591	0.822	0.458	0.0349718	Activated B Cell	Rbbp7
Arl4c	1.0317e-06	0.851686	0.867	0.492	0.0352872	Activated B Cell	Arl4c
Fkbp3	1.08862e-06	0.71277	0.8	0.452	0.037234	Activated B Cell	Fkbp3
Abce1	1.09407e-06	0.555008	0.622	0.226	0.0374204	Activated B Cell	Abce1
Rpl27a	1.1136e-06	0.561995	1	0.881	0.0380884	Activated B Cell	Rpl27a
Kcne1l	1.12881e-06	0.585998	0.511	0.158	0.0386087	Activated B Cell	Kcne1l
Rps18-ps3	1.13951e-06	0.704576	0.867	0.593	0.0389747	Activated B Cell	Rps18-ps3
Rps18	1.18655e-06	0.740868	0.933	0.667	0.0405835	Activated B Cell	Rps18
Nop56	1.19542e-06	0.785843	0.733	0.412	0.0408871	Activated B Cell	Nop56
Cenpa	1.22449e-06	0.842534	0.622	0.22	0.0418811	Activated B Cell	Cenpa
Csrp11	1.25234e-06	0.674349	0.711	0.305	0.0428339	Activated B Cell	Csrp1
Rae1	1.25464e-06	0.553007	0.467	0.13	0.0429123	Activated B Cell	Rae1
Ctu2	1.27279e-06	0.392753	0.311	0.056	0.0435333	Activated B Cell	Ctu2
Prdx11	1.27585e-06	0.720854	0.911	0.678	0.0436378	Activated B Cell	Prdx1
Incenp	1.29116e-06	0.75728	0.511	0.175	0.0441617	Activated B Cell	Incenp
Gm11837	1.29987e-06	0.317855	0.222	0.023	0.0444595	Activated B Cell	Gm11837
Sept8	1.29991e-06	0.817078	0.689	0.311	0.0444607	Activated B Cell	Sept8
Rps23	1.53703e-06	0.610137	1	0.932	0.0525711	Activated B Cell	Rps23
mt-Nd1	1.77584e-06	0.425113	1	1	0.0607391	Activated B Cell	mt-Nd1
Sgol1	1.85247e-06	0.447392	0.422	0.107	0.0633601	Activated B Cell	Sgol1
Atp5a1	1.88707e-06	0.657324	1	0.808	0.0645434	Activated B Cell	Atp5a1
Rps19	1.92731e-06	0.650401	0.978	0.87	0.0659198	Activated B Cell	Rps19
Slc7a5	2.02618e-06	0.46646	0.444	0.119	0.0693015	Activated B Cell	Slc7a5
Mrps31	2.04669e-06	0.370477	0.4	0.102	0.0700029	Activated B Cell	Mrps31
Slc43a1	2.12484e-06	0.267431	0.178	0.011	0.072676	Activated B Cell	Slc43a1
Rnaseh2c	2.36317e-06	0.532571	0.489	0.164	0.0808276	Activated B Cell	Rnaseh2c
H2afz	2.59106e-06	0.895959	0.956	0.757	0.0886222	Activated B Cell	H2afz
Wdr76	2.63453e-06	0.400731	0.289	0.051	0.0901087	Activated B Cell	Wdr76
Mapk1ip1l	2.70482e-06	0.706364	0.756	0.384	0.0925131	Activated B Cell	Mapk1ip1l
Phgdh1	2.79788e-06	0.449466	0.756	0.311	0.0956959	Activated B Cell	Phgdh
Rpl6l	2.81489e-06	0.624858	0.956	0.763	0.0962776	Activated B Cell	Rpl6l
Btf3	2.83316e-06	0.619517	0.911	0.768	0.0969025	Activated B Cell	Btf3
Pon21	2.84713e-06	0.421497	0.578	0.186	0.0973805	Activated B Cell	Pon2
Rpa2	2.85989e-06	0.608428	0.622	0.249	0.0978167	Activated B Cell	Rpa2
Gm28037	2.99378e-06	0.595674	0.978	0.797	0.102396	Activated B Cell	Gm28037
Gm15013	3.01986e-06	0.529346	1	0.898	0.103288	Activated B Cell	Gm15013
Hsph1	3.1378e-06	0.59794	0.622	0.254	0.107322	Activated B Cell	Hsph1
Gm5914	3.20343e-06	0.339676	0.289	0.051	0.109567	Activated B Cell	Gm5914
Ttll4	3.30422e-06	0.511375	0.422	0.119	0.113014	Activated B Cell	Ttll4
Rpl5	3.35748e-06	0.531523	1	0.944	0.114836	Activated B Cell	Rpl5
Timm9	3.49126e-06	0.42129	0.267	0.045	0.119412	Activated B Cell	Timm9
Eri2	3.50334e-06	0.340948	0.356	0.079	0.119825	Activated B Cell	Eri2
Set	3.66245e-06	0.65469	0.933	0.836	0.125267	Activated B Cell	Set
Bcl7c	3.676e-06	0.5054	0.622	0.237	0.12573	Activated B Cell	Bcl7c
Gm6793	3.69945e-06	0.676042	0.844	0.492	0.126532	Activated B Cell	Gm6793
Txn1	3.69988e-06	0.523309	0.956	0.61	0.126547	Activated B Cell	Txn1
Tnfrsf191	3.87229e-06	0.672708	0.622	0.249	0.132444	Activated B Cell	Tnfrsf19
Cks1b	3.98182e-06	0.71346	0.689	0.333	0.13619	Activated B Cell	Cks1b
Usp1	4.15496e-06	0.789415	0.644	0.299	0.142112	Activated B Cell	Usp1
Mrps30	4.30388e-06	0.356503	0.489	0.141	0.147205	Activated B Cell	Mrps30
Fam110a	4.32567e-06	0.36931	0.378	0.09	0.147951	Activated B Cell	Fam110a
Rpl30	4.41749e-06	0.493694	1	0.927	0.151092	Activated B Cell	Rpl30
Sumo2	4.42829e-06	0.583624	1	0.87	0.151461	Activated B Cell	Sumo2
Cenph	4.51693e-06	0.415421	0.489	0.147	0.154493	Activated B Cell	Cenph
Dtl	4.66824e-06	0.656486	0.511	0.169	0.159668	Activated B Cell	Dtl
Slc25a18	4.74126e-06	0.289144	0.222	0.028	0.162165	Activated B Cell	Slc25a18
Rpn2	4.7973e-06	0.623703	0.733	0.333	0.164082	Activated B Cell	Rpn2
Ptchd2	4.94548e-06	0.342526	0.289	0.051	0.16915	Activated B Cell	Ptchd2
Mrpl52	5.0805e-06	0.568136	0.689	0.288	0.173768	Activated B Cell	Mrpl52
Arl6	5.46363e-06	0.435689	0.356	0.085	0.186872	Activated B Cell	Arl6
Atg5	5.46694e-06	0.450028	0.378	0.096	0.186986	Activated B Cell	Atg5
Rps15a	5.55844e-06	0.551379	0.978	0.814	0.190115	Activated B Cell	Rps15a
Helt	5.69893e-06	0.793451	0.311	0.073	0.19492	Activated B Cell	Helt
Polr2h	5.95135e-06	0.499785	0.378	0.102	0.203554	Activated B Cell	Polr2h
Snrpb	6.1485e-06	0.719161	0.844	0.531	0.210297	Activated B Cell	Snrpb
Rcor2	6.29242e-06	0.766065	0.511	0.192	0.21522	Activated B Cell	Rcor2
Slc48a1	6.39383e-06	0.592342	0.622	0.26	0.218688	Activated B Cell	Slc48a1
Eno3	6.47632e-06	0.255085	0.222	0.028	0.22151	Activated B Cell	Eno3
Tmem5	6.47632e-06	0.250627	0.222	0.028	0.22151	Activated B Cell	Tmem5
Plk4	6.5172e-06	0.458128	0.444	0.136	0.222908	Activated B Cell	Plk4
P2ry1	6.70723e-06	0.452272	0.244	0.04	0.229407	Activated B Cell	P2ry1
Tk1	6.71584e-06	0.63155	0.533	0.203	0.229702	Activated B Cell	Tk1
Tomm7	6.78276e-06	0.629449	0.667	0.299	0.231991	Activated B Cell	Tomm7
Cox8a	6.78893e-06	0.580003	1	0.825	0.232202	Activated B Cell	Cox8a
Olig1	6.88275e-06	0.726635	0.244	0.04	0.235411	Activated B Cell	Olig1
Eed	6.9315e-06	0.414362	0.422	0.119	0.237078	Activated B Cell	Eed
Gm5422	7.03736e-06	0.44764	0.533	0.181	0.240699	Activated B Cell	Gm5422
Pdlim1	7.22537e-06	0.383322	0.289	0.056	0.247129	Activated B Cell	Pdlim1
Hspa4	7.51776e-06	0.598131	0.622	0.271	0.25713	Activated B Cell	Hspa4
Gtse1	7.65986e-06	0.496616	0.356	0.09	0.26199	Activated B Cell	Gtse1
Yae1d1	7.70905e-06	0.471886	0.422	0.13	0.263673	Activated B Cell	Yae1d1
AI506816	7.90277e-06	0.447053	0.444	0.136	0.270298	Activated B Cell	AI506816
Timm10	7.97404e-06	0.346953	0.4	0.113	0.272736	Activated B Cell	Timm10
Mif	7.98913e-06	0.755885	0.822	0.554	0.273252	Activated B Cell	Mif
Gar1	8.0282e-06	0.484087	0.511	0.169	0.274589	Activated B Cell	Gar1
Nudt21	8.03209e-06	0.696957	0.8	0.418	0.274722	Activated B Cell	Nudt21
Lsm14a	8.36633e-06	0.529307	0.622	0.249	0.286153	Activated B Cell	Lsm14a
Nbn	8.43575e-06	0.388647	0.267	0.051	0.288528	Activated B Cell	Nbn
Dtymk	8.53034e-06	0.552374	0.667	0.288	0.291763	Activated B Cell	Dtymk
Cdc25b	8.62691e-06	0.719261	0.378	0.113	0.295066	Activated B Cell	Cdc25b
Rpl13-ps3	8.99476e-06	0.616232	0.933	0.74	0.307648	Activated B Cell	Rpl13-ps3
Scrn1	9.09692e-06	0.439582	0.422	0.119	0.311142	Activated B Cell	Scrn1
Spsb4	9.39454e-06	0.349098	0.178	0.017	0.321322	Activated B Cell	Spsb4
Purb	9.57541e-06	0.661096	0.911	0.65	0.327508	Activated B Cell	Purb
Fignl1	9.62202e-06	0.383565	0.467	0.141	0.329102	Activated B Cell	Fignl1
Nfe2l2	9.95803e-06	0.484308	0.644	0.282	0.340594	Activated B Cell	Nfe2l2
Rps9	9.98931e-06	0.455474	1	0.983	0.341664	Activated B Cell	Rps9
Rad51	1.03857e-05	0.482532	0.422	0.124	0.355221	Activated B Cell	Rad51
Nop58	1.05101e-05	0.572259	0.711	0.373	0.359476	Activated B Cell	Nop58
Npm1	1.08596e-05	0.739892	0.956	0.819	0.37143	Activated B Cell	Npm1
Gamt	1.09503e-05	0.360402	0.267	0.051	0.374534	Activated B Cell	Gamt
Gm17430	1.11287e-05	0.523808	0.578	0.232	0.380636	Activated B Cell	Gm17430
Exosc1	1.13277e-05	0.583941	0.511	0.181	0.387442	Activated B Cell	Exosc1
Gm15417	1.14682e-05	0.287933	0.133	0.006	0.392248	Activated B Cell	Gm15417
Sfxn1	1.15697e-05	0.609271	0.533	0.192	0.39572	Activated B Cell	Sfxn1
Nup37	1.19367e-05	0.418017	0.4	0.113	0.408271	Activated B Cell	Nup37
Rpl38	1.19819e-05	0.626562	0.933	0.785	0.409817	Activated B Cell	Rpl38
1110001J03Rik	1.20043e-05	0.529677	0.511	0.192	0.410581	Activated B Cell	1110001J03Rik
Atf1	1.26047e-05	0.386011	0.4	0.113	0.431117	Activated B Cell	Atf1
C230035I16Rik	1.2638e-05	0.300482	0.156	0.011	0.432258	Activated B Cell	C230035I16Rik
Fam92a	1.26725e-05	0.399829	0.556	0.203	0.433437	Activated B Cell	Fam92a
Pcna-ps2	1.26868e-05	0.877197	0.689	0.356	0.433925	Activated B Cell	Pcna-ps2
Eef1g	1.291e-05	0.801196	0.889	0.751	0.441561	Activated B Cell	Eef1g
As3mt	1.30561e-05	0.265696	0.289	0.056	0.446559	Activated B Cell	As3mt
Ube2t	1.30659e-05	0.464357	0.422	0.13	0.446892	Activated B Cell	Ube2t
Dusp6	1.32024e-05	0.441724	0.333	0.085	0.451561	Activated B Cell	Dusp6
Tctex1d2	1.38447e-05	0.565946	0.267	0.051	0.47353	Activated B Cell	Tctex1d2
Pa2g4	1.39232e-05	0.781278	0.711	0.395	0.476214	Activated B Cell	Pa2g4
Ssr1	1.40048e-05	0.609722	0.844	0.508	0.479006	Activated B Cell	Ssr1
Npl	1.40256e-05	0.317693	0.156	0.011	0.479717	Activated B Cell	Npl
Cplx2	1.42295e-05	0.8187	0.6	0.243	0.486693	Activated B Cell	Cplx2
Mrpl40	1.48045e-05	0.320497	0.467	0.153	0.506357	Activated B Cell	Mrpl40
Iqgap3	1.48778e-05	0.446843	0.467	0.147	0.508867	Activated B Cell	Iqgap3
Kctd14	1.494e-05	0.470668	0.378	0.107	0.510991	Activated B Cell	Kctd14
Gm10020	1.52957e-05	0.591381	0.933	0.667	0.523158	Activated B Cell	Gm10020
Foxred2	1.58741e-05	0.252796	0.222	0.034	0.542943	Activated B Cell	Foxred2
Extl2	1.5894e-05	0.398708	0.289	0.062	0.543624	Activated B Cell	Extl2
Ints4	1.60938e-05	0.553515	0.556	0.22	0.550456	Activated B Cell	Ints4
Itgb3bp	1.6213e-05	0.438353	0.4	0.124	0.554534	Activated B Cell	Itgb3bp
Ddias	1.67287e-05	0.282395	0.222	0.034	0.572172	Activated B Cell	Ddias
Dnajc9	1.67538e-05	0.426553	0.756	0.379	0.57303	Activated B Cell	Dnajc9
Polr3e	1.71723e-05	0.288842	0.222	0.034	0.587344	Activated B Cell	Polr3e
Traf3	1.7627e-05	0.323537	0.222	0.034	0.602898	Activated B Cell	Traf3
Ewsr1	1.7642e-05	0.559772	0.911	0.689	0.60341	Activated B Cell	Ewsr1
Rpl28	1.79866e-05	0.564508	0.978	0.876	0.615197	Activated B Cell	Rpl28
Mfap2	1.80335e-05	0.788869	0.711	0.418	0.616799	Activated B Cell	Mfap2
L3mbtl2	1.8846e-05	0.415501	0.378	0.102	0.644589	Activated B Cell	L3mbtl2
Pcna	1.89795e-05	0.920872	0.733	0.429	0.649155	Activated B Cell	Pcna
Cenpk	1.93028e-05	0.264953	0.4	0.107	0.660213	Activated B Cell	Cenpk
Rpl6	1.95089e-05	0.574288	0.956	0.689	0.667264	Activated B Cell	Rpl6
Hspa14	2.04999e-05	0.487323	0.511	0.198	0.701157	Activated B Cell	Hspa14
Cycs	2.06872e-05	0.529445	0.778	0.412	0.707563	Activated B Cell	Cycs
Dnajc15	2.08008e-05	0.430984	0.333	0.085	0.71145	Activated B Cell	Dnajc15
Asf1a	2.08162e-05	0.673053	0.689	0.35	0.711978	Activated B Cell	Asf1a
C1qbp	2.1627e-05	0.610076	0.733	0.395	0.739709	Activated B Cell	C1qbp
Adsl	2.17534e-05	0.475517	0.511	0.181	0.74403	Activated B Cell	Adsl
Wdr18	2.21182e-05	0.419331	0.489	0.169	0.756507	Activated B Cell	Wdr18
mt-Nd3	2.29415e-05	0.358874	1	1	0.784669	Activated B Cell	mt-Nd3
Ier5	2.29551e-05	0.760436	0.6	0.288	0.785132	Activated B Cell	Ier5
Nop10	2.3141e-05	0.550864	0.556	0.226	0.791492	Activated B Cell	Nop10
Glo1	2.31724e-05	0.54724	0.556	0.22	0.792564	Activated B Cell	Glo1
Map2k1	2.33191e-05	0.418386	0.444	0.141	0.797583	Activated B Cell	Map2k1
Sdc3	2.34039e-05	0.393804	0.356	0.096	0.800485	Activated B Cell	Sdc3
Rrm1	2.34149e-05	0.714756	0.689	0.356	0.80086	Activated B Cell	Rrm1
Rpl32	2.34709e-05	0.555178	1	0.864	0.802774	Activated B Cell	Rpl32
Ccna2	2.37944e-05	1.09647	0.6	0.299	0.813841	Activated B Cell	Ccna2
Psma7	2.4188e-05	0.603399	0.889	0.542	0.827303	Activated B Cell	Psma7
Anapc13	2.4901e-05	0.539237	0.578	0.249	0.85169	Activated B Cell	Anapc13
Mrps14	2.55863e-05	0.513202	0.711	0.345	0.875129	Activated B Cell	Mrps14
1110008P14Rik	2.58521e-05	0.63892	0.533	0.192	0.884221	Activated B Cell	1110008P14Rik
H2afy	2.59327e-05	0.685015	0.956	0.667	0.886976	Activated B Cell	H2afy
Zfp36l21	2.71506e-05	0.558091	0.711	0.333	0.928632	Activated B Cell	Zfp36l2
Hmgn1	2.7434e-05	0.590247	0.956	0.774	0.938326	Activated B Cell	Hmgn1
Inafm2	2.76673e-05	0.409334	0.356	0.096	0.946306	Activated B Cell	Inafm2
Rpl37	2.78377e-05	0.519398	0.956	0.836	0.952133	Activated B Cell	Rpl37
Mak16	2.88086e-05	0.411192	0.422	0.136	0.985341	Activated B Cell	Mak16
Gadd45g	3.02179e-05	1.37498	0.689	0.362	1	Activated B Cell	Gadd45g
Gm10184	3.03441e-05	0.718941	0.4	0.13	1	Activated B Cell	Gm10184
Rpa1	3.04701e-05	0.504925	0.533	0.198	1	Activated B Cell	Rpa1
Szrd1	3.04716e-05	0.458038	0.556	0.215	1	Activated B Cell	Szrd1
Thy1	3.06567e-05	0.517169	0.267	0.056	1	Activated B Cell	Thy1
Lmln	3.15172e-05	0.295471	0.178	0.023	1	Activated B Cell	Lmln
Mcph1	3.22283e-05	0.256365	0.244	0.045	1	Activated B Cell	Mcph1
Rpl37a	3.22755e-05	0.560683	0.933	0.768	1	Activated B Cell	Rpl37a
Nol11	3.30496e-05	0.319416	0.378	0.107	1	Activated B Cell	Nol11
Gpd1	3.32615e-05	0.476505	0.356	0.102	1	Activated B Cell	Gpd1
Rexo2	3.33507e-05	0.559458	0.444	0.158	1	Activated B Cell	Rexo2
Apopt1	3.37284e-05	0.329922	0.511	0.186	1	Activated B Cell	Apopt1
Rps26	3.38666e-05	0.524822	1	0.893	1	Activated B Cell	Rps26
Tbc1d31	3.38694e-05	0.384077	0.356	0.102	1	Activated B Cell	Tbc1d31
Sall3	3.41426e-05	0.613576	0.689	0.373	1	Activated B Cell	Sall3
Tagln2	3.42921e-05	0.620043	0.356	0.107	1	Activated B Cell	Tagln2
Ypel3	3.45814e-05	0.649477	0.867	0.571	1	Activated B Cell	Ypel3
Exosc9	3.60896e-05	0.588989	0.378	0.119	1	Activated B Cell	Exosc9
Pold2	3.76973e-05	0.432774	0.489	0.181	1	Activated B Cell	Pold2
Krtcap2	3.78374e-05	0.612222	0.8	0.458	1	Activated B Cell	Krtcap2
Dnph1	3.81513e-05	0.285805	0.267	0.056	1	Activated B Cell	Dnph1
Bub3	4.06651e-05	0.839661	0.644	0.328	1	Activated B Cell	Bub3
Cnbp	4.17747e-05	0.620223	0.933	0.621	1	Activated B Cell	Cnbp
Hip1	4.20583e-05	0.398139	0.489	0.175	1	Activated B Cell	Hip1
Mphosph10	4.33351e-05	0.302207	0.422	0.13	1	Activated B Cell	Mphosph10
Pabpc4	4.52713e-05	0.393741	0.4	0.124	1	Activated B Cell	Pabpc4
Lsm2	4.53926e-05	0.417143	0.533	0.209	1	Activated B Cell	Lsm2
Rpl26	4.60186e-05	0.45078	0.956	0.887	1	Activated B Cell	Rpl26
Snrpd2	4.79502e-05	0.578604	0.8	0.463	1	Activated B Cell	Snrpd2
Gm5148	4.81309e-05	0.254017	0.222	0.04	1	Activated B Cell	Gm5148
Ndufab1	4.82479e-05	0.390075	0.8	0.458	1	Activated B Cell	Ndufab1
Pfas	4.89535e-05	0.488674	0.356	0.119	1	Activated B Cell	Pfas
Pmf1	5.00389e-05	0.685577	0.622	0.305	1	Activated B Cell	Pmf1
Pcbp1	5.07866e-05	0.53772	0.889	0.814	1	Activated B Cell	Pcbp1
Eif3b	5.14792e-05	0.453066	0.644	0.271	1	Activated B Cell	Eif3b
Trim28	5.20271e-05	0.639417	0.889	0.723	1	Activated B Cell	Trim28
Pdcd11	5.28705e-05	0.459767	0.333	0.096	1	Activated B Cell	Pdcd11
Ptp4a2	5.31902e-05	0.642721	0.889	0.621	1	Activated B Cell	Ptp4a2
Emc3	5.33965e-05	0.432007	0.489	0.175	1	Activated B Cell	Emc3
Rplp2	5.61778e-05	0.480279	0.578	0.254	1	Activated B Cell	Rplp2
Hmgn5	5.63234e-05	0.456779	0.756	0.395	1	Activated B Cell	Hmgn5
Gnb2l1	5.76983e-05	0.487464	0.978	0.853	1	Activated B Cell	Gnb2l1
Scg5	5.80397e-05	0.535176	0.6	0.288	1	Activated B Cell	Scg5
Setd8	5.92727e-05	0.495575	0.556	0.243	1	Activated B Cell	Setd8
Erh	5.92955e-05	0.576082	0.844	0.689	1	Activated B Cell	Erh
Gm11549	5.96312e-05	0.464299	0.156	0.017	1	Activated B Cell	Gm11549
Slc3a2	6.00201e-05	0.446426	0.844	0.531	1	Activated B Cell	Slc3a2
Zdbf2	6.11965e-05	0.289837	0.222	0.04	1	Activated B Cell	Zdbf2
Ctnnb1	6.16154e-05	0.62054	0.911	0.768	1	Activated B Cell	Ctnnb1
Eif3d	6.1705e-05	0.447719	0.667	0.305	1	Activated B Cell	Eif3d
Tmem33	6.17913e-05	0.492936	0.578	0.243	1	Activated B Cell	Tmem33
Gm10524	6.1828e-05	0.474751	0.4	0.13	1	Activated B Cell	Gm10524
Dimt1	6.19341e-05	0.378351	0.267	0.062	1	Activated B Cell	Dimt1
Ccnb1	6.2885e-05	0.92835	0.489	0.198	1	Activated B Cell	Ccnb1
Gsr	6.31869e-05	0.253003	0.356	0.102	1	Activated B Cell	Gsr
E2f8	6.34793e-05	0.439219	0.356	0.107	1	Activated B Cell	E2f8
Larp7	6.50286e-05	0.448008	0.6	0.249	1	Activated B Cell	Larp7
Hspe1	6.52161e-05	0.608376	0.911	0.644	1	Activated B Cell	Hspe1
Chchd6	6.61934e-05	0.420232	0.4	0.124	1	Activated B Cell	Chchd6
Cenpe	6.66087e-05	0.71146	0.467	0.181	1	Activated B Cell	Cenpe
Rpl19	6.69651e-05	0.507529	0.956	0.915	1	Activated B Cell	Rpl19
Cdk1	6.89912e-05	0.764859	0.644	0.305	1	Activated B Cell	Cdk1
Gtf2f1	6.92496e-05	0.385712	0.467	0.169	1	Activated B Cell	Gtf2f1
Nr2e11	6.94926e-05	0.367911	0.511	0.192	1	Activated B Cell	Nr2e1
Mrfap1	7.0173e-05	0.466296	0.933	0.774	1	Activated B Cell	Mrfap1
Gpkow	7.04033e-05	0.351309	0.644	0.277	1	Activated B Cell	Gpkow
Mfsd1	7.13598e-05	0.488616	0.489	0.186	1	Activated B Cell	Mfsd1
Pbdc1	7.33349e-05	0.577354	0.444	0.158	1	Activated B Cell	Pbdc1
Sept10	7.39358e-05	0.356968	0.356	0.102	1	Activated B Cell	Sept10
Nfatc2ip	7.4462e-05	0.418756	0.4	0.13	1	Activated B Cell	Nfatc2ip
Nek9	7.48945e-05	0.376811	0.6	0.254	1	Activated B Cell	Nek9
Dpy30	7.59924e-05	0.534524	0.667	0.328	1	Activated B Cell	Dpy30
Melk	7.60264e-05	0.486251	0.422	0.147	1	Activated B Cell	Melk
Rps21	7.72188e-05	0.540772	0.978	0.915	1	Activated B Cell	Rps21
Lsm5	7.73127e-05	0.402065	0.533	0.209	1	Activated B Cell	Lsm5
Klf10	7.75153e-05	1.06232	0.378	0.136	1	Activated B Cell	Klf10
Srrt	7.88484e-05	0.519799	0.778	0.424	1	Activated B Cell	Srrt
Coro2b	7.93385e-05	0.609614	0.711	0.362	1	Activated B Cell	Coro2b
Glce	7.93535e-05	0.326589	0.267	0.062	1	Activated B Cell	Glce
Sec61b	8.12016e-05	0.435367	0.667	0.316	1	Activated B Cell	Sec61b
E2f4	8.19263e-05	0.420676	0.4	0.136	1	Activated B Cell	E2f4
Ier5l	8.42633e-05	0.265025	0.311	0.079	1	Activated B Cell	Ier5l
Metap1d	8.56136e-05	0.31557	0.311	0.085	1	Activated B Cell	Metap1d
D930016D06Rik	8.62093e-05	0.281412	0.422	0.136	1	Activated B Cell	D930016D06Rik
Sae1	8.6297e-05	0.563008	0.711	0.407	1	Activated B Cell	Sae1
Thnsl1	8.66611e-05	0.332568	0.244	0.051	1	Activated B Cell	Thnsl1
Naa40	8.73036e-05	0.409957	0.333	0.096	1	Activated B Cell	Naa40
Eif3j2	8.80035e-05	0.424387	0.311	0.09	1	Activated B Cell	Eif3j2
Vdac3-ps1	8.88159e-05	0.258038	0.444	0.153	1	Activated B Cell	Vdac3-ps1
Oaz1	8.8887e-05	0.533479	0.956	0.797	1	Activated B Cell	Oaz1
Rhbdl3	8.89888e-05	0.321296	0.2	0.034	1	Activated B Cell	Rhbdl3
Fam195b	9.31819e-05	0.489604	0.4	0.147	1	Activated B Cell	Fam195b
Foxm1	9.36273e-05	0.483688	0.489	0.186	1	Activated B Cell	Foxm1
Mybbp1a	9.37149e-05	0.384121	0.533	0.209	1	Activated B Cell	Mybbp1a
Sdhaf4	9.38659e-05	0.335199	0.311	0.085	1	Activated B Cell	Sdhaf4
Kars	9.42576e-05	0.466318	0.644	0.282	1	Activated B Cell	Kars
Cenpm	9.52342e-05	0.595499	0.533	0.232	1	Activated B Cell	Cenpm
Cdt1	9.53652e-05	0.358967	0.422	0.141	1	Activated B Cell	Cdt1
Traf6	9.56041e-05	0.262912	0.311	0.085	1	Activated B Cell	Traf6
Wscd11	9.67657e-05	0.373055	0.467	0.164	1	Activated B Cell	Wscd1
Cbfb	9.67954e-05	0.581034	0.644	0.328	1	Activated B Cell	Cbfb
Ncoa1	9.71273e-05	0.617614	0.756	0.469	1	Activated B Cell	Ncoa1
Nde1	9.76335e-05	0.710283	0.511	0.215	1	Activated B Cell	Nde1
Ndufb8	9.7789e-05	0.616892	0.6	0.328	1	Activated B Cell	Ndufb8
Plp2	9.8581e-05	0.478924	0.511	0.22	1	Activated B Cell	Plp2
Fam162a	9.86599e-05	0.574875	0.622	0.299	1	Activated B Cell	Fam162a
Gstp1	0.000101003	0.340615	0.311	0.085	1	Activated B Cell	Gstp1
Gkap1	0.000101706	0.663984	0.511	0.215	1	Activated B Cell	Gkap1
Fip1l1	0.000102066	0.451389	0.622	0.294	1	Activated B Cell	Fip1l1
Cct5	0.000102305	0.52644	0.822	0.497	1	Activated B Cell	Cct5
Dr1	0.000102847	0.382808	0.467	0.181	1	Activated B Cell	Dr1
mt-Atp8	0.000103067	0.352718	1	0.989	1	Activated B Cell	mt-Atp8
Lyar	0.000103526	0.38688	0.444	0.158	1	Activated B Cell	Lyar
Homer2	0.000105925	0.291865	0.333	0.096	1	Activated B Cell	Homer2
Twsg1	0.000106243	0.415339	0.556	0.232	1	Activated B Cell	Twsg1
Serbp1	0.000106324	0.525783	0.933	0.751	1	Activated B Cell	Serbp1
Snrpg	0.000106409	0.583969	0.756	0.446	1	Activated B Cell	Snrpg
Kif20b	0.000107198	0.597418	0.4	0.141	1	Activated B Cell	Kif20b
Gm10709	0.000108692	0.565696	0.911	0.746	1	Activated B Cell	Gm10709
2810417H13Rik	0.000108872	0.437272	0.778	0.424	1	Activated B Cell	2810417H13Rik
B230118H07Rik	0.000109488	0.33377	0.222	0.045	1	Activated B Cell	B230118H07Rik
Cd631	0.000109976	0.467457	0.867	0.492	1	Activated B Cell	Cd63
Ube2c	0.000110618	0.85882	0.578	0.277	1	Activated B Cell	Ube2c
Rps28	0.000111024	0.487716	0.933	0.746	1	Activated B Cell	Rps28
Rragd	0.000111363	0.397781	0.178	0.028	1	Activated B Cell	Rragd
Ccdc15	0.000111363	0.283935	0.178	0.028	1	Activated B Cell	Ccdc15
Sdad1	0.000111619	0.333594	0.333	0.096	1	Activated B Cell	Sdad1
Cdkn3	0.00011198	0.405583	0.222	0.045	1	Activated B Cell	Cdkn3
Snhg8	0.000117167	0.477829	0.489	0.192	1	Activated B Cell	Snhg8
Cep85	0.000117843	0.306086	0.267	0.068	1	Activated B Cell	Cep85
Fbxo22	0.000117985	0.319883	0.511	0.186	1	Activated B Cell	Fbxo22
Shmt1	0.000118926	0.590123	0.356	0.119	1	Activated B Cell	Shmt1
Taf5l	0.00011915	0.287145	0.356	0.107	1	Activated B Cell	Taf5l
Mcm6	0.000121954	0.504151	0.689	0.356	1	Activated B Cell	Mcm6
Rer1	0.00012268	0.663892	0.6	0.282	1	Activated B Cell	Rer1
Hddc2	0.00012294	0.280216	0.289	0.073	1	Activated B Cell	Hddc2
Cxxc5	0.000124514	0.53554	0.689	0.373	1	Activated B Cell	Cxxc5
Aamdc	0.000125057	0.327788	0.4	0.136	1	Activated B Cell	Aamdc
Bcap29	0.000125612	0.278348	0.311	0.085	1	Activated B Cell	Bcap29
Rpl21	0.000126078	0.411549	1	0.949	1	Activated B Cell	Rpl21
Fstl1	0.000130419	0.450865	0.489	0.198	1	Activated B Cell	Fstl1
Psmd1	0.000130457	0.493661	0.711	0.367	1	Activated B Cell	Psmd1
Gm9493	0.000130644	0.492652	0.978	0.859	1	Activated B Cell	Gm9493
Ldha	0.00013131	0.481025	0.622	0.271	1	Activated B Cell	Ldha
Adgrb1	0.000132245	0.43404	0.333	0.102	1	Activated B Cell	Adgrb1
Uqcrq	0.000132673	0.60488	0.778	0.446	1	Activated B Cell	Uqcrq
Cct3	0.000132773	0.494811	0.822	0.542	1	Activated B Cell	Cct3
Hells	0.000133778	0.488384	0.511	0.209	1	Activated B Cell	Hells
Ncapd2	0.000134776	0.583601	0.711	0.452	1	Activated B Cell	Ncapd2
Higd1a	0.000136898	0.460477	0.511	0.226	1	Activated B Cell	Higd1a
Slc29a2	0.000136941	0.284428	0.222	0.045	1	Activated B Cell	Slc29a2
St3gal1	0.000137249	0.461348	0.378	0.13	1	Activated B Cell	St3gal1
Lims1	0.000138791	0.552931	0.6	0.288	1	Activated B Cell	Lims1
Akr1e1	0.000139322	0.352649	0.4	0.136	1	Activated B Cell	Akr1e1
Zcchc3	0.000144095	0.386352	0.356	0.113	1	Activated B Cell	Zcchc3
2900026A02Rik	0.000148585	0.275508	0.244	0.056	1	Activated B Cell	2900026A02Rik
Oxct1	0.000149178	0.703177	0.756	0.486	1	Activated B Cell	Oxct1
Fam120a	0.000150156	0.568598	0.667	0.345	1	Activated B Cell	Fam120a
Lypla2	0.000150488	0.563555	0.556	0.271	1	Activated B Cell	Lypla2
Mmd21	0.000150751	0.308795	0.622	0.249	1	Activated B Cell	Mmd2
Gfer	0.000151327	0.376323	0.356	0.113	1	Activated B Cell	Gfer
Lsm4	0.000151594	0.534218	0.644	0.356	1	Activated B Cell	Lsm4
Rps29	0.000155044	0.461848	1	0.791	1	Activated B Cell	Rps29
Nme4	0.000155547	0.443799	0.378	0.13	1	Activated B Cell	Nme4
Cks2	0.000155558	0.855289	0.489	0.209	1	Activated B Cell	Cks2
Tle4	0.000155689	0.47363	0.289	0.079	1	Activated B Cell	Tle4
Pde3b	0.000155689	0.27142	0.289	0.079	1	Activated B Cell	Pde3b
Dnajc2	0.000155789	0.578351	0.467	0.203	1	Activated B Cell	Dnajc2
Loxl3	0.000155973	0.274138	0.178	0.028	1	Activated B Cell	Loxl3
Kpnb1	0.000157665	0.604305	0.8	0.52	1	Activated B Cell	Kpnb1
Pdap1	0.0001581	0.507036	0.8	0.508	1	Activated B Cell	Pdap1
1110038F14Rik	0.000161124	0.430829	0.4	0.147	1	Activated B Cell	1110038F14Rik
Got2	0.00016221	0.487522	0.578	0.266	1	Activated B Cell	Got2
Ppib	0.000164644	0.524508	0.489	0.215	1	Activated B Cell	Ppib
Prim2	0.000165083	0.378744	0.444	0.175	1	Activated B Cell	Prim2
Hsp90ab1	0.000165666	0.47163	1	0.966	1	Activated B Cell	Hsp90ab1
Ccnb2	0.000168147	0.740003	0.511	0.22	1	Activated B Cell	Ccnb2
Rheb	0.000169007	0.561144	0.733	0.435	1	Activated B Cell	Rheb
Tead2	0.000170554	0.335344	0.489	0.186	1	Activated B Cell	Tead2
Adh5	0.000172628	0.444645	0.8	0.469	1	Activated B Cell	Adh5
Tmem256	0.000174666	0.307731	0.644	0.282	1	Activated B Cell	Tmem256
mt-Cytb	0.000176346	0.267978	1	1	1	Activated B Cell	mt-Cytb
Fbl	0.000177825	0.559632	0.644	0.362	1	Activated B Cell	Fbl
Umps	0.000178081	0.33584	0.422	0.158	1	Activated B Cell	Umps
Zwilch	0.000181195	0.385096	0.311	0.096	1	Activated B Cell	Zwilch
Wdhd1	0.000181688	0.42743	0.422	0.164	1	Activated B Cell	Wdhd1
Tceb1	0.000182887	0.475551	0.756	0.39	1	Activated B Cell	Tceb1
Tmco1	0.000183213	0.54691	0.511	0.232	1	Activated B Cell	Tmco1
Aagab	0.000183575	0.282796	0.289	0.079	1	Activated B Cell	Aagab
Dennd4a	0.00018427	0.317459	0.267	0.068	1	Activated B Cell	Dennd4a
Gsx1	0.000184497	0.489263	0.2	0.04	1	Activated B Cell	Gsx1
Rpl18a	0.000185711	0.400753	1	0.989	1	Activated B Cell	Rpl18a
Slc25a3	0.000190663	0.403883	0.933	0.706	1	Activated B Cell	Slc25a3
Nhp2	0.000193398	0.384123	0.578	0.237	1	Activated B Cell	Nhp2
Pebp1	0.0001945	0.429416	0.956	0.78	1	Activated B Cell	Pebp1
Ost4	0.000196029	0.286263	0.356	0.113	1	Activated B Cell	Ost4
Pak3	0.000196497	0.759422	0.8	0.486	1	Activated B Cell	Pak3
Mettl9	0.000203699	0.459622	0.778	0.407	1	Activated B Cell	Mettl9
Eri3	0.000203876	0.421074	0.578	0.249	1	Activated B Cell	Eri3
Tomm40	0.000205821	0.497004	0.644	0.316	1	Activated B Cell	Tomm40
Tpx2	0.000207077	0.633686	0.533	0.237	1	Activated B Cell	Tpx2
Ccdc86	0.000208442	0.264034	0.289	0.079	1	Activated B Cell	Ccdc86
Cbx3	0.000209495	0.450869	0.911	0.718	1	Activated B Cell	Cbx3
Jam3	0.000211465	0.385841	0.4	0.153	1	Activated B Cell	Jam3
Cntrob	0.000212121	0.349853	0.4	0.141	1	Activated B Cell	Cntrob
Cdc20	0.000214072	0.710562	0.333	0.119	1	Activated B Cell	Cdc20
Scp2	0.000215733	0.436408	0.733	0.412	1	Activated B Cell	Scp2
Zfp787	0.000216805	0.587608	0.4	0.147	1	Activated B Cell	Zfp787
Cpsf2	0.000216805	0.395571	0.4	0.147	1	Activated B Cell	Cpsf2
Kif18b	0.000218887	0.329942	0.356	0.119	1	Activated B Cell	Kif18b
Kcnip3	0.000218948	0.636576	0.444	0.181	1	Activated B Cell	Kcnip3
Brk1	0.000219806	0.458693	0.622	0.305	1	Activated B Cell	Brk1
Aif1l	0.000221777	0.350336	0.378	0.13	1	Activated B Cell	Aif1l
Bcar1	0.00022247	0.345475	0.333	0.102	1	Activated B Cell	Bcar1
Rpl36al	0.000224983	0.545131	0.689	0.429	1	Activated B Cell	Rpl36al
Dhfr	0.000227039	0.463712	0.622	0.282	1	Activated B Cell	Dhfr
Mrpl19	0.000230745	0.374402	0.422	0.158	1	Activated B Cell	Mrpl19
Birc5	0.000232814	0.494948	0.511	0.22	1	Activated B Cell	Birc5
Alg14	0.000232925	0.310286	0.222	0.051	1	Activated B Cell	Alg14
Psmb3	0.00023654	0.523499	0.644	0.345	1	Activated B Cell	Psmb3
Raly	0.000237446	0.409755	0.378	0.136	1	Activated B Cell	Raly
Eprs	0.000237976	0.529415	0.689	0.384	1	Activated B Cell	Eprs
Lmnb1	0.000239265	0.46461	0.689	0.333	1	Activated B Cell	Lmnb1
Mpzl1	0.000240122	0.418335	0.644	0.299	1	Activated B Cell	Mpzl1
Usp39	0.000244209	0.283193	0.378	0.124	1	Activated B Cell	Usp39
0610010K14Rik	0.000244387	0.438572	0.6	0.294	1	Activated B Cell	0610010K14Rik
Zrsr2	0.000245937	0.315218	0.489	0.186	1	Activated B Cell	Zrsr2
Rtkn2	0.00024763	0.35408	0.244	0.062	1	Activated B Cell	Rtkn2
Slc18b1	0.000249498	0.252682	0.289	0.079	1	Activated B Cell	Slc18b1
Ccnf	0.000249733	0.377046	0.333	0.107	1	Activated B Cell	Ccnf
Cox5a	0.000251567	0.574535	0.756	0.548	1	Activated B Cell	Cox5a
Ssr2	0.000252763	0.510668	0.622	0.328	1	Activated B Cell	Ssr2
Strap	0.000257938	0.427863	0.689	0.356	1	Activated B Cell	Strap
Otud4	0.000260602	0.453366	0.511	0.203	1	Activated B Cell	Otud4
Snrpc	0.000263787	0.631195	0.733	0.503	1	Activated B Cell	Snrpc
Ung	0.000265712	0.465068	0.267	0.073	1	Activated B Cell	Ung
Rps26-ps1	0.000268551	0.462295	0.933	0.842	1	Activated B Cell	Rps26-ps1
Nfatc3	0.000271013	0.268982	0.311	0.09	1	Activated B Cell	Nfatc3
Myo10	0.000272467	0.593239	0.644	0.356	1	Activated B Cell	Myo10
Psmd6	0.000273049	0.448176	0.6	0.288	1	Activated B Cell	Psmd6
Ppp2r1b	0.000275374	0.26089	0.333	0.102	1	Activated B Cell	Ppp2r1b
Cbl	0.000279229	0.418474	0.511	0.232	1	Activated B Cell	Cbl
Efemp1	0.000284681	0.393205	0.156	0.023	1	Activated B Cell	Efemp1
Uqcr10	0.000288541	0.42828	0.6	0.271	1	Activated B Cell	Uqcr10
Ncl	0.000291348	0.487425	0.889	0.689	1	Activated B Cell	Ncl
Neil3	0.000291783	0.509368	0.333	0.113	1	Activated B Cell	Neil3
Slc25a5	0.000295066	0.558904	0.867	0.644	1	Activated B Cell	Slc25a5
Rbm27	0.000296388	0.256437	0.489	0.186	1	Activated B Cell	Rbm27
Etfa	0.000300087	0.481098	0.6	0.288	1	Activated B Cell	Etfa
Gm4799	0.000301527	0.357643	0.378	0.136	1	Activated B Cell	Gm4799
Knstrn	0.000303839	0.736077	0.422	0.181	1	Activated B Cell	Knstrn
Ndufb4	0.000305324	0.604039	0.733	0.418	1	Activated B Cell	Ndufb4
Lsg1	0.000305399	0.260703	0.356	0.113	1	Activated B Cell	Lsg1
Hypk	0.000305445	0.499073	0.644	0.328	1	Activated B Cell	Hypk
Hmmr	0.000306027	0.496916	0.378	0.136	1	Activated B Cell	Hmmr
Tbrg1	0.000308145	0.461949	0.467	0.198	1	Activated B Cell	Tbrg1
Cenpw	0.000310509	0.371129	0.356	0.124	1	Activated B Cell	Cenpw
Pole	0.000313943	0.30641	0.422	0.153	1	Activated B Cell	Pole
Wdr46	0.000316324	0.334751	0.311	0.096	1	Activated B Cell	Wdr46
Ppa1	0.00031927	0.392802	0.667	0.328	1	Activated B Cell	Ppa1
Ttk	0.000322939	0.347251	0.333	0.107	1	Activated B Cell	Ttk
Rps7	0.000323393	0.499363	0.911	0.734	1	Activated B Cell	Rps7
Lpcat1	0.000327966	0.368523	0.556	0.243	1	Activated B Cell	Lpcat1
Ppp1r2	0.000333537	0.348988	0.689	0.356	1	Activated B Cell	Ppp1r2
Racgap1	0.000335977	0.713549	0.556	0.288	1	Activated B Cell	Racgap1
Ddx52	0.00033809	0.361078	0.467	0.186	1	Activated B Cell	Ddx52
Hiat1	0.000338097	0.279142	0.378	0.13	1	Activated B Cell	Hiat1
Pgls	0.000341776	0.358365	0.489	0.209	1	Activated B Cell	Pgls
Tsc2	0.000345532	0.300197	0.578	0.249	1	Activated B Cell	Tsc2
Eif3g	0.000346423	0.491807	0.667	0.39	1	Activated B Cell	Eif3g
Ppil1	0.000347346	0.403182	0.422	0.164	1	Activated B Cell	Ppil1
Galnt1	0.000347398	0.528591	0.578	0.294	1	Activated B Cell	Galnt1
Cox5b	0.000348811	0.57153	0.711	0.48	1	Activated B Cell	Cox5b
Pcbd1	0.000350951	0.291752	0.244	0.062	1	Activated B Cell	Pcbd1
Cdk4	0.00035327	0.54326	0.933	0.751	1	Activated B Cell	Cdk4
Kdelr2	0.000354145	0.453619	0.511	0.232	1	Activated B Cell	Kdelr2
Hnrnpl	0.000355511	0.577386	0.711	0.429	1	Activated B Cell	Hnrnpl
Smim11	0.000357085	0.308831	0.422	0.158	1	Activated B Cell	Smim11
Hnrnpf	0.000357399	0.496807	0.822	0.576	1	Activated B Cell	Hnrnpf
Hspd1	0.000357816	0.517169	0.689	0.441	1	Activated B Cell	Hspd1
Mrps2	0.00035959	0.364999	0.311	0.102	1	Activated B Cell	Mrps2
Aida	0.000359715	0.425492	0.622	0.294	1	Activated B Cell	Aida
Inip	0.000361029	0.301945	0.311	0.096	1	Activated B Cell	Inip
Gm11273	0.000361681	0.511126	0.689	0.458	1	Activated B Cell	Gm11273
Slbp	0.000362536	0.568795	0.667	0.356	1	Activated B Cell	Slbp
Nkd1	0.000364643	0.310934	0.244	0.062	1	Activated B Cell	Nkd1
Uqcc2	0.000374487	0.395896	0.556	0.232	1	Activated B Cell	Uqcc2
Llgl1	0.000374518	0.445563	0.644	0.311	1	Activated B Cell	Llgl1
Pkig	0.000375556	0.305933	0.4	0.147	1	Activated B Cell	Pkig
Tsen15	0.000377053	0.269412	0.289	0.085	1	Activated B Cell	Tsen15
Msh6	0.000377201	0.261428	0.489	0.192	1	Activated B Cell	Msh6
Hn1l	0.000377208	0.327874	0.511	0.226	1	Activated B Cell	Hn1l
Gm2000	0.000379474	0.434322	0.933	0.785	1	Activated B Cell	Gm2000
Mrpl48	0.000380601	0.394168	0.378	0.13	1	Activated B Cell	Mrpl48
Eftud2	0.000383983	0.455603	0.556	0.277	1	Activated B Cell	Eftud2
Aga	0.000384644	0.275372	0.178	0.034	1	Activated B Cell	Aga
Gm9843	0.000386502	0.504294	0.867	0.672	1	Activated B Cell	Gm9843
Mdk	0.000390733	0.595757	0.933	0.712	1	Activated B Cell	Mdk
E2f2	0.000393166	0.26815	0.333	0.113	1	Activated B Cell	E2f2
Pgk1	0.000394323	0.426102	0.6	0.282	1	Activated B Cell	Pgk1
Sapcd2	0.000396917	0.251573	0.289	0.085	1	Activated B Cell	Sapcd2
Kcnj101	0.000398008	0.387462	0.444	0.169	1	Activated B Cell	Kcnj10
Mdh2	0.000400871	0.470835	0.822	0.582	1	Activated B Cell	Mdh2
Eif2s1	0.00040355	0.393209	0.622	0.294	1	Activated B Cell	Eif2s1
Gm4950	0.000406983	0.419417	0.667	0.356	1	Activated B Cell	Gm4950
Pcgf5	0.000416596	0.26171	0.244	0.062	1	Activated B Cell	Pcgf5
Myl12a	0.000417306	0.449448	0.689	0.362	1	Activated B Cell	Myl12a
Ndufb6	0.00041809	0.569839	0.622	0.288	1	Activated B Cell	Ndufb6
Pbk	0.000418614	0.655956	0.533	0.26	1	Activated B Cell	Pbk
Atp5g2	0.00042237	0.468218	0.978	0.814	1	Activated B Cell	Atp5g2
Gm5611	0.000424073	0.562909	0.8	0.537	1	Activated B Cell	Gm5611
Gm3550	0.000433582	0.347846	0.267	0.073	1	Activated B Cell	Gm3550
Cdca3	0.000439408	0.711828	0.489	0.237	1	Activated B Cell	Cdca3
Cpd	0.000441696	0.318402	0.467	0.192	1	Activated B Cell	Cpd
Nt5dc2	0.000443362	0.473737	0.644	0.322	1	Activated B Cell	Nt5dc2
Nptxr	0.000447131	0.278787	0.289	0.085	1	Activated B Cell	Nptxr
Cdca8	0.000449565	0.555464	0.533	0.26	1	Activated B Cell	Cdca8
Ier3ip1	0.000454143	0.454563	0.622	0.339	1	Activated B Cell	Ier3ip1
Abhd2	0.000454391	0.417312	0.511	0.22	1	Activated B Cell	Abhd2
Ranbp3	0.000457509	0.372981	0.489	0.209	1	Activated B Cell	Ranbp3
Ddx21	0.000458377	0.408758	0.578	0.266	1	Activated B Cell	Ddx21
Gtf2e1	0.000461752	0.306762	0.289	0.09	1	Activated B Cell	Gtf2e1
Sars2	0.000463434	0.276053	0.178	0.034	1	Activated B Cell	Sars2
Lbr	0.000466779	0.509687	0.422	0.181	1	Activated B Cell	Lbr
Shisa41	0.000475467	0.271645	0.489	0.192	1	Activated B Cell	Shisa4
Lsm3	0.000479755	0.485383	0.489	0.243	1	Activated B Cell	Lsm3
Rad18	0.000480306	0.414285	0.356	0.124	1	Activated B Cell	Rad18
Prkrir	0.00048191	0.47877	0.622	0.328	1	Activated B Cell	Prkrir
Stra13	0.000481935	0.49442	0.556	0.288	1	Activated B Cell	Stra13
Gm10036	0.00049182	0.320824	0.956	0.876	1	Activated B Cell	Gm10036
Vcp	0.000495377	0.450442	0.956	0.802	1	Activated B Cell	Vcp
Trim26	0.000495529	0.301053	0.333	0.113	1	Activated B Cell	Trim26
Sec61g	0.000495735	0.541551	0.844	0.554	1	Activated B Cell	Sec61g
Cirh1a	0.000502457	0.357127	0.267	0.079	1	Activated B Cell	Cirh1a
Ggt7	0.000502457	0.308862	0.267	0.079	1	Activated B Cell	Ggt7
Dhx9	0.00050381	0.454845	0.733	0.429	1	Activated B Cell	Dhx9
Cyb5b	0.000506555	0.430959	0.533	0.271	1	Activated B Cell	Cyb5b
Mrpl12	0.000507142	0.301438	0.489	0.198	1	Activated B Cell	Mrpl12
Psmc3	0.000518083	0.518804	0.644	0.373	1	Activated B Cell	Psmc3
Phf20l1	0.000519892	0.44362	0.556	0.277	1	Activated B Cell	Phf20l1
Srm	0.000522185	0.402706	0.533	0.243	1	Activated B Cell	Srm
Ssrp1	0.000523245	0.579402	0.711	0.458	1	Activated B Cell	Ssrp1
Atp5g1	0.000524655	0.486242	0.889	0.638	1	Activated B Cell	Atp5g1
Gm11808	0.000532915	0.458407	0.933	0.684	1	Activated B Cell	Gm11808
Hnrnpk	0.000544696	0.366032	0.978	0.91	1	Activated B Cell	Hnrnpk
Sephs1	0.000546798	0.326001	0.622	0.282	1	Activated B Cell	Sephs1
Rbm14	0.00055145	0.335278	0.422	0.164	1	Activated B Cell	Rbm14
Dock11	0.000552897	0.304183	0.378	0.141	1	Activated B Cell	Dock1
1110004F10Rik	0.000553426	0.379039	0.844	0.52	1	Activated B Cell	1110004F10Rik
Psmb6	0.000562623	0.48144	0.844	0.565	1	Activated B Cell	Psmb6
E2f1	0.000566544	0.370948	0.511	0.22	1	Activated B Cell	E2f1
Inppl1	0.000567143	0.254888	0.267	0.079	1	Activated B Cell	Inppl1
Mcm4	0.000571388	0.538509	0.556	0.271	1	Activated B Cell	Mcm4
Serf2	0.000583643	0.373394	0.867	0.695	1	Activated B Cell	Serf2
Esco2	0.000589098	0.454087	0.378	0.147	1	Activated B Cell	Esco2
Phf5a	0.000589108	0.471113	0.644	0.345	1	Activated B Cell	Phf5a
Abcb7	0.000590697	0.329651	0.222	0.056	1	Activated B Cell	Abcb7
Hdac4	0.000591161	0.319692	0.444	0.175	1	Activated B Cell	Hdac4
Miat	0.000600668	1.08361	0.667	0.441	1	Activated B Cell	Miat
Ndufb9	0.000602816	0.462076	0.778	0.492	1	Activated B Cell	Ndufb9
Eif4h	0.000606257	0.477085	0.889	0.672	1	Activated B Cell	Eif4h
Gart	0.000606741	0.418256	0.422	0.181	1	Activated B Cell	Gart
Klf31	0.000616612	0.750764	0.489	0.237	1	Activated B Cell	Klf3
Kpna2	0.000624195	0.957302	0.467	0.215	1	Activated B Cell	Kpna2
Akirin1	0.000627943	0.425058	0.444	0.203	1	Activated B Cell	Akirin1
Mrpl21	0.00063412	0.355643	0.489	0.203	1	Activated B Cell	Mrpl21
Pycr1	0.000636468	0.274507	0.244	0.068	1	Activated B Cell	Pycr1
Rps5	0.000638712	0.40536	0.978	0.921	1	Activated B Cell	Rps5
Prmt3	0.000639517	0.283418	0.267	0.079	1	Activated B Cell	Prmt3
Psmb4	0.0006415	0.403475	0.889	0.633	1	Activated B Cell	Psmb4
Cog7	0.000641942	0.31304	0.289	0.09	1	Activated B Cell	Cog7
Ncaph	0.000646053	0.504381	0.511	0.249	1	Activated B Cell	Ncaph
Cfl1	0.000649155	0.371417	1	0.983	1	Activated B Cell	Cfl1
Tjp2	0.000654093	0.433264	0.422	0.175	1	Activated B Cell	Tjp2
Mthfd2l	0.000658821	0.465539	0.4	0.164	1	Activated B Cell	Mthfd2l
Klhl12	0.000662978	0.261152	0.222	0.056	1	Activated B Cell	Klhl12
Slit1	0.000663173	0.298542	0.289	0.09	1	Activated B Cell	Slit1
Tardbp	0.000669937	0.531121	0.822	0.605	1	Activated B Cell	Tardbp
Sf3a2	0.000672508	0.324064	0.533	0.254	1	Activated B Cell	Sf3a2
Iscu	0.00067706	0.419217	0.511	0.249	1	Activated B Cell	Iscu
Haus4	0.000678691	0.334674	0.333	0.119	1	Activated B Cell	Haus4
Slc16a6	0.000685949	0.350513	0.378	0.147	1	Activated B Cell	Slc16a6
Ptges3	0.000691179	0.502498	0.844	0.588	1	Activated B Cell	Ptges3
Rps14	0.000692527	0.454073	1	0.915	1	Activated B Cell	Rps14
Rbfa	0.000696367	0.272392	0.244	0.068	1	Activated B Cell	Rbfa
Mycn	0.000700926	0.835136	0.578	0.345	1	Activated B Cell	Mycn
Thumpd3	0.000703217	0.395024	0.356	0.136	1	Activated B Cell	Thumpd3
Polr2f	0.000705932	0.450285	0.578	0.322	1	Activated B Cell	Polr2f
Fkbp9	0.000707609	0.46615	0.289	0.09	1	Activated B Cell	Fkbp9
Snrpa1	0.000719902	0.407671	0.511	0.237	1	Activated B Cell	Snrpa1
Naca	0.000723458	0.467086	0.911	0.751	1	Activated B Cell	Naca
Npc2	0.000726521	0.41553	0.756	0.441	1	Activated B Cell	Npc2
Gtpbp4	0.000728004	0.528579	0.533	0.271	1	Activated B Cell	Gtpbp4
Ckap2	0.000728421	0.636955	0.489	0.243	1	Activated B Cell	Ckap2
Cox7c	0.000746298	0.423544	0.933	0.791	1	Activated B Cell	Cox7c
Bag1	0.000748974	0.447836	0.533	0.271	1	Activated B Cell	Bag1
Ncbp1	0.000754466	0.421579	0.489	0.215	1	Activated B Cell	Ncbp1
Mettl1	0.000757901	0.334535	0.267	0.079	1	Activated B Cell	Mettl1
Bhlhe401	0.000768817	0.564434	0.333	0.124	1	Activated B Cell	Bhlhe40
Clic4	0.000769961	0.567023	0.756	0.446	1	Activated B Cell	Clic4
Slc27a3	0.000771173	0.263861	0.156	0.028	1	Activated B Cell	Slc27a3
Tkfc	0.000775151	0.257906	0.244	0.068	1	Activated B Cell	Tkfc
Pno1	0.000783241	0.277601	0.356	0.13	1	Activated B Cell	Pno1
Nek2	0.000790736	0.310066	0.267	0.085	1	Activated B Cell	Nek2
Psrc1	0.000790756	0.370974	0.311	0.107	1	Activated B Cell	Psrc1
E130114P18Rik	0.000798847	0.447262	0.511	0.243	1	Activated B Cell	E130114P18Rik
Trim27	0.000799189	0.401914	0.6	0.288	1	Activated B Cell	Trim27
Cnih1	0.000815117	0.393114	0.756	0.424	1	Activated B Cell	Cnih1
Sp3os	0.000817268	0.280521	0.222	0.056	1	Activated B Cell	Sp3os
Zfp64	0.000817268	0.272206	0.222	0.056	1	Activated B Cell	Zfp64
Ogfod3	0.000817575	0.291848	0.244	0.068	1	Activated B Cell	Ogfod3
Ppp2r1a	0.000818563	0.443218	0.822	0.655	1	Activated B Cell	Ppp2r1a
Ipo5	0.000823024	0.472489	0.578	0.288	1	Activated B Cell	Ipo5
Commd1	0.000823283	0.389685	0.444	0.186	1	Activated B Cell	Commd1
Nol7	0.000833306	0.373723	0.667	0.333	1	Activated B Cell	Nol7
Psmd4	0.000842014	0.461576	0.622	0.35	1	Activated B Cell	Psmd4
Copb1	0.000851682	0.470592	0.578	0.282	1	Activated B Cell	Copb1
Tspan6	0.000855826	0.654324	0.467	0.22	1	Activated B Cell	Tspan6
Adss	0.000860364	0.367774	0.533	0.249	1	Activated B Cell	Adss
Rcc2	0.000862135	0.51097	0.867	0.52	1	Activated B Cell	Rcc2
Neurl1b	0.000864175	0.403855	0.467	0.203	1	Activated B Cell	Neurl1b
Mrpl35	0.000865111	0.355673	0.378	0.147	1	Activated B Cell	Mrpl35
Ndc80	0.000867978	0.569515	0.422	0.186	1	Activated B Cell	Ndc80
Npc1	0.000869103	0.270471	0.311	0.102	1	Activated B Cell	Npc1
Nab2	0.000885854	0.279851	0.289	0.09	1	Activated B Cell	Nab2
Mxra7	0.000886065	0.253603	0.289	0.096	1	Activated B Cell	Mxra7
Gtpbp10	0.000888193	0.39727	0.333	0.124	1	Activated B Cell	Gtpbp10
Cdk2	0.000891061	0.301172	0.422	0.175	1	Activated B Cell	Cdk2
Hat1	0.00090521	0.396399	0.6	0.316	1	Activated B Cell	Hat1
Fxn	0.000908805	0.411647	0.467	0.209	1	Activated B Cell	Fxn
Akt2	0.000912495	0.393895	0.511	0.243	1	Activated B Cell	Akt2
Cox14	0.000933738	0.302521	0.6	0.294	1	Activated B Cell	Cox14
Vrk1	0.000933951	0.335632	0.444	0.192	1	Activated B Cell	Vrk1
Spc24	0.000935404	0.537303	0.622	0.339	1	Activated B Cell	Spc24
Gnl2	0.000939183	0.269987	0.511	0.215	1	Activated B Cell	Gnl2
Mcm5	0.000941068	0.387731	0.578	0.277	1	Activated B Cell	Mcm5
Cltb	0.000943837	0.428008	0.622	0.356	1	Activated B Cell	Cltb
Cct4	0.0009462	0.510983	0.756	0.508	1	Activated B Cell	Cct4
Surf4	0.000950328	0.379637	0.489	0.22	1	Activated B Cell	Surf4
9530077C05Rik	0.000966147	0.339199	0.2	0.051	1	Activated B Cell	9530077C05Rik
Eif3i	0.000983766	0.324775	0.622	0.328	1	Activated B Cell	Eif3i
Ube2d2a	0.000988756	0.381346	0.889	0.61	1	Activated B Cell	Ube2d2a
Gcsh	0.000992334	0.490501	0.422	0.192	1	Activated B Cell	Gcsh
Ruvbl1	0.000996987	0.314661	0.356	0.141	1	Activated B Cell	Ruvbl1
Cdc37	0.000997581	0.322631	0.533	0.249	1	Activated B Cell	Cdc37
Cox7b	0.0010039	0.447235	0.756	0.429	1	Activated B Cell	Cox7b
Mrps11	0.00101139	0.303014	0.267	0.085	1	Activated B Cell	Mrps11
Cep83	0.00102437	0.338037	0.422	0.175	1	Activated B Cell	Cep83
Syt4	0.0010326	0.34018	0.222	0.062	1	Activated B Cell	Syt4
Rbm8a	0.00103471	0.443307	0.733	0.446	1	Activated B Cell	Rbm8a
Hirip3	0.00104096	0.480589	0.511	0.243	1	Activated B Cell	Hirip3
Cenpi	0.00104126	0.266938	0.244	0.073	1	Activated B Cell	Cenpi
E4f1	0.00106173	0.277924	0.178	0.04	1	Activated B Cell	E4f1
Zfp367	0.0010627	0.457292	0.4	0.186	1	Activated B Cell	Zfp367
Atp5o	0.00106736	0.50661	0.822	0.65	1	Activated B Cell	Atp5o
Csf2ra	0.00107803	0.524893	0.422	0.209	1	Activated B Cell	Csf2ra
Gm10263	0.00107844	0.293678	0.978	0.768	1	Activated B Cell	Gm10263
Mrpl42	0.00108255	0.378721	0.6	0.35	1	Activated B Cell	Mrpl42
Nell2	0.00112567	0.389902	0.556	0.288	1	Activated B Cell	Nell2
Cdkn1a	0.00112574	0.354314	0.578	0.294	1	Activated B Cell	Cdkn1a
Srsf11	0.00113016	0.483524	0.844	0.638	1	Activated B Cell	Srsf11
Vac14	0.00113311	0.298018	0.311	0.107	1	Activated B Cell	Vac14
Rpl15	0.00113958	0.374596	0.978	0.814	1	Activated B Cell	Rpl15
Noc4l	0.00114998	0.252847	0.311	0.107	1	Activated B Cell	Noc4l
Gpalpp1	0.00115116	0.269238	0.267	0.085	1	Activated B Cell	Gpalpp1
Cdc6	0.00115324	0.293023	0.244	0.073	1	Activated B Cell	Cdc6
Ckap2l	0.00115387	0.364743	0.467	0.209	1	Activated B Cell	Ckap2l
Rfc1	0.00115545	0.381189	0.556	0.26	1	Activated B Cell	Rfc1
Mta2	0.00117854	0.440299	0.711	0.429	1	Activated B Cell	Mta2
Tmem160	0.00119679	0.488384	0.333	0.124	1	Activated B Cell	Tmem160
Gm8186	0.00120414	0.484936	0.844	0.508	1	Activated B Cell	Gm8186
Patz1	0.00121788	0.302479	0.622	0.311	1	Activated B Cell	Patz1
Cox16	0.00122235	0.2599	0.489	0.209	1	Activated B Cell	Cox16
Cd52	0.00124009	0.273277	0.133	0.023	1	Activated B Cell	Cd52
Bcl2l12	0.00124303	0.298194	0.2	0.051	1	Activated B Cell	Bcl2l12
Thrap3	0.00124822	0.376936	0.8	0.508	1	Activated B Cell	Thrap3
Kcnq4	0.00125601	0.295385	0.178	0.04	1	Activated B Cell	Kcnq4
Atp5l	0.00125792	0.415156	0.889	0.655	1	Activated B Cell	Atp5l
Dnajc19	0.00127065	0.362967	0.556	0.266	1	Activated B Cell	Dnajc19
Tmed3	0.00127837	0.377403	0.311	0.113	1	Activated B Cell	Tmed3
Hint1	0.00128538	0.375115	0.956	0.723	1	Activated B Cell	Hint1
Banf1	0.00128734	0.425583	0.956	0.791	1	Activated B Cell	Banf1
H2afv	0.00130011	0.395793	0.911	0.684	1	Activated B Cell	H2afv
Skp1a	0.00130186	0.404749	0.889	0.661	1	Activated B Cell	Skp1a
Acp1	0.00131154	0.339535	0.644	0.35	1	Activated B Cell	Acp1
Supt16	0.00131221	0.303244	0.4	0.164	1	Activated B Cell	Supt16
Hdac1	0.0013264	0.354338	0.467	0.215	1	Activated B Cell	Hdac1
Maml2	0.00133181	0.30559	0.4	0.158	1	Activated B Cell	Maml2
Pole4	0.00133707	0.282433	0.556	0.254	1	Activated B Cell	Pole4
Igdcc4	0.00134947	0.387485	0.378	0.158	1	Activated B Cell	Igdcc4
Stip1	0.00135381	0.549283	0.667	0.424	1	Activated B Cell	Stip1
Gosr2	0.00135489	0.352296	0.422	0.186	1	Activated B Cell	Gosr2
Kcnc1	0.00136059	0.51765	0.422	0.209	1	Activated B Cell	Kcnc1
Eif4a1	0.00136499	0.320147	0.956	0.78	1	Activated B Cell	Eif4a1
Gatsl2	0.00136669	0.665312	0.511	0.266	1	Activated B Cell	Gatsl2
Psmd2	0.00137998	0.356581	0.667	0.373	1	Activated B Cell	Psmd2
Ap4s1	0.0013803	0.343108	0.4	0.164	1	Activated B Cell	Ap4s1
Tomm70a	0.00139317	0.331167	0.489	0.232	1	Activated B Cell	Tomm70a
Gsx2	0.00140083	0.424015	0.4	0.175	1	Activated B Cell	Gsx2
Bola2	0.00141194	0.31859	0.311	0.107	1	Activated B Cell	Bola2
Gpr180	0.00141392	0.339472	0.289	0.102	1	Activated B Cell	Gpr180
Dbf4	0.00141555	0.350426	0.4	0.164	1	Activated B Cell	Dbf4
Fkbp2	0.00143857	0.324463	0.467	0.215	1	Activated B Cell	Fkbp2
Ybx2	0.00144206	0.294603	0.133	0.023	1	Activated B Cell	Ybx2
Zpr1	0.00145465	0.375996	0.333	0.124	1	Activated B Cell	Zpr1
Dnmt1	0.00147535	0.385854	0.711	0.395	1	Activated B Cell	Dnmt1
Prps1	0.00147611	0.319404	0.378	0.158	1	Activated B Cell	Prps1
Tm9sf1	0.00147858	0.27799	0.356	0.136	1	Activated B Cell	Tm9sf1
Gm16519	0.00148227	0.495564	0.6	0.339	1	Activated B Cell	Gm16519
Pmepa1	0.00149004	0.499741	0.578	0.288	1	Activated B Cell	Pmepa1
Eif4g1	0.00149188	0.395237	0.689	0.39	1	Activated B Cell	Eif4g1
Cdc26	0.00149505	0.450173	0.444	0.209	1	Activated B Cell	Cdc26
Mybl2	0.00150074	0.309961	0.289	0.102	1	Activated B Cell	Mybl2
Rai1	0.00150198	0.280401	0.556	0.26	1	Activated B Cell	Rai1
Qsox2	0.00150402	0.255443	0.2	0.051	1	Activated B Cell	Qsox2
Slc35a4	0.00150653	0.326086	0.489	0.209	1	Activated B Cell	Slc35a4
Tead1	0.00150815	0.426156	0.8	0.537	1	Activated B Cell	Tead1
Atp5b	0.00153963	0.362745	0.978	0.859	1	Activated B Cell	Atp5b
Pomp	0.00154423	0.475977	0.822	0.525	1	Activated B Cell	Pomp
Zfp706	0.00154968	0.400951	0.756	0.492	1	Activated B Cell	Zfp706
Tfdp2	0.00155039	0.489108	0.489	0.254	1	Activated B Cell	Tfdp2
Rgma1	0.00158998	0.291319	0.378	0.147	1	Activated B Cell	Rgma
Arl6ip4	0.00160314	0.357283	0.311	0.119	1	Activated B Cell	Arl6ip4
Tlcd1	0.00161983	0.352265	0.267	0.09	1	Activated B Cell	Tlcd1
Zfp106	0.00162045	0.405233	0.533	0.271	1	Activated B Cell	Zfp106
Rrm2	0.00162504	0.470188	0.644	0.362	1	Activated B Cell	Rrm2
Gclc	0.00164508	0.260979	0.4	0.164	1	Activated B Cell	Gclc
Atad2	0.00165597	0.424071	0.489	0.243	1	Activated B Cell	Atad2
Ptprz11	0.00167152	0.40377	0.911	0.723	1	Activated B Cell	Ptprz1
Crnkl1	0.00167417	0.522042	0.356	0.153	1	Activated B Cell	Crnkl1
Vamp3	0.00167436	0.424772	0.489	0.243	1	Activated B Cell	Vamp3
Ift74	0.00168657	0.282173	0.444	0.192	1	Activated B Cell	Ift74
Mis18bp1	0.0017049	0.374235	0.444	0.215	1	Activated B Cell	Mis18bp1
Ndufa5	0.00170868	0.454254	0.578	0.299	1	Activated B Cell	Ndufa5
Rnps1	0.00173359	0.420702	0.8	0.525	1	Activated B Cell	Rnps1
Carnmt1	0.00173432	0.44234	0.356	0.147	1	Activated B Cell	Carnmt1
Snrpf	0.00174325	0.453297	0.867	0.616	1	Activated B Cell	Snrpf
Atp1b3	0.00175833	0.291477	0.644	0.333	1	Activated B Cell	Atp1b3
Slc1a4	0.00176433	0.323542	0.378	0.153	1	Activated B Cell	Slc1a4
Bcar31	0.00176544	0.262535	0.267	0.085	1	Activated B Cell	Bcar3
Clptm1l	0.00177466	0.406372	0.467	0.209	1	Activated B Cell	Clptm1l
Clspn	0.0017789	0.252736	0.467	0.203	1	Activated B Cell	Clspn
Oard1	0.0017798	0.337366	0.356	0.147	1	Activated B Cell	Oard1
Qars	0.00178519	0.294001	0.378	0.158	1	Activated B Cell	Qars
Ipo7	0.00178565	0.481829	0.622	0.373	1	Activated B Cell	Ipo7
Tmem138	0.00180382	0.315543	0.267	0.09	1	Activated B Cell	Tmem138
Usp47	0.00181316	0.26382	0.533	0.249	1	Activated B Cell	Usp47
Kif23	0.00182029	0.57066	0.422	0.215	1	Activated B Cell	Kif23
Ggps1	0.00184472	0.396757	0.289	0.102	1	Activated B Cell	Ggps1
Stt3a	0.00186378	0.274859	0.422	0.181	1	Activated B Cell	Stt3a
Smc2	0.00187537	0.576657	0.622	0.373	1	Activated B Cell	Smc2
Rpl7	0.00187875	0.32301	0.956	0.966	1	Activated B Cell	Rpl7
Zdhhc13	0.0018872	0.401834	0.222	0.062	1	Activated B Cell	Zdhhc13
1110004E09Rik	0.00189939	0.268192	0.289	0.102	1	Activated B Cell	1110004E09Rik
Tsn	0.0019202	0.378455	0.889	0.791	1	Activated B Cell	Tsn
Yars2	0.00192368	0.324547	0.2	0.056	1	Activated B Cell	Yars2
Cdc42se1	0.00193105	0.385174	0.556	0.311	1	Activated B Cell	Cdc42se1
Hlf	0.00193515	0.395997	0.289	0.107	1	Activated B Cell	Hlf
Scaf11	0.00194838	0.514909	0.578	0.356	1	Activated B Cell	Scaf11
Nuf2	0.00195248	0.415988	0.489	0.243	1	Activated B Cell	Nuf2
Micu2	0.00195414	0.38281	0.378	0.164	1	Activated B Cell	Micu2
Epb41	0.00195514	0.376063	0.444	0.215	1	Activated B Cell	Epb41
Fkbp1a	0.00198137	0.45233	0.844	0.633	1	Activated B Cell	Fkbp1a
Ccdc25	0.0019939	0.358761	0.6	0.294	1	Activated B Cell	Ccdc25
Rnf126	0.0019999	0.275677	0.444	0.198	1	Activated B Cell	Rnf126
Dbi1	0.00200213	0.276554	0.911	0.627	1	Activated B Cell	Dbi
Romo1	0.00201136	0.350811	0.622	0.339	1	Activated B Cell	Romo1
Top2a	0.00201893	0.801078	0.644	0.412	1	Activated B Cell	Top2a
Usp46	0.00203096	0.336586	0.222	0.068	1	Activated B Cell	Usp46
Cnep1r1	0.00203585	0.382313	0.489	0.232	1	Activated B Cell	Cnep1r1
Vdac3	0.0020369	0.343266	0.689	0.446	1	Activated B Cell	Vdac3
Tmed9	0.00205594	0.2992	0.556	0.305	1	Activated B Cell	Tmed9
Haus5	0.00206753	0.458956	0.267	0.096	1	Activated B Cell	Haus5
Pde2a	0.00207875	0.357296	0.156	0.034	1	Activated B Cell	Pde2a
Gm7293	0.00208174	0.311881	0.244	0.079	1	Activated B Cell	Gm7293
Gmnn	0.00208937	0.353237	0.4	0.169	1	Activated B Cell	Gmnn
Gstcd	0.00210265	0.300193	0.289	0.102	1	Activated B Cell	Gstcd
F2r	0.00210495	0.303106	0.4	0.164	1	Activated B Cell	F2r
Hmgb3	0.00211455	0.522135	0.933	0.706	1	Activated B Cell	Hmgb3
Rad54l	0.00214889	0.256559	0.244	0.079	1	Activated B Cell	Rad54l
Itgb1	0.00215452	0.347081	0.644	0.345	1	Activated B Cell	Itgb1
Rangap1	0.00218249	0.72436	0.578	0.401	1	Activated B Cell	Rangap1
Cdkn2c	0.00219802	0.460624	0.511	0.282	1	Activated B Cell	Cdkn2c
Tmem101	0.00222142	0.366377	0.2	0.056	1	Activated B Cell	Tmem101
Bub1	0.00223751	0.29552	0.378	0.164	1	Activated B Cell	Bub1
Txndc16	0.0022594	0.252203	0.333	0.13	1	Activated B Cell	Txndc16
Gm37310	0.0022642	0.255461	0.156	0.034	1	Activated B Cell	Gm37310
Ddx39	0.00228103	0.334288	0.4	0.181	1	Activated B Cell	Ddx39
Notum1	0.00229306	0.542262	0.289	0.113	1	Activated B Cell	Notum
Hnrnpdl	0.00229563	0.530428	0.844	0.706	1	Activated B Cell	Hnrnpdl
Fat1	0.00229571	0.270532	0.333	0.136	1	Activated B Cell	Fat1
Per11	0.00229863	0.283977	0.267	0.09	1	Activated B Cell	Per1
Msi21	0.00231826	0.383386	0.911	0.836	1	Activated B Cell	Msi2
Atxn7	0.00232918	0.350157	0.311	0.119	1	Activated B Cell	Atxn7
Hnrnpd	0.0023428	0.411683	0.889	0.638	1	Activated B Cell	Hnrnpd
Cox6c	0.00235308	0.406745	0.889	0.638	1	Activated B Cell	Cox6c
Sarnp	0.00236609	0.445192	0.711	0.429	1	Activated B Cell	Sarnp
Lockd	0.00237837	0.317477	0.378	0.164	1	Activated B Cell	Lockd
C1galt1c1	0.00238562	0.314493	0.2	0.056	1	Activated B Cell	C1galt1c1
Gtf2a2	0.00238667	0.372614	0.622	0.35	1	Activated B Cell	Gtf2a2
Ccne2	0.00239765	0.378709	0.267	0.096	1	Activated B Cell	Ccne2
Wdr24	0.00241309	0.28056	0.156	0.034	1	Activated B Cell	Wdr24
Snrpd1	0.00241795	0.467089	0.756	0.554	1	Activated B Cell	Snrpd1
Klhl18	0.00245232	0.378768	0.178	0.045	1	Activated B Cell	Klhl18
Hagh	0.00247727	0.325786	0.333	0.13	1	Activated B Cell	Hagh
Lyrm4	0.00248025	0.262728	0.378	0.158	1	Activated B Cell	Lyrm4
Rpl23a-ps3	0.00248066	0.312729	1	0.938	1	Activated B Cell	Rpl23a-ps3
Rab34	0.00248199	0.361325	0.333	0.136	1	Activated B Cell	Rab34
Fam64a	0.00249403	0.398816	0.378	0.169	1	Activated B Cell	Fam64a
Ska1	0.00250764	0.353767	0.222	0.073	1	Activated B Cell	Ska1
Scpep1	0.00251041	0.301708	0.356	0.153	1	Activated B Cell	Scpep1
Gtf3c5	0.00252686	0.270215	0.311	0.119	1	Activated B Cell	Gtf3c5
Ubr7	0.00254192	0.313292	0.489	0.226	1	Activated B Cell	Ubr7
Rad9a	0.00256572	0.25257	0.222	0.068	1	Activated B Cell	Rad9a
Map1a	0.00256625	0.477526	0.378	0.181	1	Activated B Cell	Map1a
Lrrc59	0.002627	0.303514	0.467	0.22	1	Activated B Cell	Lrrc59
Lztfl1	0.00264767	0.369761	0.333	0.136	1	Activated B Cell	Lztfl1
Def8	0.00264767	0.36893	0.333	0.136	1	Activated B Cell	Def8
Tsnax	0.00266107	0.274346	0.533	0.254	1	Activated B Cell	Tsnax
Rps27l	0.00266307	0.336981	0.622	0.379	1	Activated B Cell	Rps27l
Tns31	0.00267325	0.363006	0.511	0.254	1	Activated B Cell	Tns3
4833439L19Rik	0.00267524	0.35716	0.6	0.322	1	Activated B Cell	4833439L19Rik
Naa15	0.00268414	0.302937	0.6	0.305	1	Activated B Cell	Naa15
Rnf4	0.00268553	0.323977	0.533	0.266	1	Activated B Cell	Rnf4
Trib1	0.00269993	0.264858	0.2	0.056	1	Activated B Cell	Trib1
Rrn3	0.00270391	0.296411	0.467	0.215	1	Activated B Cell	Rrn3
Tiprl	0.00271162	0.352769	0.511	0.249	1	Activated B Cell	Tiprl
Slc35b2	0.00271725	0.363091	0.378	0.164	1	Activated B Cell	Slc35b2
Noa1	0.00272048	0.333677	0.244	0.085	1	Activated B Cell	Noa1
Pkm	0.00273527	0.442325	0.933	0.859	1	Activated B Cell	Pkm
Cnpy2	0.00275494	0.313364	0.6	0.322	1	Activated B Cell	Cnpy2
2700038G22Rik	0.00277535	0.296844	0.267	0.096	1	Activated B Cell	2700038G22Rik
B4gat1	0.00277615	0.267411	0.289	0.107	1	Activated B Cell	B4gat1
Dda1	0.00278951	0.344715	0.556	0.277	1	Activated B Cell	Dda1
Qser1	0.00282003	0.270919	0.6	0.305	1	Activated B Cell	Qser1
Isca2	0.00282776	0.364741	0.489	0.254	1	Activated B Cell	Isca2
Fbln1	0.00284475	0.427269	0.378	0.169	1	Activated B Cell	Fbln1
Cdca2	0.0028502	0.298505	0.4	0.181	1	Activated B Cell	Cdca2
Zfand6	0.00285931	0.500694	0.622	0.39	1	Activated B Cell	Zfand6
Topbp1	0.00289943	0.363595	0.578	0.339	1	Activated B Cell	Topbp1
Ddost	0.00294508	0.588067	0.444	0.226	1	Activated B Cell	Ddost
Rif1	0.00295008	0.318132	0.6	0.311	1	Activated B Cell	Rif1
Nhp2l1	0.00296747	0.332901	0.8	0.537	1	Activated B Cell	Nhp2l1
Mad2l1	0.0029811	0.572543	0.556	0.305	1	Activated B Cell	Mad2l1
Sec24c	0.00299384	0.287182	0.378	0.158	1	Activated B Cell	Sec24c
Xpo1	0.00301567	0.356464	0.756	0.441	1	Activated B Cell	Xpo1
Gusb	0.00302731	0.399538	0.267	0.096	1	Activated B Cell	Gusb
Rbm8a2	0.00304034	0.381469	0.533	0.294	1	Activated B Cell	Rbm8a2
Psmb1	0.00304045	0.463769	0.822	0.576	1	Activated B Cell	Psmb1
Tra2b	0.00304288	0.483733	0.778	0.593	1	Activated B Cell	Tra2b
Traf4	0.00304924	0.256979	0.333	0.13	1	Activated B Cell	Traf4
Nucb1	0.00305524	0.380075	0.4	0.181	1	Activated B Cell	Nucb1
Ptcd3	0.00318415	0.486108	0.444	0.22	1	Activated B Cell	Ptcd3
Srsf2	0.00318635	0.382015	0.889	0.819	1	Activated B Cell	Srsf2
Jam21	0.00318719	0.357812	0.378	0.175	1	Activated B Cell	Jam2
Rbbp9	0.00320485	0.259834	0.4	0.175	1	Activated B Cell	Rbbp9
Eif3f	0.00323243	0.378419	0.8	0.565	1	Activated B Cell	Eif3f
Ube2j1	0.00324527	0.281185	0.467	0.22	1	Activated B Cell	Ube2j1
Gnl1	0.00325671	0.336806	0.311	0.124	1	Activated B Cell	Gnl1
Ncapg2	0.0032589	0.3372	0.444	0.215	1	Activated B Cell	Ncapg2
Mtpap	0.00326244	0.461106	0.378	0.175	1	Activated B Cell	Mtpap
Rbm7	0.00326836	0.485093	0.422	0.237	1	Activated B Cell	Rbm7
Aimp1	0.00329486	0.268021	0.578	0.305	1	Activated B Cell	Aimp1
Hnrnpa2b1	0.0033028	0.381011	1	0.893	1	Activated B Cell	Hnrnpa2b1
Qrsl1	0.00331231	0.286025	0.244	0.085	1	Activated B Cell	Qrsl1
Fanci	0.00331346	0.250996	0.178	0.051	1	Activated B Cell	Fanci
Ndufb5	0.00331575	0.436754	0.6	0.373	1	Activated B Cell	Ndufb5
Psenen	0.00334908	0.444583	0.711	0.429	1	Activated B Cell	Psenen
Cope	0.00336031	0.383166	0.511	0.294	1	Activated B Cell	Cope
Lamtor2	0.00336205	0.26935	0.333	0.141	1	Activated B Cell	Lamtor2
Dtd1	0.00336237	0.372244	0.244	0.085	1	Activated B Cell	Dtd1
Gpbp1	0.00337338	0.344379	0.689	0.39	1	Activated B Cell	Gpbp1
Prkci	0.00338174	0.256593	0.356	0.147	1	Activated B Cell	Prkci
Nt5m	0.00338722	0.374702	0.244	0.09	1	Activated B Cell	Nt5m
Ddr1	0.00340312	0.411655	0.733	0.452	1	Activated B Cell	Ddr1
Hnrnpu	0.00343411	0.402635	0.822	0.791	1	Activated B Cell	Hnrnpu
Rbbp6	0.00343911	0.450637	0.711	0.475	1	Activated B Cell	Rbbp6
Nfia	0.00346486	0.3397	1	0.842	1	Activated B Cell	Nfia
Txndc12	0.00346544	0.374999	0.511	0.271	1	Activated B Cell	Txndc12
Rab11a	0.00349127	0.312427	0.622	0.339	1	Activated B Cell	Rab11a
Ldhb1	0.00349399	0.361459	0.8	0.593	1	Activated B Cell	Ldhb
Tmem70	0.00351337	0.270603	0.356	0.141	1	Activated B Cell	Tmem70
Ssr31	0.00351596	0.468294	0.733	0.469	1	Activated B Cell	Ssr3
Abl1	0.0035454	0.293644	0.667	0.345	1	Activated B Cell	Abl1
Tuba1c	0.00355212	0.59246	0.267	0.102	1	Activated B Cell	Tuba1c
Spry2	0.0035537	0.50803	0.311	0.13	1	Activated B Cell	Spry2
Strada	0.00355927	0.253556	0.4	0.169	1	Activated B Cell	Strada
Pipox	0.00356448	0.354258	0.422	0.198	1	Activated B Cell	Pipox
Snrnp40	0.00358823	0.512995	0.467	0.26	1	Activated B Cell	Snrnp40
Nolc1	0.00359411	0.340684	0.467	0.237	1	Activated B Cell	Nolc1
Plk1	0.00360065	0.635568	0.356	0.181	1	Activated B Cell	Plk1
Fermt21	0.00364414	0.330005	0.422	0.198	1	Activated B Cell	Fermt2
Cct2	0.00366621	0.358224	0.933	0.661	1	Activated B Cell	Cct2
Hist2h2be	0.00370899	0.289962	0.311	0.124	1	Activated B Cell	Hist2h2be
Arhgap11a	0.00372542	0.34587	0.422	0.198	1	Activated B Cell	Arhgap11a
Cenpf	0.00372609	0.732997	0.556	0.339	1	Activated B Cell	Cenpf
Ddx18	0.00372674	0.398737	0.578	0.294	1	Activated B Cell	Ddx18
Gli31	0.00372761	0.288742	0.378	0.169	1	Activated B Cell	Gli3
Hmgn2	0.00374199	0.455369	0.956	0.808	1	Activated B Cell	Hmgn2
Fam210b	0.00375053	0.480089	0.556	0.333	1	Activated B Cell	Fam210b
Prc1	0.00375645	0.360616	0.267	0.102	1	Activated B Cell	Prc1
Srprb	0.00378026	0.257902	0.422	0.186	1	Activated B Cell	Srprb
Eif3e	0.00378659	0.350347	0.733	0.446	1	Activated B Cell	Eif3e
Ngfrap1	0.00379508	0.500453	0.867	0.61	1	Activated B Cell	Ngfrap1
Immt	0.0037977	0.354828	0.556	0.288	1	Activated B Cell	Immt
Mrpl2	0.00380603	0.279485	0.311	0.124	1	Activated B Cell	Mrpl2
Rbmxl1	0.00381851	0.426721	0.711	0.458	1	Activated B Cell	Rbmxl1
Rad21	0.00382129	0.568503	0.8	0.599	1	Activated B Cell	Rad21
Troap	0.00382852	0.452898	0.333	0.147	1	Activated B Cell	Troap
Rpl22l1	0.00384539	0.299804	0.711	0.395	1	Activated B Cell	Rpl22l1
Trim59	0.00385559	0.36435	0.556	0.299	1	Activated B Cell	Trim59
Mpp6	0.00391647	0.255115	0.222	0.073	1	Activated B Cell	Mpp6
Zc3h15	0.00393807	0.321277	0.644	0.373	1	Activated B Cell	Zc3h15
Ccdc137	0.00396368	0.418847	0.156	0.04	1	Activated B Cell	Ccdc137
Gm5607	0.00399148	0.396848	0.644	0.395	1	Activated B Cell	Gm5607
Cnih2	0.00399569	0.264542	0.378	0.169	1	Activated B Cell	Cnih2
Tmem14c	0.00401473	0.408124	0.444	0.237	1	Activated B Cell	Tmem14c
Snhg20	0.00404049	0.423551	0.222	0.073	1	Activated B Cell	Snhg20
Prpf6	0.00406235	0.312396	0.4	0.181	1	Activated B Cell	Prpf6
Smc4	0.00406365	0.597005	0.711	0.475	1	Activated B Cell	Smc4
Pfn1	0.00407033	0.408213	0.8	0.548	1	Activated B Cell	Pfn1
Dcakd	0.00411539	0.281702	0.644	0.345	1	Activated B Cell	Dcakd
Tsfm	0.00413068	0.264476	0.2	0.062	1	Activated B Cell	Tsfm
Zbed3	0.00413654	0.320733	0.444	0.209	1	Activated B Cell	Zbed3
Mphosph8	0.00413699	0.371416	0.533	0.299	1	Activated B Cell	Mphosph8
Matr3	0.0041967	0.344546	0.911	0.791	1	Activated B Cell	Matr3
Anp32e	0.00421056	0.385257	0.844	0.582	1	Activated B Cell	Anp32e
Pdhb	0.00421694	0.317907	0.644	0.362	1	Activated B Cell	Pdhb
Aen	0.00421767	0.295726	0.311	0.124	1	Activated B Cell	Aen
Slc35b1	0.00423784	0.401695	0.511	0.288	1	Activated B Cell	Slc35b1
Sh2b1	0.00426532	0.254625	0.4	0.175	1	Activated B Cell	Sh2b1
Mtss1l	0.00426581	0.427799	0.578	0.345	1	Activated B Cell	Mtss1l
Arc	0.00428528	0.534706	0.156	0.04	1	Activated B Cell	Arc
Wdr61	0.00428753	0.279106	0.467	0.237	1	Activated B Cell	Wdr61
Rpa3	0.00429359	0.334406	0.444	0.22	1	Activated B Cell	Rpa3
Lias	0.00429678	0.346519	0.4	0.181	1	Activated B Cell	Lias
Ndufc1	0.00429989	0.451114	0.689	0.48	1	Activated B Cell	Ndufc1
Tor1aip2	0.00430879	0.349712	0.511	0.266	1	Activated B Cell	Tor1aip2
Usp14	0.00432285	0.277336	0.533	0.277	1	Activated B Cell	Usp14
Sf1	0.00432941	0.350301	0.911	0.734	1	Activated B Cell	Sf1
Sgf29	0.00449413	0.281705	0.178	0.051	1	Activated B Cell	Sgf29
Sfpq	0.00450882	0.355669	0.933	0.791	1	Activated B Cell	Sfpq
Naa16	0.00452016	0.281799	0.289	0.113	1	Activated B Cell	Naa16
[truncated: 1,470 more rows]

## Sheet: MG DEG
	p_val	avg_log2FC	pct.1	pct.2	p_val_adj	cluster identity	gene
Cx3cr1	1.55272e-37	1.55275	0.977	0.78	5.31078e-33	cluster 0	Cx3cr1
P2ry12	2.52173e-36	1.61673	0.96	0.784	8.62508e-32	cluster 0	P2ry12
Tmem119	4.43846e-34	1.52783	0.931	0.631	1.51809e-29	cluster 0	Tmem119
Gpr34	4.96751e-33	1.51159	0.909	0.461	1.69904e-28	cluster 0	Gpr34
Selplg	4.00676e-31	1.3108	0.983	0.876	1.37043e-26	cluster 0	Selplg
Marcks	1.02074e-29	1.14115	0.989	0.842	3.49123e-25	cluster 0	Marcks
Hexb	2.49326e-26	0.840945	0.994	0.954	8.52771e-22	cluster 0	Hexb
Olfml3	4.27486e-23	1.14641	0.914	0.697	1.46213e-18	cluster 0	Olfml3
Ttr	6.35471e-23	2.11423	0.737	0.328	2.1735e-18	cluster 0	Ttr
P2ry13	1.08374e-22	1.09004	0.914	0.672	3.70673e-18	cluster 0	P2ry13
Qk	1.05103e-20	0.971949	0.914	0.718	3.59485e-16	cluster 0	Qk
Cst3	7.16444e-20	0.769147	1	0.988	2.45045e-15	cluster 0	Cst3
Siglech	7.7516e-20	1.06616	0.903	0.631	2.65128e-15	cluster 0	Siglech
Sepp1	1.36805e-19	0.981337	0.926	0.813	4.67913e-15	cluster 0	Sepp1
Kctd12	8.95543e-19	0.920918	0.931	0.685	3.06303e-14	cluster 0	Kctd12
Sparc	4.54466e-18	0.731057	0.983	0.975	1.55441e-13	cluster 0	Sparc
Enpp2	5.63785e-18	1.4044	0.537	0.149	1.92831e-13	cluster 0	Enpp2
Slc2a5	5.65772e-18	1.14346	0.52	0.141	1.93511e-13	cluster 0	Slc2a5
Csf1r	3.91199e-17	0.673678	0.983	0.938	1.33802e-12	cluster 0	Csf1r
Hpgd	4.70356e-17	1.08403	0.669	0.303	1.60876e-12	cluster 0	Hpgd
Lpcat2	8.59483e-17	0.929506	0.869	0.602	2.93969e-12	cluster 0	Lpcat2
Plxdc2	1.00008e-16	0.960115	0.783	0.477	3.42056e-12	cluster 0	Plxdc2
Basp1	1.74825e-16	0.8904	0.92	0.718	5.97953e-12	cluster 0	Basp1
Srgap2	3.68973e-16	0.897931	0.794	0.51	1.262e-11	cluster 0	Srgap2
Slco2b1	5.46488e-16	0.958856	0.857	0.66	1.86915e-11	cluster 0	Slco2b1
Ivns1abp	1.26518e-15	0.899996	0.857	0.606	4.3273e-11	cluster 0	Ivns1abp
Vsir	1.31586e-15	0.83032	0.903	0.755	4.50065e-11	cluster 0	Vsir
Pmepa1	1.4381e-15	1.13204	0.811	0.606	4.91874e-11	cluster 0	Pmepa1
Cmtm6	4.33569e-15	0.872515	0.76	0.494	1.48293e-10	cluster 0	Cmtm6
Sall1	6.25787e-15	0.903733	0.703	0.369	2.14038e-10	cluster 0	Sall1
Lair1	1.01926e-14	0.946873	0.794	0.502	3.48616e-10	cluster 0	Lair1
Rgs10	1.31418e-14	0.980901	0.789	0.544	4.4949e-10	cluster 0	Rgs10
Zfhx3	1.34093e-14	0.925104	0.829	0.701	4.5864e-10	cluster 0	Zfhx3
Serinc3	2.19362e-14	0.526838	0.977	0.979	7.50283e-10	cluster 0	Serinc3
Fcrls	2.46256e-14	0.921312	0.863	0.664	8.42269e-10	cluster 0	Fcrls
Cyfip1	2.84797e-14	0.900162	0.811	0.627	9.7409e-10	cluster 0	Cyfip1
Rnase4	3.55964e-14	0.841984	0.92	0.734	1.2175e-09	cluster 0	Rnase4
Fscn1	3.6309e-14	1.06014	0.651	0.34	1.24188e-09	cluster 0	Fscn1
Ly86	1.15708e-13	0.641123	0.971	0.896	3.95758e-09	cluster 0	Ly86
Adgrg1	3.51443e-13	0.945381	0.674	0.398	1.20204e-08	cluster 0	Adgrg1
Tmsb4x	4.72021e-13	0.464662	1	0.988	1.61445e-08	cluster 0	Tmsb4x
Maf	8.31384e-13	0.914718	0.851	0.68	2.84358e-08	cluster 0	Maf
Hpgds	1.06129e-12	0.947036	0.709	0.44	3.62994e-08	cluster 0	Hpgds
Rhob	1.09399e-12	0.717226	0.914	0.817	3.74176e-08	cluster 0	Rhob
Mbnl1	1.3333e-12	0.803446	0.8	0.544	4.5603e-08	cluster 0	Mbnl1
Actb	2.01223e-12	0.472856	1	0.996	6.88244e-08	cluster 0	Actb
Crybb1	3.40855e-12	0.895358	0.503	0.199	1.16583e-07	cluster 0	Crybb1
Malat1	3.56191e-12	0.708049	0.989	0.967	1.21828e-07	cluster 0	Malat1
Col27a1	3.86644e-12	0.959346	0.549	0.249	1.32244e-07	cluster 0	Col27a1
Aif1	4.05166e-12	0.831274	0.657	0.357	1.38579e-07	cluster 0	Aif1
Ckb	5.94922e-12	0.8418	0.709	0.448	2.03481e-07	cluster 0	Ckb
Smap2	6.81651e-12	0.780865	0.72	0.456	2.33145e-07	cluster 0	Smap2
Scoc	1.16682e-11	0.923993	0.731	0.502	3.99089e-07	cluster 0	Scoc
Itgam	1.21426e-11	0.74778	0.834	0.668	4.15314e-07	cluster 0	Itgam
Ptgs1	1.50868e-11	0.801169	0.766	0.581	5.16013e-07	cluster 0	Ptgs1
Nav3	1.52467e-11	0.894934	0.429	0.149	5.21482e-07	cluster 0	Nav3
Ccr5	1.68839e-11	0.853652	0.611	0.34	5.77479e-07	cluster 0	Ccr5
Rgs2	6.84909e-11	0.750791	0.794	0.61	2.34259e-06	cluster 0	Rgs2
Ywhah	7.66956e-11	0.791833	0.726	0.448	2.62322e-06	cluster 0	Ywhah
Lrrc58	8.67815e-11	0.555457	0.983	0.934	2.96819e-06	cluster 0	Lrrc58
Rasgrp3	1.166e-10	0.814139	0.669	0.378	3.98807e-06	cluster 0	Rasgrp3
Epb41l2	1.31943e-10	0.683301	0.806	0.585	4.51285e-06	cluster 0	Epb41l2
Golm1	1.39354e-10	0.78671	0.726	0.531	4.76633e-06	cluster 0	Golm1
Gm26529	2.48037e-10	0.844242	0.611	0.344	8.4836e-06	cluster 0	Gm26529
Arhgap5	3.26124e-10	0.810859	0.526	0.261	1.11544e-05	cluster 0	Arhgap5
Abca9	3.36593e-10	0.771634	0.48	0.203	1.15125e-05	cluster 0	Abca9
Ddx26b	3.52645e-10	0.782999	0.594	0.34	1.20615e-05	cluster 0	Ddx26b
Dpysl2	4.65032e-10	0.735066	0.549	0.286	1.59055e-05	cluster 0	Dpysl2
Glul	4.98601e-10	0.633068	0.931	0.867	1.70536e-05	cluster 0	Glul
Bank1	1.2801e-09	0.589221	0.177	0.012	4.37832e-05	cluster 0	Bank1
Gm42418	1.40963e-09	0.915007	0.994	0.996	4.82135e-05	cluster 0	Gm42418
Tgfbr1	1.7959e-09	0.690754	0.897	0.813	6.14251e-05	cluster 0	Tgfbr1
Clasp2	1.88445e-09	0.649905	0.411	0.162	6.4454e-05	cluster 0	Clasp2
Itm2b	2.07735e-09	0.503783	0.994	0.963	7.10515e-05	cluster 0	Itm2b
Rsrp1	2.29284e-09	0.659168	0.76	0.552	7.8422e-05	cluster 0	Rsrp1
Fam102b	2.43917e-09	0.82264	0.674	0.444	8.34271e-05	cluster 0	Fam102b
Gm20503	2.63534e-09	0.678234	0.737	0.531	9.01366e-05	cluster 0	Gm20503
Txnip	2.79991e-09	0.683097	0.811	0.635	9.57653e-05	cluster 0	Txnip
Bin2	3.13183e-09	0.75931	0.749	0.585	0.000107118	cluster 0	Bin2
Csmd3	3.29692e-09	0.807645	0.394	0.154	0.000112765	cluster 0	Csmd3
Cep68	3.84339e-09	0.569432	0.269	0.062	0.000131455	cluster 0	Cep68
Hsp90b1	4.16075e-09	0.629868	0.834	0.664	0.00014231	cluster 0	Hsp90b1
Csnk1e	4.44025e-09	0.744842	0.611	0.373	0.00015187	cluster 0	Csnk1e
Adrb1	5.06983e-09	0.785451	0.434	0.199	0.000173403	cluster 0	Adrb1
Ddx5	6.54413e-09	0.625327	0.926	0.851	0.000223829	cluster 0	Ddx5
Scamp2	7.91459e-09	0.645442	0.743	0.531	0.000270703	cluster 0	Scamp2
Mef2c	8.47662e-09	0.733387	0.743	0.568	0.000289926	cluster 0	Mef2c
Rnaset2b	8.76029e-09	0.821406	0.634	0.427	0.000299628	cluster 0	Rnaset2b
Tjp1	9.97679e-09	0.76341	0.457	0.207	0.000341236	cluster 0	Tjp1
Unc93b1	1.17116e-08	0.658696	0.783	0.618	0.000400571	cluster 0	Unc93b1
Capn3	1.33742e-08	0.646262	0.354	0.133	0.000457439	cluster 0	Capn3
Elmo1	1.45189e-08	0.73339	0.52	0.29	0.000496589	cluster 0	Elmo1
Fam105a	1.86458e-08	0.778482	0.594	0.353	0.000637743	cluster 0	Fam105a
Tcf4	2.09513e-08	0.749339	0.674	0.539	0.000716598	cluster 0	Tcf4
Tanc2	2.59746e-08	0.750664	0.68	0.49	0.000888408	cluster 0	Tanc2
Mlxipl	2.84697e-08	0.596005	0.469	0.22	0.00097375	cluster 0	Mlxipl
Itgb5	2.8801e-08	0.587351	0.834	0.693	0.00098508	cluster 0	Itgb5
Adrb2	3.51479e-08	0.604175	0.286	0.087	0.00120216	cluster 0	Adrb2
Frmd4b	4.28744e-08	0.675143	0.457	0.22	0.00146643	cluster 0	Frmd4b
Sirpa	9.41729e-08	0.514342	0.886	0.743	0.00322099	cluster 0	Sirpa
Dock10	9.66153e-08	0.691353	0.469	0.237	0.00330453	cluster 0	Dock10
Herc2	9.88406e-08	0.798769	0.48	0.27	0.00338065	cluster 0	Herc2
Lims1	1.03038e-07	0.643844	0.531	0.311	0.0035242	cluster 0	Lims1
Frmd4a	1.17745e-07	0.756965	0.537	0.336	0.00402724	cluster 0	Frmd4a
Hexa	1.20592e-07	0.641936	0.68	0.473	0.00412462	cluster 0	Hexa
Cfh	1.30265e-07	0.629813	0.789	0.639	0.00445544	cluster 0	Cfh
Canx	1.44087e-07	0.693076	0.686	0.531	0.00492822	cluster 0	Canx
Sft2d1	1.64377e-07	0.675521	0.56	0.365	0.00562218	cluster 0	Sft2d1
Prpsap2	1.733e-07	0.553648	0.343	0.129	0.00592739	cluster 0	Prpsap2
Calm2	1.74867e-07	0.613465	0.743	0.573	0.00598099	cluster 0	Calm2
Abhd12	1.82587e-07	0.533457	0.771	0.577	0.00624501	cluster 0	Abhd12
Bin1	1.87284e-07	0.651	0.606	0.394	0.00640568	cluster 0	Bin1
Ighm	1.94606e-07	0.669544	0.389	0.174	0.0066561	cluster 0	Ighm
Srrm2	2.18356e-07	0.674653	0.691	0.552	0.00746843	cluster 0	Srrm2
Itga9	2.24124e-07	0.493747	0.246	0.071	0.00766573	cluster 0	Itga9
Tuba1a	2.33994e-07	0.554261	0.937	0.859	0.00800328	cluster 0	Tuba1a
Pld4	2.54604e-07	0.524989	0.743	0.548	0.00870821	cluster 0	Pld4
Dock8	2.59728e-07	0.743264	0.497	0.286	0.00888349	cluster 0	Dock8
Calr	2.73062e-07	0.569045	0.743	0.589	0.00933953	cluster 0	Calr
Zfp710	3.02224e-07	0.714792	0.474	0.27	0.010337	cluster 0	Zfp710
mt-Nd5	3.77285e-07	0.422014	1	1	0.0129043	cluster 0	mt-Nd5
Slc7a8	4.60347e-07	0.635616	0.543	0.324	0.0157453	cluster 0	Slc7a8
Tmcc3	4.76998e-07	0.61104	0.566	0.357	0.0163148	cluster 0	Tmcc3
Tmem173	4.8497e-07	0.663292	0.554	0.34	0.0165874	cluster 0	Tmem173
Hnrnpa2b1	4.85557e-07	0.632475	0.766	0.598	0.0166075	cluster 0	Hnrnpa2b1
Clk1	5.14712e-07	0.709956	0.52	0.32	0.0176047	cluster 0	Clk1
P4ha1	5.26853e-07	0.690778	0.429	0.232	0.01802	cluster 0	P4ha1
Tubgcp5	5.42983e-07	0.701425	0.417	0.212	0.0185716	cluster 0	Tubgcp5
Gnai2	6.45398e-07	0.519532	0.914	0.83	0.0220745	cluster 0	Gnai2
F11r	6.69344e-07	0.491932	0.829	0.734	0.0228936	cluster 0	F11r
Lmo2	7.19966e-07	0.591227	0.491	0.274	0.024625	cluster 0	Lmo2
Snx5	7.47171e-07	0.537869	0.731	0.581	0.0255555	cluster 0	Snx5
Susd3	9.29669e-07	0.602544	0.343	0.154	0.0317975	cluster 0	Susd3
Entpd1	9.34743e-07	0.661102	0.663	0.502	0.031971	cluster 0	Entpd1
Cfap74	1.07543e-06	0.513841	0.24	0.075	0.0367829	cluster 0	Cfap74
Pde3b	1.09881e-06	0.544933	0.663	0.477	0.0375826	cluster 0	Pde3b
Celf2	1.12169e-06	0.65742	0.771	0.639	0.0383653	cluster 0	Celf2
Ecscr	1.17118e-06	0.5578	0.303	0.12	0.0400579	cluster 0	Ecscr
Lrba	1.20359e-06	0.705379	0.411	0.228	0.0411663	cluster 0	Lrba
2610042L04Rik	1.21981e-06	0.535119	0.377	0.178	0.0417211	cluster 0	2610042L04Rik
Ppfia4	1.2782e-06	0.598527	0.531	0.303	0.0437182	cluster 0	Ppfia4
1810011H11Rik	1.3159e-06	0.488703	0.217	0.058	0.0450076	cluster 0	1810011H11Rik
Usp2	1.36561e-06	0.693868	0.611	0.44	0.046708	cluster 0	Usp2
Abi3	1.76944e-06	0.625659	0.566	0.365	0.0605201	cluster 0	Abi3
Ago4	1.79937e-06	0.303544	0.126	0.012	0.0615438	cluster 0	Ago4
Cd164	1.81507e-06	0.516275	0.817	0.71	0.062081	cluster 0	Cd164
Rcbtb2	1.82295e-06	0.58104	0.366	0.17	0.0623502	cluster 0	Rcbtb2
Itga6	1.89278e-06	0.673163	0.491	0.32	0.0647388	cluster 0	Itga6
Mef2a	1.93407e-06	0.476876	0.737	0.598	0.066151	cluster 0	Mef2a
St3gal5	2.0604e-06	0.532038	0.474	0.261	0.0704717	cluster 0	St3gal5
Igf2	2.19523e-06	0.578119	0.269	0.095	0.0750834	cluster 0	Igf2
Rtn4rl1	2.35541e-06	0.714985	0.451	0.266	0.080562	cluster 0	Rtn4rl1
Slc1a3	2.89476e-06	0.624174	0.56	0.394	0.0990093	cluster 0	Slc1a3
Dip2b	3.48582e-06	0.489813	0.446	0.237	0.119226	cluster 0	Dip2b
Zfp60	3.51151e-06	0.593426	0.594	0.436	0.120104	cluster 0	Zfp60
Arap3	3.68425e-06	0.558176	0.291	0.12	0.126013	cluster 0	Arap3
Comt	3.97564e-06	0.473995	0.789	0.651	0.135979	cluster 0	Comt
Hk3	4.1118e-06	0.471414	0.28	0.108	0.140636	cluster 0	Hk3
Inpp5d	5.40248e-06	0.593841	0.709	0.573	0.184781	cluster 0	Inpp5d
Bmyc	6.11628e-06	0.553927	0.446	0.257	0.209195	cluster 0	Bmyc
Jam2	6.26341e-06	0.460269	0.211	0.066	0.214227	cluster 0	Jam2
Lpar6	6.8784e-06	0.622996	0.337	0.162	0.235262	cluster 0	Lpar6
Mgll	7.13696e-06	0.576856	0.354	0.178	0.244105	cluster 0	Mgll
Wasf2	7.57736e-06	0.521351	0.771	0.639	0.259168	cluster 0	Wasf2
Ncf1	7.99439e-06	0.53402	0.749	0.598	0.273432	cluster 0	Ncf1
Cysltr1	8.40255e-06	0.483555	0.269	0.104	0.287392	cluster 0	Cysltr1
Kl	8.45166e-06	0.313183	0.103	0.008	0.289072	cluster 0	Kl
Hnrnpc	8.47646e-06	0.569097	0.709	0.539	0.289921	cluster 0	Hnrnpc
Dusp7	8.88456e-06	0.467305	0.389	0.195	0.303879	cluster 0	Dusp7
C1qc	8.965e-06	0.274901	0.989	0.979	0.30663	cluster 0	C1qc
Arl6ip1	9.0386e-06	0.576386	0.709	0.598	0.309147	cluster 0	Arl6ip1
Nrip1	9.18327e-06	0.597341	0.611	0.461	0.314095	cluster 0	Nrip1
Ifi27	1.00206e-05	0.455231	0.309	0.137	0.342733	cluster 0	Ifi27
Fgd2	1.04477e-05	0.530143	0.531	0.349	0.357343	cluster 0	Fgd2
Macf1	1.1147e-05	0.78476	0.617	0.531	0.38126	cluster 0	Macf1
Ssh2	1.14383e-05	0.478712	0.834	0.755	0.391224	cluster 0	Ssh2
Pknox1	1.20756e-05	0.521423	0.211	0.071	0.413021	cluster 0	Pknox1
Tifab	1.29656e-05	0.525522	0.286	0.129	0.443463	cluster 0	Tifab
Zbtb4	1.42903e-05	0.532435	0.349	0.17	0.488772	cluster 0	Zbtb4
Nckap1l	1.45373e-05	0.580822	0.606	0.456	0.497219	cluster 0	Nckap1l
Cryba4	1.54077e-05	0.500071	0.217	0.075	0.526988	cluster 0	Cryba4
Pdia6	1.5466e-05	0.566831	0.537	0.357	0.528983	cluster 0	Pdia6
RP23-413C19.2	1.63332e-05	0.425316	0.251	0.095	0.558644	cluster 0	RP23-413C19.2
Apbb1ip	1.66049e-05	0.532041	0.577	0.415	0.567936	cluster 0	Apbb1ip
Lrrc17	1.7837e-05	1.06114	0.286	0.124	0.61008	cluster 0	Lrrc17
Rogdi	1.83661e-05	0.548141	0.371	0.203	0.628177	cluster 0	Rogdi
Pip4k2a	1.86385e-05	0.482977	0.531	0.349	0.637494	cluster 0	Pip4k2a
C1qa	2.06051e-05	0.336158	0.954	0.905	0.704755	cluster 0	C1qa
Blnk	2.07865e-05	0.554437	0.406	0.232	0.710962	cluster 0	Blnk
Rrbp1	2.09449e-05	0.451798	0.8	0.651	0.716378	cluster 0	Rrbp1
Fchsd2	2.13987e-05	0.575068	0.286	0.133	0.7319	cluster 0	Fchsd2
Gm12166	2.4538e-05	0.450421	0.36	0.191	0.839274	cluster 0	Gm12166
Plekho1	2.45486e-05	0.462528	0.623	0.461	0.839635	cluster 0	Plekho1
Ccni	2.54878e-05	0.543205	0.583	0.407	0.87176	cluster 0	Ccni
Il6st	2.59843e-05	0.510681	0.514	0.332	0.888741	cluster 0	Il6st
Mir99ahg	2.62651e-05	0.476694	0.4	0.224	0.898345	cluster 0	Mir99ahg
Hnrnph1	2.90485e-05	0.455301	0.697	0.56	0.993546	cluster 0	Hnrnph1
Ttc32	2.90899e-05	0.3183	0.103	0.012	0.994961	cluster 0	Ttc32
Irf8	3.0883e-05	0.526594	0.731	0.635	1	cluster 0	Irf8
Lars2	3.15053e-05	1.42227	0.691	0.593	1	cluster 0	Lars2
Ptpra	3.34696e-05	0.554586	0.383	0.22	1	cluster 0	Ptpra
Uba5	3.43537e-05	0.448127	0.223	0.087	1	cluster 0	Uba5
Pik3cg	3.73756e-05	0.552747	0.371	0.212	1	cluster 0	Pik3cg
Pura	3.76987e-05	0.50476	0.64	0.473	1	cluster 0	Pura
Aplp1	3.95958e-05	0.511346	0.24	0.104	1	cluster 0	Aplp1
Laptm5	4.00649e-05	0.396314	0.937	0.896	1	cluster 0	Laptm5
Pitpnc1	4.23065e-05	0.52143	0.417	0.245	1	cluster 0	Pitpnc1
Eef2k	4.28401e-05	0.488111	0.286	0.133	1	cluster 0	Eef2k
Anxa3	4.29267e-05	0.461921	0.629	0.477	1	cluster 0	Anxa3
Numb	4.32098e-05	0.520363	0.383	0.22	1	cluster 0	Numb
Trem2	4.39012e-05	0.476979	0.806	0.726	1	cluster 0	Trem2
Adap2os	4.88641e-05	0.451831	0.274	0.124	1	cluster 0	Adap2os
Mafb	5.33752e-05	0.442654	0.846	0.784	1	cluster 0	Mafb
Son	5.39807e-05	0.382113	0.857	0.768	1	cluster 0	Son
Gal3st4	5.41874e-05	0.339071	0.154	0.041	1	cluster 0	Gal3st4
Pla2g15	5.59547e-05	0.425274	0.429	0.266	1	cluster 0	Pla2g15
Hltf	5.92419e-05	0.481923	0.331	0.178	1	cluster 0	Hltf
Serpine2	5.93164e-05	0.453785	0.794	0.656	1	cluster 0	Serpine2
Plcl2	5.94494e-05	0.517473	0.366	0.216	1	cluster 0	Plcl2
Dlx1	6.1103e-05	0.529508	0.257	0.116	1	cluster 0	Dlx1
Zmiz1	6.35289e-05	0.470525	0.566	0.407	1	cluster 0	Zmiz1
Gm37214	6.44676e-05	0.587548	0.629	0.485	1	cluster 0	Gm37214
Sec62	6.85063e-05	0.46531	0.623	0.469	1	cluster 0	Sec62
Mertk	7.36356e-05	0.514497	0.777	0.689	1	cluster 0	Mertk
Ctc1	8.84721e-05	0.455859	0.389	0.228	1	cluster 0	Ctc1
Itgav	8.8923e-05	0.487387	0.349	0.195	1	cluster 0	Itgav
Gngt2	8.98477e-05	0.576546	0.36	0.207	1	cluster 0	Gngt2
Cebpg	8.99522e-05	0.477566	0.429	0.274	1	cluster 0	Cebpg
Sppl2a	9.05288e-05	0.515576	0.537	0.39	1	cluster 0	Sppl2a
Rhobtb1	0.000106871	0.348703	0.183	0.062	1	cluster 0	Rhobtb1
mt-Nd3	0.000112287	0.31616	0.977	0.925	1	cluster 0	mt-Nd3
Papss1	0.000113404	0.583584	0.36	0.216	1	cluster 0	Papss1
Ophn1	0.000117657	0.496826	0.377	0.228	1	cluster 0	Ophn1
Ptpre	0.000122237	0.486787	0.383	0.237	1	cluster 0	Ptpre
Trmt1l	0.000133086	0.295491	0.131	0.033	1	cluster 0	Trmt1l
Rtn4	0.00013743	0.521241	0.583	0.465	1	cluster 0	Rtn4
Hspa5	0.000143147	0.266146	0.811	0.714	1	cluster 0	Hspa5
Gas6	0.000143807	0.505103	0.383	0.224	1	cluster 0	Gas6
Fli1	0.000144468	0.754723	0.371	0.241	1	cluster 0	Fli1
Dtx4	0.000144575	0.474087	0.411	0.261	1	cluster 0	Dtx4
Kif5a	0.000150048	0.529094	0.286	0.137	1	cluster 0	Kif5a
Ago1	0.000153787	0.447771	0.297	0.154	1	cluster 0	Ago1
Arf1	0.000165423	0.387598	0.657	0.527	1	cluster 0	Arf1
Rc3h2	0.00016641	0.447536	0.257	0.12	1	cluster 0	Rc3h2
Bbs9	0.000167871	0.459278	0.206	0.083	1	cluster 0	Bbs9
Cmtm7	0.000189083	0.53037	0.291	0.154	1	cluster 0	Cmtm7
Luc7l3	0.000192545	0.606892	0.417	0.278	1	cluster 0	Luc7l3
mt-Nd4	0.000193741	0.2985	1	1	1	cluster 0	mt-Nd4
Rnaset2a	0.000197137	0.539893	0.663	0.589	1	cluster 0	Rnaset2a
Sh3kbp1	0.000216009	0.512621	0.371	0.224	1	cluster 0	Sh3kbp1
Snn	0.000228268	0.444447	0.297	0.158	1	cluster 0	Snn
Tmbim6	0.000234318	0.411666	0.891	0.788	1	cluster 0	Tmbim6
Il7r	0.000236384	0.312255	0.166	0.054	1	cluster 0	Il7r
Pcmtd1	0.000239626	0.458515	0.36	0.212	1	cluster 0	Pcmtd1
Gm5117	0.000240812	0.261365	0.126	0.033	1	cluster 0	Gm5117
Stk10	0.000244185	0.306219	0.309	0.166	1	cluster 0	Stk10
Pnp	0.000245746	0.414337	0.629	0.494	1	cluster 0	Pnp
Pabpn1	0.000247505	0.394422	0.229	0.1	1	cluster 0	Pabpn1
Fxyd1	0.00024948	0.612578	0.24	0.116	1	cluster 0	Fxyd1
Hps4	0.000267887	0.419587	0.44	0.282	1	cluster 0	Hps4
Csk	0.000269728	0.461701	0.497	0.353	1	cluster 0	Csk
Cdc42	0.000271339	0.314722	0.88	0.838	1	cluster 0	Cdc42
Plxna4	0.000271799	0.358605	0.251	0.116	1	cluster 0	Plxna4
Cd37	0.000277739	0.502149	0.594	0.469	1	cluster 0	Cd37
Atp6v0b	0.000280682	0.567915	0.486	0.369	1	cluster 0	Atp6v0b
Pnrc1	0.000283622	0.514233	0.526	0.402	1	cluster 0	Pnrc1
Sox4	0.000285059	0.545221	0.366	0.22	1	cluster 0	Sox4
Tlr3	0.000292535	0.468172	0.194	0.079	1	cluster 0	Tlr3
Sema4d	0.000307542	0.447192	0.389	0.245	1	cluster 0	Sema4d
B4galt4	0.000309058	0.441506	0.246	0.12	1	cluster 0	B4galt4
Zfp292	0.000323253	0.45062	0.354	0.212	1	cluster 0	Zfp292
Pid1	0.000326937	0.407086	0.251	0.124	1	cluster 0	Pid1
Khdrbs3	0.000342287	0.364281	0.131	0.037	1	cluster 0	Khdrbs3
Yae1d1	0.000346458	0.321707	0.16	0.058	1	cluster 0	Yae1d1
Slc46a3	0.000347459	0.305444	0.189	0.075	1	cluster 0	Slc46a3
Clec5a	0.000348199	0.314988	0.326	0.178	1	cluster 0	Clec5a
Gatad2b	0.000348742	0.457091	0.537	0.394	1	cluster 0	Gatad2b
Rapgef4	0.000354899	0.307294	0.109	0.025	1	cluster 0	Rapgef4
Tmem176b	0.000355172	0.480515	0.629	0.502	1	cluster 0	Tmem176b
Slc40a1	0.000368325	0.466284	0.286	0.149	1	cluster 0	Slc40a1
Brk1	0.000404786	0.441941	0.44	0.295	1	cluster 0	Brk1
Zbtb18	0.000424779	0.512006	0.366	0.232	1	cluster 0	Zbtb18
Rps6ka1	0.000438037	0.449614	0.486	0.353	1	cluster 0	Rps6ka1
Tppp	0.000449818	0.25676	0.114	0.029	1	cluster 0	Tppp
Hk2	0.000451512	0.450839	0.497	0.373	1	cluster 0	Hk2
Nav1	0.000464554	0.382461	0.166	0.062	1	cluster 0	Nav1
Fam212a	0.000469978	0.316702	0.166	0.062	1	cluster 0	Fam212a
Evl	0.000478224	0.30102	0.166	0.062	1	cluster 0	Evl
Acp2	0.000493215	0.418896	0.434	0.282	1	cluster 0	Acp2
Ncor1	0.000506409	0.420712	0.554	0.44	1	cluster 0	Ncor1
Derl1	0.000516639	0.529521	0.4	0.27	1	cluster 0	Derl1
Tmem135	0.000518805	0.527557	0.331	0.203	1	cluster 0	Tmem135
Asph	0.000527237	0.498636	0.394	0.253	1	cluster 0	Asph
Mbp	0.000552271	0.733606	0.474	0.344	1	cluster 0	Mbp
BC037034	0.000567378	0.375512	0.234	0.116	1	cluster 0	BC037034
Tbc1d5	0.000587983	0.547525	0.171	0.071	1	cluster 0	Tbc1d5
Usp24	0.000598834	0.280915	0.274	0.137	1	cluster 0	Usp24
Slc29a3	0.000607402	0.407535	0.48	0.344	1	cluster 0	Slc29a3
Fkbp1a	0.000661527	0.444303	0.446	0.295	1	cluster 0	Fkbp1a
Parp8	0.000662585	0.347883	0.103	0.025	1	cluster 0	Parp8
St3gal6	0.000669734	0.390936	0.514	0.378	1	cluster 0	St3gal6
Ets1	0.000677228	0.376004	0.269	0.149	1	cluster 0	Ets1
Gm37606	0.000680478	0.390046	0.16	0.062	1	cluster 0	Gm37606
Rnf7	0.000688389	0.465098	0.314	0.178	1	cluster 0	Rnf7
Mlec	0.000702962	0.457705	0.457	0.328	1	cluster 0	Mlec
Pnisr	0.000721512	0.570802	0.423	0.303	1	cluster 0	Pnisr
Ccng2	0.000726405	0.492591	0.331	0.207	1	cluster 0	Ccng2
Bmp2k	0.000746913	0.372401	0.68	0.593	1	cluster 0	Bmp2k
Cd180	0.00075553	0.368986	0.497	0.311	1	cluster 0	Cd180
Abcc3	0.000776947	0.460735	0.251	0.129	1	cluster 0	Abcc3
Slc35b2	0.000780492	0.376225	0.269	0.145	1	cluster 0	Slc35b2
Gpm6a	0.000791054	0.309869	0.143	0.05	1	cluster 0	Gpm6a
Csf3r	0.000791862	0.439295	0.594	0.498	1	cluster 0	Csf3r
Zkscan3	0.000818738	0.501176	0.389	0.257	1	cluster 0	Zkscan3
Sgce	0.000828953	0.387889	0.28	0.154	1	cluster 0	Sgce
Abl1	0.000841554	0.560689	0.4	0.282	1	cluster 0	Abl1
Cdk16	0.000853572	0.389709	0.154	0.058	1	cluster 0	Cdk16
Rp2	0.000863569	0.429284	0.297	0.174	1	cluster 0	Rp2
Zfp703	0.000887293	0.423523	0.257	0.141	1	cluster 0	Zfp703
Dock4	0.000903704	0.334166	0.223	0.108	1	cluster 0	Dock4
A230046K03Rik	0.000915026	0.426912	0.389	0.261	1	cluster 0	A230046K03Rik
Mpeg1	0.000924386	0.34549	0.811	0.78	1	cluster 0	Mpeg1
Srrm1	0.000935426	0.403677	0.457	0.332	1	cluster 0	Srrm1
Sox2	0.00093691	0.348573	0.24	0.12	1	cluster 0	Sox2
Itpr2	0.000943326	0.371655	0.446	0.299	1	cluster 0	Itpr2
Camk1	0.000963041	0.37532	0.537	0.423	1	cluster 0	Camk1
Hcls1	0.000979895	0.380017	0.423	0.282	1	cluster 0	Hcls1
Ulk2	0.00102639	0.461749	0.457	0.32	1	cluster 0	Ulk2
mt-Rnr2	0.0010451	0.361156	1	1	1	cluster 0	mt-Rnr2
Il6ra	0.00104932	0.339285	0.766	0.693	1	cluster 0	Il6ra
Ppp1r9a	0.00105462	0.391891	0.389	0.245	1	cluster 0	Ppp1r9a
Il21r	0.0010568	0.402784	0.269	0.149	1	cluster 0	Il21r
Ift20	0.00106603	0.500944	0.206	0.1	1	cluster 0	Ift20
Atrx	0.00109774	0.349617	0.417	0.29	1	cluster 0	Atrx
Mex3b	0.00111218	0.410368	0.149	0.054	1	cluster 0	Mex3b
Nek7	0.00114327	0.454274	0.611	0.519	1	cluster 0	Nek7
Dlgap4	0.00115261	0.47105	0.303	0.187	1	cluster 0	Dlgap4
Rnf13	0.00116536	0.406895	0.491	0.365	1	cluster 0	Rnf13
Zswim6	0.00118602	0.430337	0.389	0.261	1	cluster 0	Zswim6
Ppil2	0.00120406	0.320062	0.137	0.05	1	cluster 0	Ppil2
Slc1a2	0.00123032	0.434851	0.314	0.191	1	cluster 0	Slc1a2
Rock2	0.00124059	0.461698	0.451	0.328	1	cluster 0	Rock2
Pon3	0.00125686	0.312283	0.166	0.071	1	cluster 0	Pon3
Zfp467	0.00126065	0.294519	0.223	0.108	1	cluster 0	Zfp467
Akirin2	0.00129024	0.390735	0.366	0.237	1	cluster 0	Akirin2
Pbxip1	0.00129408	0.416253	0.446	0.307	1	cluster 0	Pbxip1
Coro1a	0.00129639	0.431544	0.594	0.481	1	cluster 0	Coro1a
Gm44250	0.00130385	0.404556	0.274	0.158	1	cluster 0	Gm44250
Ntpcr	0.00132562	0.400806	0.337	0.212	1	cluster 0	Ntpcr
Cxxc5	0.00136995	0.489817	0.497	0.365	1	cluster 0	Cxxc5
Pcmtd2	0.00137494	0.283784	0.166	0.071	1	cluster 0	Pcmtd2
Arid1a	0.00137588	0.4062	0.646	0.527	1	cluster 0	Arid1a
Dapp1	0.00140074	0.463234	0.246	0.133	1	cluster 0	Dapp1
Ikzf1	0.00142536	0.530216	0.526	0.427	1	cluster 0	Ikzf1
Plekhb1	0.00146174	0.412724	0.246	0.133	1	cluster 0	Plekhb1
Tbxas1	0.00149123	0.411057	0.291	0.17	1	cluster 0	Tbxas1
Pros1	0.00149135	0.36943	0.531	0.39	1	cluster 0	Pros1
Limd2	0.00149612	0.5097	0.411	0.299	1	cluster 0	Limd2
Mycbp2	0.00150263	0.4986	0.543	0.448	1	cluster 0	Mycbp2
Ubn2	0.00152472	0.380362	0.383	0.257	1	cluster 0	Ubn2
Etv1	0.00153975	0.436007	0.206	0.104	1	cluster 0	Etv1
1700020I14Rik	0.00154103	0.375961	0.263	0.145	1	cluster 0	1700020I14Rik
Mylip	0.00156947	0.384881	0.6	0.506	1	cluster 0	Mylip
Cttnbp2nl	0.00157589	0.52951	0.549	0.44	1	cluster 0	Cttnbp2nl
Gm44044	0.00161916	0.303853	0.674	0.61	1	cluster 0	Gm44044
H2afy	0.00163043	0.412041	0.463	0.332	1	cluster 0	H2afy
Sall3	0.00163653	0.452652	0.434	0.315	1	cluster 0	Sall3
Ppcdc	0.00166437	0.513529	0.349	0.241	1	cluster 0	Ppcdc
Gm37758	0.00166969	0.390358	0.389	0.27	1	cluster 0	Gm37758
Ywhae	0.00170048	0.403898	0.726	0.593	1	cluster 0	Ywhae
Slc25a37	0.00171751	0.346863	0.251	0.137	1	cluster 0	Slc25a37
Ppp1r12a	0.00175952	0.337861	0.274	0.162	1	cluster 0	Ppp1r12a
Chn2	0.00180248	0.428841	0.2	0.1	1	cluster 0	Chn2
Git2	0.00181022	0.424313	0.474	0.373	1	cluster 0	Git2
Ldhb	0.00183179	0.378718	0.543	0.423	1	cluster 0	Ldhb
Cd81	0.0018534	0.301451	0.96	0.896	1	cluster 0	Cd81
BC035044	0.00185347	0.257463	0.16	0.066	1	cluster 0	BC035044
Tbck	0.00186306	0.376489	0.149	0.058	1	cluster 0	Tbck
Sipa1	0.00190573	0.397963	0.611	0.51	1	cluster 0	Sipa1
Pcnp	0.00193062	0.410969	0.331	0.212	1	cluster 0	Pcnp
Ssbp1	0.00195842	0.251071	0.217	0.104	1	cluster 0	Ssbp1
Fcgr1	0.0019765	0.435978	0.543	0.411	1	cluster 0	Fcgr1
Scaf11	0.00203782	0.491629	0.4	0.286	1	cluster 0	Scaf11
Tial1	0.00208785	0.338569	0.291	0.17	1	cluster 0	Tial1
Lst1	0.00212358	0.324995	0.194	0.091	1	cluster 0	Lst1
Vav2	0.00212412	0.350576	0.274	0.162	1	cluster 0	Vav2
Rbm5	0.0021733	0.368851	0.417	0.295	1	cluster 0	Rbm5
4632427E13Rik	0.00221296	0.380868	0.349	0.237	1	cluster 0	4632427E13Rik
Tbcb	0.00224936	0.349601	0.24	0.133	1	cluster 0	Tbcb
Chd9	0.00224979	0.386832	0.257	0.149	1	cluster 0	Chd9
Csnk1a1	0.00232382	0.416978	0.474	0.353	1	cluster 0	Csnk1a1
Kif21b	0.00233234	0.339799	0.32	0.203	1	cluster 0	Kif21b
Zfp157	0.00233297	0.26932	0.12	0.041	1	cluster 0	Zfp157
Ash1l	0.00233826	0.396864	0.366	0.261	1	cluster 0	Ash1l
Nfia	0.00235138	0.49261	0.411	0.295	1	cluster 0	Nfia
Taok1	0.00235806	0.416614	0.509	0.398	1	cluster 0	Taok1
Far1	0.00237657	0.378327	0.343	0.216	1	cluster 0	Far1
Orai1	0.00239137	0.540796	0.411	0.299	1	cluster 0	Orai1
Dusp6	0.00241809	0.329314	0.64	0.502	1	cluster 0	Dusp6
Slc25a45	0.00242427	0.391807	0.217	0.112	1	cluster 0	Slc25a45
Sbf2	0.00242876	0.379748	0.286	0.17	1	cluster 0	Sbf2
mt-Nd4l	0.0024898	0.335611	0.931	0.905	1	cluster 0	mt-Nd4l
Cebpa	0.00260724	0.313	0.474	0.344	1	cluster 0	Cebpa
Amz1	0.00261008	0.281303	0.166	0.075	1	cluster 0	Amz1
Pik3c2a	0.00263065	0.370091	0.486	0.382	1	cluster 0	Pik3c2a
Gm37138	0.00264428	0.438967	0.354	0.249	1	cluster 0	Gm37138
Tmem59	0.00268827	0.319468	0.709	0.635	1	cluster 0	Tmem59
Gm26740	0.00271455	0.263503	0.126	0.046	1	cluster 0	Gm26740
Nrp1	0.00271582	0.501473	0.406	0.286	1	cluster 0	Nrp1
Prex1	0.00274894	0.440524	0.377	0.266	1	cluster 0	Prex1
Ddx42	0.0027696	0.355724	0.251	0.141	1	cluster 0	Ddx42
A630033H20Rik	0.00282601	0.319109	0.16	0.071	1	cluster 0	A630033H20Rik
BC003331	0.00290497	0.310461	0.251	0.145	1	cluster 0	BC003331
Zcchc11	0.00291535	0.402224	0.223	0.116	1	cluster 0	Zcchc11
Wsb1	0.00293752	0.307011	0.469	0.349	1	cluster 0	Wsb1
Ppm1l	0.00294137	0.345988	0.16	0.071	1	cluster 0	Ppm1l
Dennd4b	0.0029901	0.345927	0.183	0.087	1	cluster 0	Dennd4b
Rgl2	0.0030063	0.369199	0.389	0.266	1	cluster 0	Rgl2
Kitl	0.00301564	0.27763	0.16	0.071	1	cluster 0	Kitl
Foxj2	0.00308072	0.278161	0.154	0.066	1	cluster 0	Foxj2
Tpst2	0.00314344	0.309507	0.377	0.253	1	cluster 0	Tpst2
Stag2	0.00319536	0.371909	0.32	0.212	1	cluster 0	Stag2
Eif4g3	0.00320823	0.402495	0.457	0.34	1	cluster 0	Eif4g3
Hspa8	0.00322764	0.393939	0.48	0.365	1	cluster 0	Hspa8
Il16	0.0032359	0.324193	0.24	0.129	1	cluster 0	Il16
Akr1b10	0.00323648	0.378407	0.223	0.124	1	cluster 0	Akr1b10
Gprasp1	0.00325417	0.271618	0.166	0.075	1	cluster 0	Gprasp1
Abhd17c	0.00330428	0.315305	0.211	0.112	1	cluster 0	Abhd17c
Slc37a2	0.0033181	0.466276	0.189	0.095	1	cluster 0	Slc37a2
Zfp871	0.00337634	0.478072	0.377	0.286	1	cluster 0	Zfp871
Bsg	0.00345261	0.40938	0.537	0.419	1	cluster 0	Bsg
Pdia3	0.00346086	0.441375	0.571	0.473	1	cluster 0	Pdia3
Cnot3	0.00346588	0.27915	0.12	0.046	1	cluster 0	Cnot3
Ppp1r10	0.00350915	0.304319	0.217	0.116	1	cluster 0	Ppp1r10
B4galt6	0.00353718	0.336131	0.286	0.17	1	cluster 0	B4galt6
Vps35	0.00355203	0.429613	0.394	0.29	1	cluster 0	Vps35
Zfp148	0.00357872	0.266477	0.314	0.199	1	cluster 0	Zfp148
Tsc22d4	0.00357919	0.37656	0.514	0.394	1	cluster 0	Tsc22d4
Tgs1	0.00359339	0.373647	0.371	0.257	1	cluster 0	Tgs1
Fndc3a	0.00359789	0.31103	0.217	0.116	1	cluster 0	Fndc3a
Ddx3y	0.00372698	0.4063	0.2	0.1	1	cluster 0	Ddx3y
Smchd1	0.00377857	0.34709	0.251	0.149	1	cluster 0	Smchd1
E2f3	0.00377994	0.325505	0.2	0.104	1	cluster 0	E2f3
Fhod1	0.00382321	0.34685	0.269	0.162	1	cluster 0	Fhod1
Mapk14	0.00401948	0.399072	0.377	0.261	1	cluster 0	Mapk14
Ssbp3	0.00406392	0.43443	0.194	0.104	1	cluster 0	Ssbp3
Ankrd44	0.00410176	0.405901	0.326	0.22	1	cluster 0	Ankrd44
Dennd1c	0.00411368	0.273953	0.166	0.079	1	cluster 0	Dennd1c
Plxnb2	0.00414583	0.34777	0.457	0.357	1	cluster 0	Plxnb2
Zeb2	0.00416178	0.446782	0.423	0.328	1	cluster 0	Zeb2
Cyth4	0.004285	0.369116	0.703	0.618	1	cluster 0	Cyth4
Nptn	0.00439101	0.349465	0.531	0.398	1	cluster 0	Nptn
Tlr4	0.00440633	0.313657	0.189	0.095	1	cluster 0	Tlr4
Eif2s3y	0.0044493	0.259832	0.12	0.046	1	cluster 0	Eif2s3y
Mib2	0.00445131	0.330442	0.154	0.071	1	cluster 0	Mib2
Dalrd3	0.00447298	0.264938	0.154	0.071	1	cluster 0	Dalrd3
Ddx17	0.00447909	0.38321	0.366	0.257	1	cluster 0	Ddx17
Pten	0.00448059	0.306048	0.646	0.535	1	cluster 0	Pten
mt-Rnr1	0.00452466	0.351856	1	1	1	cluster 0	mt-Rnr1
Picalm	0.0046286	0.315338	0.749	0.722	1	cluster 0	Picalm
Usf2	0.00474399	0.47046	0.446	0.349	1	cluster 0	Usf2
Rab39	0.00474516	0.361084	0.137	0.058	1	cluster 0	Rab39
Fbxo18	0.00476969	0.281867	0.137	0.058	1	cluster 0	Fbxo18
Pfn1	0.00488676	0.336166	0.72	0.627	1	cluster 0	Pfn1
Sesn1	0.0049426	0.322529	0.349	0.228	1	cluster 0	Sesn1
Ak1	0.00494461	0.28379	0.137	0.058	1	cluster 0	Ak1
Apc	0.00496134	0.354968	0.331	0.22	1	cluster 0	Apc
Gsk3b	0.00496943	0.395006	0.394	0.303	1	cluster 0	Gsk3b
Csad	0.00499882	0.306616	0.274	0.166	1	cluster 0	Csad
Lrp1	0.00506778	0.282695	0.686	0.593	1	cluster 0	Lrp1
Slc9a9	0.00520231	0.34552	0.263	0.162	1	cluster 0	Slc9a9
Sfrp1	0.0052393	0.332013	0.177	0.091	1	cluster 0	Sfrp1
Naaa	0.00535444	0.343489	0.234	0.133	1	cluster 0	Naaa
Tbc1d16	0.00536662	0.359826	0.246	0.145	1	cluster 0	Tbc1d16
Nr3c1	0.00538196	0.478656	0.503	0.423	1	cluster 0	Nr3c1
Tubb5	0.00541684	0.416373	0.749	0.668	1	cluster 0	Tubb5
Gnas	0.00541869	0.295422	0.491	0.411	1	cluster 0	Gnas
Mastl	0.00549889	0.291985	0.177	0.091	1	cluster 0	Mastl
Sgk1	0.00570283	0.406824	0.726	0.685	1	cluster 0	Sgk1
C130089K02Rik	0.00575236	0.385393	0.251	0.149	1	cluster 0	C130089K02Rik
Sash3	0.00577611	0.376604	0.257	0.166	1	cluster 0	Sash3
Serpinf1	0.00589765	0.363675	0.166	0.083	1	cluster 0	Serpinf1
Kansl1	0.00595779	0.426965	0.349	0.249	1	cluster 0	Kansl1
Helz	0.00599915	0.294126	0.291	0.178	1	cluster 0	Helz
Fez2	0.00601319	0.409021	0.349	0.245	1	cluster 0	Fez2
Rnf141	0.00601342	0.347887	0.154	0.075	1	cluster 0	Rnf141
Ddah2	0.00602928	0.40397	0.183	0.095	1	cluster 0	Ddah2
Akna	0.00605136	0.420603	0.4	0.278	1	cluster 0	Akna
Etnk1	0.00606962	0.369789	0.32	0.212	1	cluster 0	Etnk1
Kat6a	0.00608724	0.389749	0.474	0.378	1	cluster 0	Kat6a
Pik3cd	0.00610971	0.302481	0.263	0.158	1	cluster 0	Pik3cd
Stard3	0.00613635	0.331856	0.309	0.207	1	cluster 0	Stard3
Numa1	0.00638154	0.322495	0.274	0.17	1	cluster 0	Numa1
Zbtb20	0.00638958	0.280095	0.514	0.39	1	cluster 0	Zbtb20
Fam110a	0.00639357	0.326215	0.131	0.058	1	cluster 0	Fam110a
Reep5	0.00670272	0.33911	0.446	0.34	1	cluster 0	Reep5
Arhgap25	0.00675436	0.280642	0.331	0.22	1	cluster 0	Arhgap25
Phf14	0.00681561	0.397359	0.457	0.382	1	cluster 0	Phf14
Tardbp	0.00682536	0.386421	0.343	0.245	1	cluster 0	Tardbp
Med28	0.00687598	0.357036	0.263	0.17	1	cluster 0	Med28
Fbxw4	0.00708	0.373918	0.177	0.095	1	cluster 0	Fbxw4
Txndc15	0.00708293	0.321083	0.166	0.083	1	cluster 0	Txndc15
Gpr155	0.00715603	0.417352	0.269	0.174	1	cluster 0	Gpr155
Crim1	0.00723202	0.253132	0.149	0.071	1	cluster 0	Crim1
Tmem245	0.00727495	0.404391	0.497	0.411	1	cluster 0	Tmem245
Map2k1	0.00742466	0.286158	0.406	0.286	1	cluster 0	Map2k1
Eif1b	0.00756472	0.44358	0.251	0.154	1	cluster 0	Eif1b
Mras	0.0075988	0.262908	0.171	0.087	1	cluster 0	Mras
Fam178a	0.00760245	0.331475	0.223	0.133	1	cluster 0	Fam178a
Actr2	0.0076368	0.321169	0.617	0.531	1	cluster 0	Actr2
Stx4a	0.00770645	0.295625	0.24	0.149	1	cluster 0	Stx4a
Adap2	0.00771916	0.337994	0.543	0.473	1	cluster 0	Adap2
Pag1	0.00772434	0.335598	0.6	0.506	1	cluster 0	Pag1
Nfic	0.00774134	0.364016	0.52	0.394	1	cluster 0	Nfic
Plcb2	0.00779099	0.252208	0.137	0.062	1	cluster 0	Plcb2
Itpripl2	0.00782584	0.293918	0.257	0.158	1	cluster 0	Itpripl2
Nfkb1	0.00793834	0.502706	0.383	0.299	1	cluster 0	Nfkb1
Scarb2	0.00802157	0.289457	0.531	0.415	1	cluster 0	Scarb2
Klf3	0.00802362	0.323531	0.571	0.477	1	cluster 0	Klf3
Ppp4c	0.00815753	0.305768	0.251	0.158	1	cluster 0	Ppp4c
Chd3	0.00817776	0.326105	0.297	0.199	1	cluster 0	Chd3
Trim30d	0.00819069	0.307299	0.257	0.158	1	cluster 0	Trim30d
Rapgef6	0.00840862	0.302292	0.24	0.145	1	cluster 0	Rapgef6
Ypel3	0.00850132	0.370854	0.6	0.519	1	cluster 0	Ypel3
Myo1f	0.00857947	0.386498	0.36	0.27	1	cluster 0	Myo1f
Rdh14	0.00862536	0.266804	0.149	0.071	1	cluster 0	Rdh14
9930021J03Rik	0.00884226	0.317941	0.177	0.095	1	cluster 0	9930021J03Rik
Sec14l1	0.0089824	0.398637	0.457	0.365	1	cluster 0	Sec14l1
Nbr1	0.00901018	0.313003	0.303	0.212	1	cluster 0	Nbr1
Setd1b	0.00902802	0.341614	0.251	0.158	1	cluster 0	Setd1b
Usp8	0.00903598	0.462925	0.326	0.241	1	cluster 0	Usp8
Sept7	0.00914548	0.363711	0.446	0.34	1	cluster 0	Sept7
Erdr1	0.00928466	0.30061	0.2	0.112	1	cluster 0	Erdr1
Dgkd	0.00940398	0.340291	0.24	0.141	1	cluster 0	Dgkd
Tacc1	0.00947075	0.440729	0.509	0.44	1	cluster 0	Tacc1
Magt1	0.00950726	0.315857	0.44	0.336	1	cluster 0	Magt1
Mtus1	0.00950937	0.334357	0.451	0.344	1	cluster 0	Mtus1
Mrps21	0.00951547	0.286859	0.229	0.141	1	cluster 0	Mrps21
Dlx2	0.0095244	0.322326	0.177	0.095	1	cluster 0	Dlx2
Nfya	0.00957496	0.300241	0.206	0.12	1	cluster 0	Nfya
Ap1b1	0.00961063	0.378793	0.297	0.199	1	cluster 0	Ap1b1
Ptpn6	0.00970869	0.312497	0.554	0.44	1	cluster 0	Ptpn6
Ik	0.00981012	0.254359	0.377	0.274	1	cluster 0	Ik
Arglu1	0.00987256	0.293416	0.423	0.315	1	cluster 0	Arglu1
Dpy19l4	0.00989093	0.306981	0.309	0.207	1	cluster 0	Dpy19l4
Srgn	4.99416e-30	1.90546	0.952	0.599	1.70815e-25	cluster 1	Srgn
Cd300lf	6.249e-30	1.40172	0.683	0.122	2.13735e-25	cluster 1	Cd300lf
Id2	1.0405e-26	1.76078	0.856	0.346	3.55881e-22	cluster 1	Id2
Mt2	1.16367e-22	1.34991	0.779	0.266	3.9801e-18	cluster 1	Mt2
Socs3	2.93327e-21	1.28905	0.76	0.26	1.00327e-16	cluster 1	Socs3
Ier3	8.15089e-21	1.44578	0.721	0.244	2.78785e-16	cluster 1	Ier3
Mt1	1.0964e-20	1.26949	0.885	0.468	3.75003e-16	cluster 1	Mt1
Rbm3	1.40594e-20	1.13297	0.788	0.369	4.80873e-16	cluster 1	Rbm3
Tlr7	6.19159e-20	1.2434	0.837	0.439	2.11771e-15	cluster 1	Tlr7
Pik3ip1	2.05901e-19	1.20406	0.471	0.083	7.04245e-15	cluster 1	Pik3ip1
Fcgr3	7.60021e-17	0.977231	0.962	0.901	2.5995e-12	cluster 1	Fcgr3
C5ar1	1.07967e-16	1.27008	0.548	0.163	3.69281e-12	cluster 1	C5ar1
Klf9	1.58746e-16	1.0173	0.49	0.119	5.42957e-12	cluster 1	Klf9
Klf13	2.32142e-16	1.12012	0.788	0.429	7.93995e-12	cluster 1	Klf13
Rnf169	3.44487e-16	1.20484	0.654	0.263	1.17825e-11	cluster 1	Rnf169
Cd63	3.03519e-15	1.04423	0.865	0.577	1.03813e-10	cluster 1	Cd63
Ctsl	6.84364e-15	1.00383	0.942	0.837	2.34073e-10	cluster 1	Ctsl
Il1r2	1.10468e-14	1.24194	0.317	0.045	3.77835e-10	cluster 1	Il1r2
Il4ra	3.4932e-14	1.05092	0.587	0.228	1.19478e-09	cluster 1	Il4ra
Nfkbia	4.90109e-14	1.08333	0.875	0.66	1.67632e-09	cluster 1	Nfkbia
Pfkfb3	2.28278e-13	1.23433	0.644	0.292	7.8078e-09	cluster 1	Pfkfb3
Cep152	2.72367e-13	0.83303	0.433	0.115	9.31578e-09	cluster 1	Cep152
Lilr4b	3.30913e-13	1.05043	0.404	0.099	1.13182e-08	cluster 1	Lilr4b
Sema6b	4.41351e-13	0.635214	0.25	0.026	1.50955e-08	cluster 1	Sema6b
Sla	5.06949e-13	1.09469	0.712	0.397	1.73392e-08	cluster 1	Sla
C1qb	1.14388e-12	0.52849	1	1	3.91243e-08	cluster 1	C1qb
Cdkn1a	4.81911e-12	0.970352	0.654	0.304	1.64828e-07	cluster 1	Cdkn1a
Cirbp	9.58928e-12	0.72546	0.394	0.109	3.27982e-07	cluster 1	Cirbp
Cebpb	1.24874e-11	0.908481	0.654	0.343	4.27106e-07	cluster 1	Cebpb
Gpr65	1.42699e-11	1.00541	0.452	0.147	4.88072e-07	cluster 1	Gpr65
Ifi30	1.49463e-11	0.842447	0.654	0.308	5.11209e-07	cluster 1	Ifi30
Dusp1	2.30902e-11	0.835359	0.577	0.231	7.89753e-07	cluster 1	Dusp1
Msr1	3.76471e-11	0.830039	0.317	0.067	1.28764e-06	cluster 1	Msr1
Gns	5.56964e-11	0.728844	0.913	0.75	1.90498e-06	cluster 1	Gns
Cndp2	1.4071e-10	0.792755	0.538	0.221	4.8127e-06	cluster 1	Cndp2
Eif4ebp1	1.73229e-10	0.783566	0.375	0.109	5.92495e-06	cluster 1	Eif4ebp1
Tnf	2.62949e-10	1.14006	0.385	0.115	8.99365e-06	cluster 1	Tnf
Ccdc86	3.06521e-10	0.814693	0.404	0.135	1.04839e-05	cluster 1	Ccdc86
Bmf	5.35346e-10	0.768727	0.51	0.215	1.83105e-05	cluster 1	Bmf
Fth1	5.74163e-10	0.759038	0.99	0.894	1.96381e-05	cluster 1	Fth1
Atp1a1	6.4175e-10	0.754188	0.5	0.212	2.19498e-05	cluster 1	Atp1a1
Map3k8	6.63628e-10	0.669821	0.308	0.074	2.26981e-05	cluster 1	Map3k8
C3ar1	9.61499e-10	0.859186	0.769	0.506	3.28862e-05	cluster 1	C3ar1
H3f3b	1.06529e-09	0.6013	0.913	0.753	3.64362e-05	cluster 1	H3f3b
Stat3	1.81871e-09	0.873252	0.615	0.372	6.22052e-05	cluster 1	Stat3
Fcgr4	2.29638e-09	0.943015	0.404	0.144	7.85431e-05	cluster 1	Fcgr4
Smim3	2.82521e-09	0.651133	0.327	0.09	9.66308e-05	cluster 1	Smim3
Kdm7a	3.02991e-09	0.693949	0.635	0.343	0.000103632	cluster 1	Kdm7a
Zbtb16	3.87343e-09	0.402403	0.212	0.032	0.000132483	cluster 1	Zbtb16
Mcl1	4.38639e-09	0.657856	0.837	0.603	0.000150028	cluster 1	Mcl1
Ucp2	6.1431e-09	0.595024	0.942	0.888	0.000210113	cluster 1	Ucp2
Ddit4	6.33179e-09	0.894573	0.577	0.301	0.000216566	cluster 1	Ddit4
Tagln2	9.03121e-09	0.670629	0.452	0.179	0.000308894	cluster 1	Tagln2
Trp53inp1	1.0943e-08	0.630497	0.365	0.122	0.000374282	cluster 1	Trp53inp1
Tmem104	1.51806e-08	0.749498	0.529	0.256	0.000519221	cluster 1	Tmem104
Mocs1	1.70999e-08	0.370815	0.173	0.022	0.000584868	cluster 1	Mocs1
Ctsb	1.83009e-08	0.577968	0.971	0.936	0.000625945	cluster 1	Ctsb
Slc39a14	1.96147e-08	0.538477	0.202	0.035	0.000670882	cluster 1	Slc39a14
Dram2	2.22192e-08	0.748641	0.654	0.407	0.000759963	cluster 1	Dram2
Tbc1d14	4.49118e-08	0.707117	0.5	0.247	0.00153612	cluster 1	Tbc1d14
Zyx	4.54718e-08	0.575257	0.49	0.224	0.00155527	cluster 1	Zyx
Rnf149	5.12075e-08	0.656807	0.423	0.173	0.00175145	cluster 1	Rnf149
B4galt1	8.87147e-08	0.648991	0.74	0.481	0.00303431	cluster 1	B4galt1
Slc15a3	9.06748e-08	0.713963	0.49	0.237	0.00310135	cluster 1	Slc15a3
Ms4a6d	1.01603e-07	0.956373	0.49	0.26	0.00347513	cluster 1	Ms4a6d
Vapa	1.69899e-07	0.663602	0.635	0.397	0.00581106	cluster 1	Vapa
Nek6	1.9901e-07	0.781882	0.452	0.212	0.00680675	cluster 1	Nek6
Ptpn1	2.25447e-07	0.693789	0.692	0.5	0.00771097	cluster 1	Ptpn1
Cd86	2.52155e-07	0.511736	0.663	0.388	0.00862446	cluster 1	Cd86
Ms4a6c	2.61399e-07	0.910634	0.442	0.205	0.00894062	cluster 1	Ms4a6c
Plaur	4.09317e-07	0.49317	0.24	0.064	0.0139999	cluster 1	Plaur
Apobec3	4.60328e-07	0.669728	0.452	0.215	0.0157446	cluster 1	Apobec3
Klf6	4.84446e-07	0.613405	0.712	0.49	0.0165695	cluster 1	Klf6
Gm29055	5.37597e-07	0.397881	0.99	0.994	0.0183874	cluster 1	Gm29055
Fkbp5	7.32465e-07	0.655318	0.673	0.404	0.0250525	cluster 1	Fkbp5
Cpeb2	7.45241e-07	0.625452	0.567	0.308	0.0254895	cluster 1	Cpeb2
Gcnt1	7.70159e-07	0.722087	0.596	0.356	0.0263418	cluster 1	Gcnt1
Jdp2	1.02116e-06	0.352139	0.269	0.08	0.0349267	cluster 1	Jdp2
Gm17066	1.03888e-06	0.607112	0.385	0.17	0.0355328	cluster 1	Gm17066
Furin	1.7022e-06	0.579625	0.385	0.173	0.0582205	cluster 1	Furin
Impad1	1.74339e-06	0.468028	0.394	0.163	0.0596292	cluster 1	Impad1
Lamp1	1.7766e-06	0.405162	0.933	0.837	0.060765	cluster 1	Lamp1
Ninj1	1.83392e-06	0.488837	0.346	0.135	0.0627257	cluster 1	Ninj1
Man1a	1.85034e-06	0.52319	0.567	0.337	0.0632871	cluster 1	Man1a
Cd14	1.88495e-06	0.849704	0.76	0.638	0.064471	cluster 1	Cd14
Tlr13	2.10684e-06	0.696722	0.529	0.292	0.0720604	cluster 1	Tlr13
Tlr2	2.2723e-06	0.75213	0.433	0.215	0.0777194	cluster 1	Tlr2
Lrg1	2.42308e-06	0.371835	0.106	0.01	0.0828767	cluster 1	Lrg1
Grwd1	2.43738e-06	0.251645	0.115	0.013	0.0833655	cluster 1	Grwd1
Tbc1d15	2.4608e-06	0.442344	0.327	0.125	0.0841666	cluster 1	Tbc1d15
Atf6	2.66629e-06	0.475543	0.404	0.183	0.091195	cluster 1	Atf6
Ogfrl1	3.04862e-06	0.589492	0.779	0.558	0.104272	cluster 1	Ogfrl1
Dab2	3.08041e-06	0.60417	0.413	0.192	0.105359	cluster 1	Dab2
Ccrl2	3.26528e-06	0.349027	0.192	0.045	0.111682	cluster 1	Ccrl2
Snx24	3.73475e-06	0.56631	0.346	0.151	0.12774	cluster 1	Snx24
Arid5a	4.13431e-06	0.441942	0.144	0.026	0.141406	cluster 1	Arid5a
Chka	4.87742e-06	0.536078	0.298	0.115	0.166822	cluster 1	Chka
Trem1	5.99645e-06	0.396901	0.135	0.022	0.205097	cluster 1	Trem1
Cd33	6.62231e-06	0.53494	0.837	0.66	0.226503	cluster 1	Cd33
Adamtsl4	6.88336e-06	0.260037	0.125	0.019	0.235432	cluster 1	Adamtsl4
Sidt2	6.95401e-06	0.391731	0.269	0.096	0.237848	cluster 1	Sidt2
Parvb	6.98618e-06	0.437816	0.25	0.087	0.238948	cluster 1	Parvb
Relt	9.19111e-06	0.292986	0.115	0.016	0.314364	cluster 1	Relt
Plk3	9.20127e-06	0.336357	0.202	0.058	0.314711	cluster 1	Plk3
Spsb1	1.14712e-05	0.699322	0.385	0.186	0.392348	cluster 1	Spsb1
Ext1	1.24226e-05	0.329451	0.221	0.067	0.424889	cluster 1	Ext1
B2m	1.2632e-05	0.364668	0.981	0.974	0.432054	cluster 1	B2m
Fnip2	1.52078e-05	0.47711	0.25	0.09	0.520153	cluster 1	Fnip2
Cd83	1.5221e-05	0.710438	0.308	0.125	0.520603	cluster 1	Cd83
Msrb1	2.13428e-05	0.450405	0.26	0.099	0.729987	cluster 1	Msrb1
Echs1	2.40647e-05	0.438004	0.308	0.135	0.823084	cluster 1	Echs1
Csf2rb	2.51563e-05	0.486794	0.356	0.16	0.860421	cluster 1	Csf2rb
Eea1	2.56406e-05	0.350223	0.308	0.125	0.876986	cluster 1	Eea1
Irs2	2.80778e-05	0.478592	0.269	0.106	0.960343	cluster 1	Irs2
Gadd45b	2.92042e-05	0.412208	0.231	0.08	0.998871	cluster 1	Gadd45b
Kdm6b	2.92927e-05	0.286953	0.317	0.131	1	cluster 1	Kdm6b
Lrrfip1	2.99654e-05	0.437169	0.423	0.208	1	cluster 1	Lrrfip1
Tmem154	3.28934e-05	0.412874	0.202	0.064	1	cluster 1	Tmem154
Runx1	3.72762e-05	0.676956	0.596	0.41	1	cluster 1	Runx1
Spint1	3.7782e-05	0.523045	0.452	0.247	1	cluster 1	Spint1
Zfp1	4.13293e-05	0.341051	0.192	0.061	1	cluster 1	Zfp1
Gle1	4.20904e-05	0.254112	0.106	0.016	1	cluster 1	Gle1
Eif4g1	4.4761e-05	0.426494	0.442	0.237	1	cluster 1	Eif4g1
Nfil3	4.57231e-05	0.403426	0.173	0.048	1	cluster 1	Nfil3
Tmem189	4.57356e-05	0.477556	0.356	0.176	1	cluster 1	Tmem189
Rtcb	4.73448e-05	0.485206	0.433	0.237	1	cluster 1	Rtcb
Gm21833	4.78351e-05	0.349468	1	0.971	1	cluster 1	Gm21833
Man2a1	5.57954e-05	0.530209	0.279	0.122	1	cluster 1	Man2a1
Gm37954	5.84481e-05	0.313205	0.981	0.952	1	cluster 1	Gm37954
Hcar2	6.19439e-05	0.334024	0.163	0.045	1	cluster 1	Hcar2
Cd244	6.1958e-05	0.297894	0.125	0.026	1	cluster 1	Cd244
Spryd3	6.46202e-05	0.497814	0.173	0.051	1	cluster 1	Spryd3
Eci2	6.54825e-05	0.469469	0.288	0.131	1	cluster 1	Eci2
Rassf5	6.93804e-05	0.471658	0.433	0.24	1	cluster 1	Rassf5
Ubald2	7.19186e-05	0.444894	0.423	0.231	1	cluster 1	Ubald2
Adora3	7.77043e-05	0.421921	0.404	0.221	1	cluster 1	Adora3
Atp13a2	7.78561e-05	0.378993	0.356	0.173	1	cluster 1	Atp13a2
Tnfaip2	8.41231e-05	0.301169	0.115	0.022	1	cluster 1	Tnfaip2
Zfp36l2	8.6483e-05	0.52799	0.798	0.67	1	cluster 1	Zfp36l2
Bcl2l1	8.69167e-05	0.45532	0.317	0.154	1	cluster 1	Bcl2l1
Lfng	8.71002e-05	0.387751	0.212	0.074	1	cluster 1	Lfng
Zfand5	8.71327e-05	0.367317	0.625	0.413	1	cluster 1	Zfand5
Nuak2	8.89063e-05	0.388807	0.327	0.154	1	cluster 1	Nuak2
Flot1	9.01447e-05	0.445757	0.269	0.119	1	cluster 1	Flot1
Ppp1r15b	0.000103311	0.459368	0.413	0.231	1	cluster 1	Ppp1r15b
Arl11	0.000111098	0.480655	0.337	0.167	1	cluster 1	Arl11
Arhgdia	0.00011216	0.49755	0.702	0.522	1	cluster 1	Arhgdia
AI506816	0.000113999	0.45308	0.269	0.115	1	cluster 1	AI506816
Ms4a6b	0.000116227	0.494104	0.385	0.208	1	cluster 1	Ms4a6b
Sdc4	0.000117848	0.68105	0.317	0.157	1	cluster 1	Sdc4
Bcl3	0.000124947	0.363116	0.144	0.038	1	cluster 1	Bcl3
Elf4	0.000125789	0.404113	0.317	0.154	1	cluster 1	Elf4
Dusp2	0.000129783	0.373956	0.125	0.029	1	cluster 1	Dusp2
Gm44443	0.000132176	0.417305	0.808	0.641	1	cluster 1	Gm44443
Dis3	0.000143193	0.271443	0.125	0.029	1	cluster 1	Dis3
Atf4	0.000143607	0.317039	0.644	0.442	1	cluster 1	Atf4
Gm13936	0.000155446	0.418699	0.644	0.446	1	cluster 1	Gm13936
Igsf6	0.000156213	0.441851	0.365	0.192	1	cluster 1	Igsf6
Treml2	0.000159127	0.378362	0.173	0.054	1	cluster 1	Treml2
Tigd2	0.0001637	0.46952	0.356	0.183	1	cluster 1	Tigd2
Ppp1r3b	0.00016651	0.455043	0.288	0.135	1	cluster 1	Ppp1r3b
Notch4	0.000171706	0.307289	0.183	0.061	1	cluster 1	Notch4
Rbms1	0.000176803	0.503667	0.481	0.301	1	cluster 1	Rbms1
Elovl5	0.000186175	0.459986	0.327	0.163	1	cluster 1	Elovl5
Tom1	0.000190577	0.371836	0.279	0.122	1	cluster 1	Tom1
Sdcbp	0.00019133	0.374492	0.712	0.574	1	cluster 1	Sdcbp
Tns1	0.000191704	0.50666	0.365	0.192	1	cluster 1	Tns1
Etf1	0.000194212	0.358159	0.269	0.119	1	cluster 1	Etf1
Gusb	0.000195472	0.438292	0.644	0.481	1	cluster 1	Gusb
Fbl	0.000196826	0.387079	0.346	0.176	1	cluster 1	Fbl
Jak1	0.000208999	0.537986	0.673	0.551	1	cluster 1	Jak1
Tcirg1	0.000209555	0.472388	0.462	0.272	1	cluster 1	Tcirg1
Rela	0.00022054	0.360262	0.337	0.17	1	cluster 1	Rela
Galc	0.00022304	0.348953	0.212	0.083	1	cluster 1	Galc
Usp36	0.000229071	0.457106	0.212	0.083	1	cluster 1	Usp36
Psma6	0.000232274	0.378078	0.308	0.147	1	cluster 1	Psma6
Rragc	0.000239767	0.357645	0.385	0.205	1	cluster 1	Rragc
Ergic1	0.000251135	0.361831	0.192	0.071	1	cluster 1	Ergic1
Pilra	0.000255712	0.279703	0.163	0.051	1	cluster 1	Pilra
Hnrnpdl	0.000286317	0.394431	0.538	0.359	1	cluster 1	Hnrnpdl
Gm37324	0.000289067	0.371346	0.913	0.804	1	cluster 1	Gm37324
Hnrnph2	0.000294162	0.321887	0.337	0.17	1	cluster 1	Hnrnph2
mt-Nd1	0.000312198	0.330779	1	1	1	cluster 1	mt-Nd1
Klf4	0.000322897	0.361837	0.462	0.263	1	cluster 1	Klf4
Dhx9	0.00033419	0.34864	0.433	0.247	1	cluster 1	Dhx9
Tfip11	0.000335896	0.292947	0.183	0.064	1	cluster 1	Tfip11
Spred2	0.000347373	0.287123	0.154	0.048	1	cluster 1	Spred2
Rbm47	0.000352629	0.39209	0.413	0.237	1	cluster 1	Rbm47
Ubr2	0.00037219	0.360544	0.317	0.157	1	cluster 1	Ubr2
Ebna1bp2	0.000378448	0.323653	0.202	0.08	1	cluster 1	Ebna1bp2
Ptgfrn	0.000382423	0.255832	0.202	0.077	1	cluster 1	Ptgfrn
Gcnt2	0.000421806	0.458947	0.288	0.144	1	cluster 1	Gcnt2
Plekho2	0.000425039	0.362878	0.183	0.067	1	cluster 1	Plekho2
Eif4a1	0.000426677	0.454329	0.702	0.587	1	cluster 1	Eif4a1
Fam217b	0.000438646	0.45527	0.308	0.16	1	cluster 1	Fam217b
Ppt1	0.000448565	0.426174	0.558	0.378	1	cluster 1	Ppt1
Mvp	0.00045185	0.278715	0.221	0.093	1	cluster 1	Mvp
Slc3a2	0.000459523	0.432553	0.798	0.679	1	cluster 1	Slc3a2
Ggta1	0.000479646	0.465878	0.317	0.163	1	cluster 1	Ggta1
Hnrnpf	0.00048839	0.416431	0.644	0.478	1	cluster 1	Hnrnpf
Lrrc8a	0.000496915	0.357971	0.288	0.141	1	cluster 1	Lrrc8a
Mapkapk2	0.000505717	0.450754	0.385	0.218	1	cluster 1	Mapkapk2
Dhx15	0.000516505	0.346173	0.433	0.26	1	cluster 1	Dhx15
Skap2	0.000519575	0.385395	0.394	0.224	1	cluster 1	Skap2
Slc6a6	0.000530789	0.470323	0.587	0.426	1	cluster 1	Slc6a6
Gm37746	0.000559013	0.321082	0.952	0.917	1	cluster 1	Gm37746
Fmnl1	0.000568397	0.3107	0.587	0.397	1	cluster 1	Fmnl1
AI607873	0.000573542	0.350787	0.163	0.058	1	cluster 1	AI607873
Prps1	0.000628747	0.302264	0.125	0.035	1	cluster 1	Prps1
Itgb2	0.000633952	0.378014	0.788	0.679	1	cluster 1	Itgb2
Abl2	0.000634634	0.519507	0.346	0.199	1	cluster 1	Abl2
Pmvk	0.000643031	0.313273	0.135	0.042	1	cluster 1	Pmvk
Adam8	0.000645657	0.350904	0.106	0.026	1	cluster 1	Adam8
Ubb	0.000651221	0.335675	0.875	0.821	1	cluster 1	Ubb
Dazap2	0.000652033	0.363558	0.596	0.429	1	cluster 1	Dazap2
Gab2	0.000652218	0.400368	0.26	0.128	1	cluster 1	Gab2
Gm37158	0.000655734	0.26655	0.99	0.933	1	cluster 1	Gm37158
Srsf2	0.000686606	0.393544	0.769	0.622	1	cluster 1	Srsf2
Rbpj	0.000697511	0.436659	0.413	0.253	1	cluster 1	Rbpj
Mfsd1	0.000725716	0.412148	0.442	0.272	1	cluster 1	Mfsd1
Txnrd1	0.00075079	0.308708	0.26	0.125	1	cluster 1	Txnrd1
Psma3	0.000752528	0.359935	0.413	0.247	1	cluster 1	Psma3
Bid	0.000758429	0.253677	0.163	0.058	1	cluster 1	Bid
Lgmn	0.000759458	0.358812	0.942	0.933	1	cluster 1	Lgmn
Rnf128	0.000844897	0.412654	0.279	0.141	1	cluster 1	Rnf128
Slc35f6	0.000861379	0.32912	0.24	0.109	1	cluster 1	Slc35f6
Suv39h1	0.000873591	0.258292	0.144	0.048	1	cluster 1	Suv39h1
Eif1	0.00087448	0.411311	0.769	0.625	1	cluster 1	Eif1
Myo1c	0.000897949	0.399361	0.231	0.109	1	cluster 1	Myo1c
Hspa9	0.000912749	0.346507	0.298	0.157	1	cluster 1	Hspa9
Card19	0.000928345	0.367575	0.298	0.16	1	cluster 1	Card19
Eps8	0.000935859	0.257777	0.135	0.042	1	cluster 1	Eps8
Ccl3	0.00106149	0.893259	0.394	0.25	1	cluster 1	Ccl3
Rnpepl1	0.00106829	0.260297	0.26	0.122	1	cluster 1	Rnpepl1
Abcg2	0.00107599	0.304768	0.231	0.106	1	cluster 1	Abcg2
Kctd20	0.00109883	0.288943	0.183	0.074	1	cluster 1	Kctd20
Frrs1	0.00117409	0.378145	0.442	0.266	1	cluster 1	Frrs1
Ubp1	0.00122806	0.355291	0.26	0.131	1	cluster 1	Ubp1
Rrp7a	0.00128168	0.271807	0.192	0.08	1	cluster 1	Rrp7a
C4a	0.00132175	0.318616	0.106	0.029	1	cluster 1	C4a
F830016B08Rik	0.00132808	0.360707	0.625	0.468	1	cluster 1	F830016B08Rik
Pdcd2l	0.00133798	0.263553	0.163	0.061	1	cluster 1	Pdcd2l
Per1	0.0013606	0.422477	0.279	0.147	1	cluster 1	Per1
Got2	0.00136095	0.262635	0.24	0.115	1	cluster 1	Got2
Cpd	0.00148462	0.447554	0.375	0.231	1	cluster 1	Cpd
Slc36a4	0.00148496	0.264802	0.135	0.045	1	cluster 1	Slc36a4
mt-Atp8	0.00149225	0.286991	0.952	0.917	1	cluster 1	mt-Atp8
Pitpna	0.00151153	0.269344	0.471	0.308	1	cluster 1	Pitpna
Il15ra	0.00161585	0.332458	0.173	0.071	1	cluster 1	Il15ra
Map2k3	0.00165592	0.462889	0.269	0.144	1	cluster 1	Map2k3
Ric8	0.00186902	0.345479	0.212	0.096	1	cluster 1	Ric8
Eif5a2	0.00192188	0.253198	0.125	0.042	1	cluster 1	Eif5a2
Ddx21	0.00196307	0.424607	0.375	0.24	1	cluster 1	Ddx21
Glyr1	0.00199486	0.361843	0.346	0.199	1	cluster 1	Glyr1
Elovl1	0.00199834	0.341316	0.288	0.154	1	cluster 1	Elovl1
Ugcg	0.00200581	0.41111	0.298	0.167	1	cluster 1	Ugcg
Eif1a	0.00207454	0.342771	0.25	0.128	1	cluster 1	Eif1a
Tmem87b	0.00220281	0.438236	0.308	0.167	1	cluster 1	Tmem87b
Ier2	0.00221595	0.259845	0.269	0.138	1	cluster 1	Ier2
Pik3r5	0.00222681	0.323172	0.337	0.196	1	cluster 1	Pik3r5
Brpf1	0.00229403	0.303958	0.298	0.163	1	cluster 1	Brpf1
Ehd1	0.00231002	0.333354	0.144	0.054	1	cluster 1	Ehd1
Spred1	0.00245714	0.443488	0.423	0.285	1	cluster 1	Spred1
AB124611	0.00248073	0.289679	0.183	0.08	1	cluster 1	AB124611
Gmfb	0.00252457	0.345095	0.317	0.183	1	cluster 1	Gmfb
Ptk2b	0.00254313	0.327517	0.51	0.353	1	cluster 1	Ptk2b
Nrbf2	0.00257004	0.251195	0.183	0.077	1	cluster 1	Nrbf2
Sgpl1	0.00259482	0.495878	0.558	0.426	1	cluster 1	Sgpl1
Rab7	0.00260936	0.444997	0.529	0.42	1	cluster 1	Rab7
Gxylt1	0.00267016	0.410731	0.269	0.151	1	cluster 1	Gxylt1
Rbm25	0.00274009	0.380724	0.663	0.503	1	cluster 1	Rbm25
Snx18	0.00277961	0.317192	0.712	0.583	1	cluster 1	Snx18
Cct2	0.00278932	0.411031	0.462	0.308	1	cluster 1	Cct2
Cd53	0.00282841	0.290286	0.904	0.917	1	cluster 1	Cd53
Gm43305	0.00301199	0.493217	0.702	0.603	1	cluster 1	Gm43305
Slc43a2	0.00307224	0.413958	0.529	0.394	1	cluster 1	Slc43a2
Rbm8a2	0.00309448	0.344974	0.24	0.128	1	cluster 1	Rbm8a2
Rab27a	0.00314479	0.313769	0.202	0.096	1	cluster 1	Rab27a
Tsc22d3	0.00320439	0.356575	0.404	0.256	1	cluster 1	Tsc22d3
Ccdc115	0.00321419	0.290771	0.269	0.141	1	cluster 1	Ccdc115
Alox5ap	0.00330417	0.400528	0.625	0.487	1	cluster 1	Alox5ap
Igf1r	0.0035427	0.390515	0.413	0.285	1	cluster 1	Igf1r
Irf2bpl	0.00355932	0.329568	0.433	0.272	1	cluster 1	Irf2bpl
Il17ra	0.00356852	0.425064	0.5	0.369	1	cluster 1	Il17ra
B4galnt1	0.00364504	0.376498	0.26	0.141	1	cluster 1	B4galnt1
Gm17615	0.00374834	0.311814	0.875	0.827	1	cluster 1	Gm17615
Dennd4a	0.00378942	0.264512	0.452	0.301	1	cluster 1	Dennd4a
Ski	0.00385018	0.308093	0.721	0.574	1	cluster 1	Ski
St5	0.00405105	0.366623	0.173	0.08	1	cluster 1	St5
Gm38142	0.00408372	0.382983	0.548	0.42	1	cluster 1	Gm38142
Hdac4	0.00411819	0.29659	0.183	0.083	1	cluster 1	Hdac4
Hmox1	0.00417686	0.42418	0.212	0.106	1	cluster 1	Hmox1
Zwint	0.00427296	0.264351	0.269	0.147	1	cluster 1	Zwint
Hnrnpk	0.00434432	0.510667	0.74	0.625	1	cluster 1	Hnrnpk
Ewsr1	0.00434746	0.363502	0.49	0.349	1	cluster 1	Ewsr1
Srsf5	0.00453924	0.390531	0.644	0.519	1	cluster 1	Srsf5
Tmem251	0.00515176	0.401548	0.135	0.054	1	cluster 1	Tmem251
Myc	0.00524943	0.303701	0.25	0.135	1	cluster 1	Myc
Ifngr1	0.00531244	0.387905	0.74	0.679	1	cluster 1	Ifngr1
Sort1	0.00542573	0.387062	0.49	0.378	1	cluster 1	Sort1
Msn	0.00559545	0.375223	0.577	0.474	1	cluster 1	Msn
Tsc1	0.00562481	0.253235	0.125	0.048	1	cluster 1	Tsc1
Arl4c	0.00569212	0.397051	0.558	0.41	1	cluster 1	Arl4c
Rbm8a	0.00570342	0.409885	0.327	0.205	1	cluster 1	Rbm8a
Slc7a1	0.0057472	0.333478	0.173	0.08	1	cluster 1	Slc7a1
Zc3h12c	0.00577733	0.275599	0.135	0.054	1	cluster 1	Zc3h12c
Nme1	0.00590828	0.255016	0.24	0.131	1	cluster 1	Nme1
Nemf	0.00610776	0.29413	0.327	0.202	1	cluster 1	Nemf
Chsy1	0.00615409	0.252188	0.288	0.167	1	cluster 1	Chsy1
Psmd14	0.00617475	0.298123	0.317	0.189	1	cluster 1	Psmd14
Tmem19	0.00625561	0.251731	0.154	0.067	1	cluster 1	Tmem19
Sqstm1	0.00629952	0.409366	0.548	0.442	1	cluster 1	Sqstm1
Mydgf	0.00631214	0.483747	0.327	0.212	1	cluster 1	Mydgf
Kdsr	0.00642232	0.276803	0.202	0.103	1	cluster 1	Kdsr
Atp6ap2	0.00650874	0.326283	0.692	0.513	1	cluster 1	Atp6ap2
Bach1	0.00652732	0.269298	0.413	0.272	1	cluster 1	Bach1
Tpd52	0.00653391	0.37533	0.49	0.378	1	cluster 1	Tpd52
Kmt2b	0.00657379	0.266955	0.192	0.093	1	cluster 1	Kmt2b
Fus	0.00673858	0.41454	0.577	0.429	1	cluster 1	Fus
Gpr84	0.00688423	0.587963	0.346	0.221	1	cluster 1	Gpr84
Adssl1	0.00694346	0.269932	0.125	0.051	1	cluster 1	Adssl1
Thrap3	0.00761285	0.40417	0.385	0.263	1	cluster 1	Thrap3
Themis2	0.00761421	0.293519	0.317	0.199	1	cluster 1	Themis2
Ctnnbip1	0.00848879	0.293337	0.308	0.189	1	cluster 1	Ctnnbip1
Lifr	0.00879464	0.275539	0.317	0.202	1	cluster 1	Lifr
Ftl1	0.00892894	0.274458	0.827	0.731	1	cluster 1	Ftl1
Zfand3	0.0089553	0.27882	0.308	0.189	1	cluster 1	Zfand3
Tmed10	0.00901138	0.348865	0.692	0.567	1	cluster 1	Tmed10
Slc38a2	0.00901201	0.379023	0.529	0.42	1	cluster 1	Slc38a2
Rpl18	0.00958538	0.361362	0.798	0.699	1	cluster 1	Rpl18
Mgat5	0.0096735	0.306922	0.24	0.138	1	cluster 1	Mgat5
Sod2	0.00973191	0.337386	0.269	0.17	1	cluster 1	Sod2
Psmf1	0.00975908	0.287973	0.173	0.087	1	cluster 1	Psmf1
Gm16286	0.00989753	0.326346	0.288	0.176	1	cluster 1	Gm16286
Elf3	1.55543e-39	2.22592	0.878	0.096	5.32004e-35	cluster 3	Elf3
Evpl	2.29118e-34	2.18841	0.829	0.109	7.83651e-30	cluster 3	Evpl
Lad1	2.01785e-32	2.13607	0.756	0.091	6.90164e-28	cluster 3	Lad1
Nccrp1	2.21444e-31	2.56786	0.829	0.112	7.57405e-27	cluster 3	Nccrp1
Dsp	2.93955e-31	2.81777	0.902	0.179	1.00541e-26	cluster 3	Dsp
Mal	3.49413e-31	2.95441	0.976	0.248	1.1951e-26	cluster 3	Mal
Lypd2	3.62338e-30	3.14076	0.951	0.261	1.23931e-25	cluster 3	Lypd2
Mal2	6.41362e-30	2.4211	0.78	0.117	2.19365e-25	cluster 3	Mal2
Ly6g6c	1.08667e-29	3.11407	0.976	0.253	3.71675e-25	cluster 3	Ly6g6c
Upk3bl	2.8506e-29	2.2594	0.854	0.147	9.74992e-25	cluster 3	Upk3bl
Egln3	3.50138e-29	2.37168	0.829	0.144	1.19758e-24	cluster 3	Egln3
Aqp3	1.02002e-28	2.12448	0.78	0.115	3.48878e-24	cluster 3	Aqp3
Ppl	1.57382e-28	1.72811	0.683	0.077	5.38293e-24	cluster 3	Ppl
Pdzk1ip1	2.97867e-28	1.97345	0.707	0.091	1.01879e-23	cluster 3	Pdzk1ip1
Tmprss11a	1.09789e-27	1.35182	0.488	0.027	3.75511e-23	cluster 3	Tmprss11a
Aqp5	1.1141e-27	2.24897	0.829	0.144	3.81056e-23	cluster 3	Aqp5
Calml3	2.283e-27	3.26326	0.976	0.352	7.80855e-23	cluster 3	Calml3
Slurp1	1.68375e-26	3.00382	0.976	0.389	5.75895e-22	cluster 3	Slurp1
Aldh3b2	2.07907e-26	1.20952	0.537	0.043	7.11105e-22	cluster 3	Aldh3b2
2310007B03Rik	4.94286e-26	1.4974	0.61	0.061	1.6906e-21	cluster 3	2310007B03Rik
Emp1	5.60592e-26	3.46032	0.976	0.424	1.91739e-21	cluster 3	Emp1
Anxa2	5.94284e-26	2.34774	0.927	0.259	2.03263e-21	cluster 3	Anxa2
Adh7	7.44548e-26	1.85727	0.634	0.072	2.54658e-21	cluster 3	Adh7
Fam129b	7.72231e-26	2.27491	0.927	0.259	2.64126e-21	cluster 3	Fam129b
Sfn	1.67834e-25	2.60157	0.805	0.165	5.74042e-21	cluster 3	Sfn
Gsta4	1.98317e-25	3.36696	1	0.472	6.78304e-21	cluster 3	Gsta4
Mgarp	2.16491e-25	2.9376	0.927	0.296	7.40463e-21	cluster 3	Mgarp
Irf6	2.38272e-25	1.27411	0.512	0.037	8.14962e-21	cluster 3	Irf6
Krt6a	3.78442e-25	3.83423	1	0.707	1.29438e-20	cluster 3	Krt6a
Gsto1	5.34998e-25	3.90807	1	0.747	1.82985e-20	cluster 3	Gsto1
S100a6	5.76171e-25	3.35947	0.976	0.491	1.97068e-20	cluster 3	S100a6
S100a11	1.33916e-24	3.15229	0.976	0.472	4.58034e-20	cluster 3	S100a11
Psca	4.16152e-24	2.28049	0.683	0.099	1.42336e-19	cluster 3	Psca
Pkp1	5.86213e-24	1.50859	0.561	0.059	2.00502e-19	cluster 3	Pkp1
Hopx	9.27957e-24	2.38827	0.805	0.179	3.17389e-19	cluster 3	Hopx
St6galnac1	1.01317e-23	0.996326	0.415	0.021	3.46533e-19	cluster 3	St6galnac1
Anxa8	1.15381e-23	1.71763	0.61	0.075	3.94638e-19	cluster 3	Anxa8
Krt13	1.36146e-23	3.61843	0.951	0.339	4.65659e-19	cluster 3	Krt13
Tacstd2	1.60917e-23	1.7806	0.634	0.085	5.50384e-19	cluster 3	Tacstd2
Cbr2	1.76683e-23	3.10141	0.927	0.36	6.0431e-19	cluster 3	Cbr2
Upk1b	2.33597e-23	1.81382	0.707	0.115	7.98971e-19	cluster 3	Upk1b
Ifitm1	2.70283e-23	3.00323	0.878	0.264	9.24448e-19	cluster 3	Ifitm1
Krt5	4.18266e-23	3.59698	1	0.579	1.4306e-18	cluster 3	Krt5
Hspa1a	4.37218e-23	2.0417	0.805	0.176	1.49542e-18	cluster 3	Hspa1a
Krt12	6.82589e-23	3.70136	1	0.72	2.33466e-18	cluster 3	Krt12
S100a10	6.94639e-23	2.16022	0.829	0.211	2.37587e-18	cluster 3	S100a10
Gm9573	7.24178e-23	2.01525	0.732	0.141	2.4769e-18	cluster 3	Gm9573
Muc4	3.2951e-22	2.05294	0.683	0.117	1.12702e-17	cluster 3	Muc4
Rnf152	4.29007e-22	1.24461	0.512	0.048	1.46733e-17	cluster 3	Rnf152
Hspb1	4.71255e-22	2.82663	0.878	0.328	1.61183e-17	cluster 3	Hspb1
Perp	5.26213e-22	2.05272	0.683	0.128	1.7998e-17	cluster 3	Perp
Dsc2	6.24328e-22	1.86275	0.61	0.088	2.13539e-17	cluster 3	Dsc2
Aldh3a1	6.48767e-22	3.61883	1	0.683	2.21898e-17	cluster 3	Aldh3a1
Lgals3	1.35907e-21	1.89	0.732	0.149	4.64842e-17	cluster 3	Lgals3
Krt16	2.69832e-21	0.763538	0.341	0.013	9.22906e-17	cluster 3	Krt16
Dapl1	3.01917e-21	2.51093	0.732	0.173	1.03265e-16	cluster 3	Dapl1
Sqle	4.44954e-21	1.13605	0.415	0.029	1.52188e-16	cluster 3	Sqle
Rab25	6.48894e-21	1.68961	0.561	0.072	2.21941e-16	cluster 3	Rab25
S100a14	1.37095e-20	0.98395	0.439	0.035	4.68907e-16	cluster 3	S100a14
Ppp1r13l	1.45951e-20	1.41672	0.512	0.059	4.99197e-16	cluster 3	Ppp1r13l
Ybx3	1.49713e-20	2.08766	0.854	0.259	5.12065e-16	cluster 3	Ybx3
Asprv1	1.5598e-20	3.54366	0.951	0.48	5.33498e-16	cluster 3	Asprv1
Sptbn2	4.66259e-20	1.29314	0.488	0.051	1.59475e-15	cluster 3	Sptbn2
Cdo1	4.7818e-20	1.06594	0.439	0.037	1.63552e-15	cluster 3	Cdo1
Krt4	5.20439e-20	2.05576	0.488	0.053	1.78006e-15	cluster 3	Krt4
Lypd3	5.63039e-20	1.0346	0.415	0.032	1.92576e-15	cluster 3	Lypd3
Prss22	7.82242e-20	0.897641	0.39	0.027	2.6755e-15	cluster 3	Prss22
Adh1	1.22029e-19	2.66317	0.805	0.245	4.17375e-15	cluster 3	Adh1
Hbegf	1.37542e-19	1.70601	0.415	0.035	4.70436e-15	cluster 3	Hbegf
Ahnak	1.52258e-19	1.67796	0.61	0.104	5.20768e-15	cluster 3	Ahnak
Fdft1	1.57618e-19	0.901264	0.463	0.045	5.391e-15	cluster 3	Fdft1
Cyp4a12a	1.67854e-19	2.50596	0.829	0.264	5.7411e-15	cluster 3	Cyp4a12a
Trim29	1.78925e-19	1.34486	0.488	0.056	6.11978e-15	cluster 3	Trim29
Tmprss11g	2.33559e-19	1.09666	0.39	0.029	7.98842e-15	cluster 3	Tmprss11g
Sdc1	4.17293e-19	1.40998	0.463	0.051	1.42727e-14	cluster 3	Sdc1
Capn5	4.75572e-19	0.798729	0.366	0.024	1.6266e-14	cluster 3	Capn5
Actg1	5.42998e-19	2.04856	1	0.875	1.85722e-14	cluster 3	Actg1
Cd44	1.04849e-18	1.70917	0.585	0.099	3.58615e-14	cluster 3	Cd44
2200002D01Rik	1.96964e-18	0.775045	0.317	0.016	6.73677e-14	cluster 3	2200002D01Rik
Ifit1bl1	2.43507e-18	1.18071	0.366	0.027	8.32868e-14	cluster 3	Ifit1bl1
Zfp750	2.57482e-18	0.696805	0.317	0.016	8.80665e-14	cluster 3	Zfp750
Plekhn1	2.7528e-18	0.544035	0.317	0.016	9.41541e-14	cluster 3	Plekhn1
Capns1	3.41258e-18	2.18829	0.951	0.616	1.1672e-13	cluster 3	Capns1
Rapgefl1	4.55975e-18	0.862615	0.39	0.032	1.55957e-13	cluster 3	Rapgefl1
Fam46b	4.63558e-18	1.02745	0.366	0.027	1.58551e-13	cluster 3	Fam46b
Net1	7.96976e-18	1.32641	0.512	0.075	2.7259e-13	cluster 3	Net1
Fosl2	8.92161e-18	1.2053	0.634	0.12	3.05146e-13	cluster 3	Fosl2
Scel	9.89633e-18	1.15429	0.415	0.04	3.38484e-13	cluster 3	Scel
Anxa1	1.00412e-17	1.05504	0.488	0.061	3.43439e-13	cluster 3	Anxa1
Sytl1	1.03641e-17	0.471129	0.22	0.003	3.54482e-13	cluster 3	Sytl1
Cdcp1	1.03641e-17	0.354296	0.22	0.003	3.54482e-13	cluster 3	Cdcp1
Dsg1a	1.6211e-17	1.37081	0.341	0.024	5.54465e-13	cluster 3	Dsg1a
Pim1	1.99329e-17	1.63538	0.78	0.243	6.81766e-13	cluster 3	Pim1
Plet1	2.11407e-17	1.93854	0.78	0.227	7.23076e-13	cluster 3	Plet1
S100a16	2.75214e-17	1.38661	0.561	0.093	9.41315e-13	cluster 3	S100a16
Fgfbp1	3.02698e-17	0.9576	0.366	0.029	1.03532e-12	cluster 3	Fgfbp1
H60c	3.92492e-17	1.03537	0.39	0.037	1.34244e-12	cluster 3	H60c
Col17a1	4.17323e-17	1.02098	0.415	0.043	1.42737e-12	cluster 3	Col17a1
Prss27	6.62455e-17	1.31086	0.293	0.016	2.2658e-12	cluster 3	Prss27
Ezr	6.89062e-17	1.27744	0.732	0.176	2.3568e-12	cluster 3	Ezr
Fosb	7.63395e-17	1.35251	0.415	0.045	2.61104e-12	cluster 3	Fosb
Eps8l2	7.69731e-17	1.10677	0.39	0.037	2.63271e-12	cluster 3	Eps8l2
AA986860	8.06667e-17	1.00986	0.293	0.016	2.75904e-12	cluster 3	AA986860
Ifi202b	1.03516e-16	1.18383	0.463	0.059	3.54055e-12	cluster 3	Ifi202b
Gsn	1.17912e-16	2.12551	0.756	0.232	4.03294e-12	cluster 3	Gsn
Serpinb5	1.38594e-16	1.01429	0.39	0.04	4.74034e-12	cluster 3	Serpinb5
AI661453	3.26091e-16	0.998212	0.366	0.032	1.11533e-11	cluster 3	AI661453
Dgka	5.71635e-16	1.14689	0.537	0.093	1.95516e-11	cluster 3	Dgka
Akr1b7	6.09545e-16	0.566774	0.22	0.005	2.08483e-11	cluster 3	Akr1b7
Ptprf	6.79614e-16	1.02722	0.341	0.029	2.32448e-11	cluster 3	Ptprf
2610528A11Rik	8.69564e-16	2.01427	0.707	0.216	2.97417e-11	cluster 3	2610528A11Rik
Actn4	9.38379e-16	1.52271	0.829	0.285	3.20954e-11	cluster 3	Actn4
Mall	1.11065e-15	0.813093	0.293	0.019	3.79874e-11	cluster 3	Mall
Ptgr1	1.12968e-15	1.15951	0.463	0.067	3.86383e-11	cluster 3	Ptgr1
Pax6	1.32804e-15	1.13253	0.439	0.056	4.5423e-11	cluster 3	Pax6
Rhod	1.41995e-15	0.846086	0.293	0.019	4.85667e-11	cluster 3	Rhod
Nr1d1	1.43302e-15	0.996139	0.415	0.048	4.90137e-11	cluster 3	Nr1d1
Pard3	1.97407e-15	0.80994	0.39	0.043	6.75191e-11	cluster 3	Pard3
Slc5a1	3.38529e-15	0.7618	0.244	0.011	1.15787e-10	cluster 3	Slc5a1
Muc15	3.54709e-15	0.750652	0.317	0.024	1.21321e-10	cluster 3	Muc15
Notch3	4.47749e-15	0.490759	0.244	0.011	1.53144e-10	cluster 3	Notch3
Lama3	4.80079e-15	0.631706	0.244	0.011	1.64201e-10	cluster 3	Lama3
Cdh1	4.87221e-15	1.19406	0.415	0.053	1.66644e-10	cluster 3	Cdh1
Ephb3	5.38327e-15	1.24684	0.463	0.072	1.84124e-10	cluster 3	Ephb3
Serpinb11	5.51784e-15	0.484653	0.244	0.011	1.88727e-10	cluster 3	Serpinb11
Gprc5a	8.61259e-15	0.954339	0.317	0.027	2.94576e-10	cluster 3	Gprc5a
Pglyrp1	9.34394e-15	1.37772	0.39	0.048	3.19591e-10	cluster 3	Pglyrp1
Lmo7	1.07783e-14	0.754723	0.268	0.016	3.6865e-10	cluster 3	Lmo7
Pkp3	1.35382e-14	0.764232	0.293	0.021	4.63048e-10	cluster 3	Pkp3
Cwh43	1.41299e-14	1.15011	0.366	0.04	4.83284e-10	cluster 3	Cwh43
Chit1	1.68973e-14	0.709345	0.22	0.008	5.77937e-10	cluster 3	Chit1
Sdr39u1	1.68973e-14	0.506285	0.22	0.008	5.77937e-10	cluster 3	Sdr39u1
Cdkn1a1	1.69255e-14	1.59559	0.854	0.341	5.78902e-10	cluster 3	Cdkn1a
Ldlr	2.15465e-14	1.04969	0.341	0.035	7.36953e-10	cluster 3	Ldlr
Rarg	2.45834e-14	0.766726	0.39	0.048	8.40826e-10	cluster 3	Rarg
Cldn4	2.62149e-14	0.627927	0.293	0.021	8.96628e-10	cluster 3	Cldn4
Osbpl5	3.45093e-14	0.758882	0.341	0.035	1.18032e-09	cluster 3	Osbpl5
Slc5a8	5.67559e-14	0.535637	0.195	0.005	1.94122e-09	cluster 3	Slc5a8
Cltb	7.02814e-14	1.44254	0.756	0.277	2.40383e-09	cluster 3	Cltb
Pdlim1	8.65951e-14	1.30984	0.415	0.061	2.96181e-09	cluster 3	Pdlim1
Ckmt1	8.74474e-14	0.62058	0.317	0.029	2.99096e-09	cluster 3	Ckmt1
Erbb3	9.37384e-14	0.375581	0.146	0	3.20613e-09	cluster 3	Erbb3
Slc6a14	9.37384e-14	0.302525	0.146	0	3.20613e-09	cluster 3	Slc6a14
Hsd17b2	9.37384e-14	0.271984	0.146	0	3.20613e-09	cluster 3	Hsd17b2
Ablim1	9.69493e-14	1.04444	0.488	0.085	3.31596e-09	cluster 3	Ablim1
Maff	9.80656e-14	0.595824	0.268	0.019	3.35414e-09	cluster 3	Maff
Prkcdbp	1.08265e-13	1.3396	0.415	0.064	3.70298e-09	cluster 3	Prkcdbp
Krt15	1.14362e-13	2.81257	0.61	0.179	3.91153e-09	cluster 3	Krt15
Serpinb1a	1.18177e-13	0.523231	0.171	0.003	4.04202e-09	cluster 3	Serpinb1a
Cd24a	1.51519e-13	1.35941	0.732	0.245	5.18241e-09	cluster 3	Cd24a
Sprr1a	1.79878e-13	1.06373	0.341	0.037	6.15236e-09	cluster 3	Sprr1a
Spint2	1.89376e-13	1.16958	0.463	0.08	6.47721e-09	cluster 3	Spint2
Prdx5	2.16834e-13	1.46112	0.902	0.448	7.41636e-09	cluster 3	Prdx5
Myo6	2.2067e-13	1.02886	0.512	0.104	7.54757e-09	cluster 3	Myo6
Cldn7	3.44928e-13	1.04367	0.293	0.027	1.17976e-08	cluster 3	Cldn7
Sox15	3.76574e-13	0.676898	0.317	0.032	1.288e-08	cluster 3	Sox15
Klf5	3.93015e-13	0.74781	0.293	0.027	1.34423e-08	cluster 3	Klf5
Ptpn13	4.35416e-13	0.481379	0.22	0.011	1.48925e-08	cluster 3	Ptpn13
Fos	8.82186e-13	1.71686	0.756	0.291	3.01734e-08	cluster 3	Fos
Dusp11	9.04658e-13	1.28326	0.756	0.269	3.0942e-08	cluster 3	Dusp1
Epb41l1	1.19103e-12	0.902291	0.341	0.043	4.07369e-08	cluster 3	Epb41l1
Ehf	1.65228e-12	0.885688	0.366	0.051	5.65131e-08	cluster 3	Ehf
Dsc3	2.17282e-12	1.07181	0.39	0.059	7.43169e-08	cluster 3	Dsc3
Hmgcs1	2.37405e-12	1.01724	0.537	0.123	8.11995e-08	cluster 3	Hmgcs1
Defb1	2.52003e-12	0.709842	0.22	0.013	8.61925e-08	cluster 3	Defb1
Clic3	2.60004e-12	0.731405	0.22	0.013	8.89291e-08	cluster 3	Clic3
Wfs1	2.86112e-12	0.833492	0.341	0.043	9.78591e-08	cluster 3	Wfs1
Foxc1	3.07807e-12	0.615727	0.293	0.029	1.05279e-07	cluster 3	Foxc1
Mboat1	3.55037e-12	0.561133	0.22	0.013	1.21433e-07	cluster 3	Mboat1
Grhl1	3.74516e-12	0.782213	0.293	0.029	1.28096e-07	cluster 3	Grhl1
Ppp1r3c	4.38933e-12	0.652083	0.244	0.019	1.50128e-07	cluster 3	Ppp1r3c
Ovol1	4.77608e-12	0.713592	0.244	0.019	1.63356e-07	cluster 3	Ovol1
Otx1	5.01065e-12	0.494265	0.171	0.005	1.71379e-07	cluster 3	Otx1
Ripk4	5.01065e-12	0.453312	0.171	0.005	1.71379e-07	cluster 3	Ripk4
Ptrf	5.12699e-12	0.593324	0.341	0.043	1.75358e-07	cluster 3	Ptrf
Sik1	5.40862e-12	0.477348	0.171	0.005	1.84991e-07	cluster 3	Sik1
Csta1	5.61906e-12	0.349971	0.171	0.005	1.92189e-07	cluster 3	Csta1
Cblc	1.10922e-11	0.485508	0.122	0	3.79386e-07	cluster 3	Cblc
Krt7	1.10922e-11	0.461947	0.122	0	3.79386e-07	cluster 3	Krt7
Esrp2	1.10922e-11	0.335627	0.122	0	3.79386e-07	cluster 3	Esrp2
Lynx1	1.17575e-11	0.806125	0.293	0.032	4.02141e-07	cluster 3	Lynx1
Cnksr1	1.37164e-11	0.287103	0.146	0.003	4.69141e-07	cluster 3	Cnksr1
Jup	1.50057e-11	0.925985	0.488	0.107	5.13239e-07	cluster 3	Jup
Urah	1.6444e-11	0.728332	0.317	0.04	5.62435e-07	cluster 3	Urah
Phlda1	1.8991e-11	0.963286	0.366	0.056	6.4955e-07	cluster 3	Phlda1
Plekha6	1.98201e-11	0.523742	0.195	0.011	6.77907e-07	cluster 3	Plekha6
Slc25a35	2.18362e-11	0.622999	0.195	0.011	7.46865e-07	cluster 3	Slc25a35
Vsig10	2.25519e-11	0.568262	0.195	0.011	7.71342e-07	cluster 3	Vsig10
Hras	2.574e-11	1.06594	0.537	0.139	8.80386e-07	cluster 3	Hras
Jun	3.15028e-11	1.36489	0.951	0.781	1.07749e-06	cluster 3	Jun
Lgr4	3.21078e-11	0.38894	0.195	0.011	1.09818e-06	cluster 3	Lgr4
Cep170b	3.52742e-11	0.615211	0.244	0.021	1.20648e-06	cluster 3	Cep170b
Muc20	3.57998e-11	0.561276	0.22	0.016	1.22446e-06	cluster 3	Muc20
Alcam	5.04611e-11	0.701971	0.293	0.035	1.72592e-06	cluster 3	Alcam
St8sia6	6.24688e-11	1.11675	0.415	0.083	2.13662e-06	cluster 3	St8sia6
Gltp	6.40935e-11	1.09407	0.756	0.307	2.19219e-06	cluster 3	Gltp
Mast4	6.88994e-11	1.14418	0.488	0.117	2.35657e-06	cluster 3	Mast4
Pdxk	7.16106e-11	0.977755	0.537	0.136	2.4493e-06	cluster 3	Pdxk
Abtb2	9.39645e-11	0.384956	0.171	0.008	3.21387e-06	cluster 3	Abtb2
Yap1	9.8304e-11	0.684745	0.268	0.029	3.36229e-06	cluster 3	Yap1
Anxa11	1.03e-10	0.621948	0.268	0.029	3.5229e-06	cluster 3	Anxa11
BC100530	1.19268e-10	0.37882	0.171	0.008	4.07933e-06	cluster 3	BC100530
Alox12	1.23388e-10	0.427092	0.171	0.008	4.22024e-06	cluster 3	Alox12
Zfp36	1.35351e-10	1.3695	0.927	0.752	4.6294e-06	cluster 3	Zfp36
Pof1b	1.36601e-10	0.380704	0.171	0.008	4.67215e-06	cluster 3	Pof1b
Kif21a	1.4122e-10	0.850405	0.341	0.053	4.83015e-06	cluster 3	Kif21a
Scnn1a	1.41563e-10	0.695617	0.244	0.024	4.8419e-06	cluster 3	Scnn1a
Ier31	1.55861e-10	1.08238	0.805	0.315	5.3309e-06	cluster 3	Ier3
Plec	1.69768e-10	0.86118	0.366	0.061	5.80657e-06	cluster 3	Plec
Aldh1a1	2.10211e-10	0.794991	0.244	0.024	7.18985e-06	cluster 3	Aldh1a1
Myl6	2.35302e-10	1.34889	0.976	0.709	8.04803e-06	cluster 3	Myl6
Galnt18	2.42254e-10	0.5464	0.22	0.019	8.2858e-06	cluster 3	Galnt18
Clip4	3.38986e-10	0.786006	0.268	0.032	1.15943e-05	cluster 3	Clip4
Ucp21	3.38993e-10	1.03346	0.976	0.893	1.15946e-05	cluster 3	Ucp2
Atf3	3.83308e-10	1.38803	0.463	0.115	1.31103e-05	cluster 3	Atf3
Mreg	4.62801e-10	0.407333	0.146	0.005	1.58292e-05	cluster 3	Mreg
Hebp2	4.80101e-10	0.372547	0.146	0.005	1.64209e-05	cluster 3	Hebp2
Hibadh	4.95396e-10	0.741307	0.439	0.093	1.6944e-05	cluster 3	Hibadh
Wnt7b	4.98032e-10	0.353096	0.146	0.005	1.70342e-05	cluster 3	Wnt7b
Cstb	6.58029e-10	1.2015	0.683	0.277	2.25066e-05	cluster 3	Cstb
Tgfbi	6.65784e-10	1.01578	0.488	0.125	2.27718e-05	cluster 3	Tgfbi
Sc5d	6.91665e-10	0.912967	0.366	0.067	2.3657e-05	cluster 3	Sc5d
Myh14	7.5438e-10	0.705528	0.244	0.027	2.5802e-05	cluster 3	Myh14
Gja1	9.45404e-10	0.71873	0.22	0.021	3.23356e-05	cluster 3	Gja1
Scin	9.73819e-10	0.582203	0.244	0.027	3.33075e-05	cluster 3	Scin
Prss23	1.1e-09	0.60789	0.268	0.035	3.76233e-05	cluster 3	Prss23
Hsbp1l1	1.1367e-09	0.367434	0.171	0.011	3.88785e-05	cluster 3	Hsbp1l1
Serinc2	1.1428e-09	0.279818	0.122	0.003	3.90873e-05	cluster 3	Serinc2
Gp1bb	1.19105e-09	0.699777	0.122	0.003	4.07373e-05	cluster 3	Gp1bb
Prss32	1.24127e-09	0.539956	0.122	0.003	4.24551e-05	cluster 3	Prss32
Rnf39	1.24127e-09	0.276077	0.122	0.003	4.24551e-05	cluster 3	Rnf39
Epn3	1.32517e-09	0.383376	0.171	0.011	4.53247e-05	cluster 3	Epn3
Bace2	1.37407e-09	0.65801	0.195	0.016	4.69975e-05	cluster 3	Bace2
Krt14	1.38737e-09	0.723584	0.268	0.035	4.74524e-05	cluster 3	Krt14
Fis1	1.39081e-09	1.10549	0.732	0.291	4.75697e-05	cluster 3	Fis1
Uaca	1.4088e-09	0.341191	0.171	0.011	4.81852e-05	cluster 3	Uaca
Oasl1	1.41198e-09	0.522691	0.195	0.016	4.82938e-05	cluster 3	Oasl1
Scd2	1.43128e-09	1.56925	0.78	0.421	4.8954e-05	cluster 3	Scd2
Cxcl2	1.54379e-09	1.18478	0.415	0.091	5.28021e-05	cluster 3	Cxcl2
Ildr1	1.6173e-09	0.389522	0.195	0.016	5.53163e-05	cluster 3	Ildr1
Gda	1.648e-09	0.974757	0.341	0.061	5.63667e-05	cluster 3	Gda
Tmprss11b	1.69176e-09	0.331528	0.171	0.011	5.78632e-05	cluster 3	Tmprss11b
Homer2	1.84506e-09	0.594288	0.317	0.051	6.31066e-05	cluster 3	Homer2
Aim1	1.91397e-09	0.595231	0.268	0.037	6.54635e-05	cluster 3	Aim1
F3	1.95432e-09	0.557994	0.195	0.016	6.68435e-05	cluster 3	F3
Lmo4	1.96317e-09	1.2376	0.732	0.317	6.71464e-05	cluster 3	Lmo4
Sh3gl2	2.02242e-09	0.50071	0.268	0.035	6.91729e-05	cluster 3	Sh3gl2
Cyr61	2.05536e-09	0.791534	0.293	0.045	7.02994e-05	cluster 3	Cyr61
Cmas	2.06366e-09	1.11815	0.61	0.203	7.05835e-05	cluster 3	Cmas
Sptan1	2.16125e-09	0.912577	0.585	0.189	7.39212e-05	cluster 3	Sptan1
Rab3d	2.34826e-09	0.827101	0.293	0.045	8.03175e-05	cluster 3	Rab3d
1110008P14Rik	2.6937e-09	0.699612	0.366	0.072	9.21325e-05	cluster 3	1110008P14Rik
B3gntl1	2.79945e-09	0.557968	0.244	0.029	9.57497e-05	cluster 3	B3gntl1
Ceacam1	3.47997e-09	1.31244	0.561	0.203	0.000119026	cluster 3	Ceacam1
Oasl2	3.88452e-09	0.868763	0.268	0.04	0.000132862	cluster 3	Oasl2
Ctnnd1	4.06741e-09	1.05912	0.683	0.275	0.000139118	cluster 3	Ctnnd1
Tecr	4.19993e-09	1.11394	0.878	0.496	0.00014365	cluster 3	Tecr
Dock1	4.20481e-09	0.831829	0.341	0.064	0.000143817	cluster 3	Dock1
Epas1	4.37829e-09	1.24876	0.366	0.077	0.000149751	cluster 3	Epas1
Cysrt1	4.50323e-09	1.01617	0.244	0.032	0.000154024	cluster 3	Cysrt1
mt-Cytb	4.68005e-09	0.681677	1	1	0.000160072	cluster 3	mt-Cytb
Amotl2	5.44635e-09	0.637228	0.22	0.024	0.000186282	cluster 3	Amotl2
Kalrn	5.70562e-09	0.758794	0.22	0.024	0.000195149	cluster 3	Kalrn
Ifit3	6.16964e-09	0.706908	0.39	0.083	0.00021102	cluster 3	Ifit3
Stom	6.26068e-09	0.404592	0.22	0.024	0.000214134	cluster 3	Stom
Ephx3	7.19295e-09	0.475143	0.22	0.024	0.000246021	cluster 3	Ephx3
Mxd1	7.30091e-09	1.0471	0.488	0.136	0.000249713	cluster 3	Mxd1
Tead3	7.38992e-09	0.551315	0.195	0.019	0.000252758	cluster 3	Tead3
Unc5a	7.40205e-09	0.332418	0.146	0.008	0.000253172	cluster 3	Unc5a
Gpr87	8.42017e-09	0.367175	0.146	0.008	0.000287995	cluster 3	Gpr87
Ttc9	9.03435e-09	0.494831	0.195	0.019	0.000309002	cluster 3	Ttc9
Mt21	9.3845e-09	1.09932	0.756	0.355	0.000320978	cluster 3	Mt2
Eif5a	1.07497e-08	1.01717	0.854	0.547	0.000367672	cluster 3	Eif5a
Sh3rf1	1.07609e-08	0.431828	0.195	0.019	0.000368055	cluster 3	Sh3rf1
Fgfr2	1.13105e-08	0.456834	0.195	0.019	0.000386852	cluster 3	Fgfr2
Cda	1.13105e-08	0.32119	0.195	0.019	0.000386852	cluster 3	Cda
Trex2	1.19847e-08	0.514061	0.171	0.013	0.000409914	cluster 3	Trex2
Cdkn1b	1.20531e-08	1.1084	0.659	0.256	0.000412254	cluster 3	Cdkn1b
Enpp3	1.24926e-08	0.480825	0.195	0.019	0.000427286	cluster 3	Enpp3
Arpc2	1.32318e-08	1.06776	0.951	0.88	0.000452566	cluster 3	Arpc2
Fhdc1	1.33855e-08	0.346258	0.171	0.013	0.000457825	cluster 3	Fhdc1
Gpd2	1.40011e-08	0.616425	0.341	0.067	0.000478879	cluster 3	Gpd2
Dapk1	1.56358e-08	0.737161	0.341	0.067	0.00053479	cluster 3	Dapk1
Dusp5	1.56731e-08	0.462034	0.22	0.027	0.000536068	cluster 3	Dusp5
Snx31	1.60219e-08	0.64647	0.22	0.027	0.000547997	cluster 3	Snx31
Ndufa12	1.86324e-08	1.15043	0.659	0.261	0.000637285	cluster 3	Ndufa12
Fdps	2.08421e-08	0.517548	0.22	0.027	0.000712863	cluster 3	Fdps
Tubb4b	2.31374e-08	0.906301	0.585	0.203	0.00079137	cluster 3	Tubb4b
Lpcat4	2.52279e-08	0.647281	0.244	0.035	0.000862869	cluster 3	Lpcat4
Ddr1	2.591e-08	0.401388	0.22	0.027	0.000886198	cluster 3	Ddr1
Mfap3l	2.82558e-08	0.447631	0.22	0.027	0.000966433	cluster 3	Mfap3l
Dnajb1	3.12729e-08	1.16312	0.512	0.181	0.00106963	cluster 3	Dnajb1
Cited4	3.75431e-08	0.362236	0.122	0.005	0.00128409	cluster 3	Cited4
Grb7	3.75431e-08	0.335511	0.122	0.005	0.00128409	cluster 3	Grb7
Samd9l	3.88022e-08	0.501372	0.195	0.021	0.00132715	cluster 3	Samd9l
Slc25a48	3.88734e-08	0.448912	0.122	0.005	0.00132959	cluster 3	Slc25a48
Tmprss2	3.88734e-08	0.375108	0.122	0.005	0.00132959	cluster 3	Tmprss2
Klk10	4.02493e-08	0.478655	0.122	0.005	0.00137665	cluster 3	Klk10
Tmem45a	4.16724e-08	0.308357	0.122	0.005	0.00142532	cluster 3	Tmem45a
Fam83a	4.87025e-08	0.782703	0.244	0.037	0.00166577	cluster 3	Fam83a
Polr1d	4.87193e-08	1.0962	0.707	0.331	0.00166634	cluster 3	Polr1d
Iqgap1	5.52815e-08	0.626768	0.463	0.136	0.00189079	cluster 3	Iqgap1
Parva	5.62035e-08	0.642862	0.268	0.045	0.00192233	cluster 3	Parva
Itpr3	5.68253e-08	0.376125	0.171	0.016	0.00194359	cluster 3	Itpr3
Prkaa2	5.97874e-08	0.573793	0.171	0.016	0.00204491	cluster 3	Prkaa2
Kit	6.02022e-08	0.4105	0.195	0.021	0.0020591	cluster 3	Kit
Pard6g	6.41341e-08	0.679279	0.22	0.029	0.00219358	cluster 3	Pard6g
Pls3	6.72275e-08	0.691349	0.244	0.037	0.00229938	cluster 3	Pls3
Idi1	7.06428e-08	0.662251	0.268	0.045	0.0024162	cluster 3	Idi1
Tmem1541	7.2181e-08	0.530824	0.341	0.072	0.00246881	cluster 3	Tmem154
Insig1	7.66984e-08	0.478415	0.244	0.037	0.00262332	cluster 3	Insig1
Ehd11	8.0116e-08	0.558632	0.293	0.053	0.00274021	cluster 3	Ehd1
Zfp185	8.32177e-08	0.284632	0.146	0.011	0.0028463	cluster 3	Zfp185
Ghr	8.56261e-08	0.305062	0.146	0.011	0.00292867	cluster 3	Ghr
Grhl3	9.17874e-08	0.356349	0.171	0.016	0.0031394	cluster 3	Grhl3
Abhd4	9.49933e-08	1.05401	0.585	0.232	0.00324906	cluster 3	Abhd4
Lrrc26	9.87163e-08	0.272866	0.146	0.011	0.00337639	cluster 3	Lrrc26
Sema4a	1.02639e-07	0.439064	0.22	0.029	0.00351057	cluster 3	Sema4a
Hlf	1.16601e-07	0.649038	0.293	0.056	0.00398811	cluster 3	Hlf
Tkt	1.21427e-07	1.49502	0.659	0.336	0.00415316	cluster 3	Tkt
Rab11fip1	1.32474e-07	0.643608	0.293	0.056	0.00453101	cluster 3	Rab11fip1
Sdc41	1.43297e-07	0.706918	0.512	0.163	0.0049012	cluster 3	Sdc4
Cldnd1	1.59626e-07	1.18325	0.707	0.349	0.0054597	cluster 3	Cldnd1
Stk35	1.62841e-07	0.800182	0.293	0.061	0.00556964	cluster 3	Stk35
Rab27b	1.63291e-07	0.437753	0.195	0.024	0.00558505	cluster 3	Rab27b
Myof	1.66856e-07	0.381077	0.195	0.024	0.00570696	cluster 3	Myof
Pqlc1	1.68906e-07	0.57488	0.366	0.088	0.0057771	cluster 3	Pqlc1
Egr1	1.72209e-07	1.01111	0.61	0.229	0.00589006	cluster 3	Egr1
L1cam	1.74212e-07	0.360936	0.195	0.024	0.00595856	cluster 3	L1cam
Rnd3	1.94512e-07	0.64219	0.244	0.04	0.00665291	cluster 3	Rnd3
Sgms2	1.95376e-07	0.401235	0.22	0.032	0.00668246	cluster 3	Sgms2
Ikzf2	2.23575e-07	1.06288	0.415	0.12	0.00764693	cluster 3	Ikzf2
Arhgap23	2.52903e-07	0.518596	0.268	0.051	0.00865004	cluster 3	Arhgap23
R3hdm4	2.5481e-07	0.960809	0.537	0.205	0.00871525	cluster 3	R3hdm4
Plac8	2.55365e-07	0.725361	0.244	0.043	0.00873426	cluster 3	Plac8
Etl4	2.60731e-07	0.384728	0.171	0.019	0.00891779	cluster 3	Etl4
Plekhg3	2.73185e-07	0.452644	0.171	0.019	0.00934373	cluster 3	Plekhg3
Cldn23	3.77916e-07	0.304266	0.171	0.019	0.0129258	cluster 3	Cldn23
Msmo1	3.79163e-07	0.774388	0.366	0.096	0.0129685	cluster 3	Msmo1
Tnks1bp1	3.80833e-07	0.275513	0.244	0.04	0.0130256	cluster 3	Tnks1bp1
Cav2	3.95731e-07	0.343574	0.171	0.019	0.0135352	cluster 3	Cav2
Stk24	4.02942e-07	0.96889	0.585	0.248	0.0137818	cluster 3	Stk24
Rhov	4.17296e-07	0.289528	0.122	0.008	0.0142728	cluster 3	Rhov
mt-Nd41	4.18007e-07	0.602074	1	1	0.0142971	cluster 3	mt-Nd4
Mapkapk3	4.4467e-07	0.621245	0.268	0.051	0.0152091	cluster 3	Mapkapk3
Pvrl1	4.70693e-07	0.287268	0.122	0.008	0.0160991	cluster 3	Pvrl1
Fech	4.7127e-07	0.720941	0.512	0.171	0.0161188	cluster 3	Fech
Glt28d2	4.85038e-07	0.453159	0.122	0.008	0.0165898	cluster 3	Glt28d2
Mospd3	4.94064e-07	0.741578	0.39	0.107	0.0168985	cluster 3	Mospd3
Pdlim5	5.51109e-07	0.710718	0.512	0.176	0.0188496	cluster 3	Pdlim5
Gsta3	5.55688e-07	0.450237	0.146	0.013	0.0190062	cluster 3	Gsta3
Paqr8	5.83493e-07	0.410893	0.195	0.027	0.0199572	cluster 3	Paqr8
Ctnna1	6.16957e-07	0.83186	0.537	0.2	0.0211018	cluster 3	Ctnna1
Sh3d19	6.21429e-07	0.379649	0.22	0.035	0.0212547	cluster 3	Sh3d19
Tcf7l1	6.32308e-07	0.502539	0.195	0.027	0.0216268	cluster 3	Tcf7l1
Hsdl2	6.91369e-07	0.644498	0.268	0.053	0.0236469	cluster 3	Hsdl2
Mid2	6.98881e-07	0.342018	0.195	0.027	0.0239038	cluster 3	Mid2
mt-Atp6	8.14049e-07	0.473153	1	1	0.0278429	cluster 3	mt-Atp6
Cd109	9.27505e-07	0.568145	0.268	0.056	0.0317234	cluster 3	Cd109
Iffo2	9.55042e-07	0.951057	0.39	0.115	0.0326653	cluster 3	Iffo2
Piga	1.0183e-06	0.516832	0.171	0.021	0.0348289	cluster 3	Piga
Lamc1	1.13368e-06	0.589274	0.171	0.021	0.0387753	cluster 3	Lamc1
Hpcal1	1.15129e-06	0.683076	0.39	0.112	0.0393777	cluster 3	Hpcal1
Nfkbiz	1.15742e-06	0.557661	0.415	0.12	0.0395873	cluster 3	Nfkbiz
Mvk	1.23495e-06	0.319232	0.171	0.021	0.0422388	cluster 3	Mvk
Stat31	1.35439e-06	0.771948	0.78	0.395	0.0463244	cluster 3	Stat3
Dhcr24	1.40332e-06	0.426457	0.171	0.021	0.0479978	cluster 3	Dhcr24
Cdc42ep4	1.54103e-06	0.884573	0.415	0.131	0.0527077	cluster 3	Cdc42ep4
Tmprss11d	1.55193e-06	0.469135	0.293	0.064	0.0530807	cluster 3	Tmprss11d
Rab7b	1.56469e-06	0.575589	0.268	0.056	0.0535172	cluster 3	Rab7b
Als2cl	1.6462e-06	0.61032	0.244	0.048	0.0563049	cluster 3	Als2cl
Gipc1	1.78362e-06	0.842539	0.439	0.157	0.061005	cluster 3	Gipc1
Atp6v1a	1.86936e-06	0.856119	0.659	0.339	0.0639379	cluster 3	Atp6v1a
Rassf7	1.90359e-06	0.323802	0.22	0.037	0.0651086	cluster 3	Rassf7
Mt11	2.01596e-06	0.908684	0.78	0.549	0.068952	cluster 3	Mt1
Cyp51	2.08128e-06	0.425927	0.244	0.048	0.0711859	cluster 3	Cyp51
Pkp4	2.15491e-06	0.874211	0.463	0.165	0.0737043	cluster 3	Pkp4
Capn1	2.25788e-06	0.282385	0.22	0.037	0.0772264	cluster 3	Capn1
1600014C10Rik	2.27942e-06	0.768538	0.488	0.173	0.077963	cluster 3	1600014C10Rik
Foxq1	2.29466e-06	0.259068	0.146	0.016	0.0784844	cluster 3	Foxq1
Prdx6	2.38499e-06	0.841724	0.512	0.192	0.0815738	cluster 3	Prdx6
Nr4a2	2.63671e-06	0.262871	0.146	0.016	0.0901834	cluster 3	Nr4a2
Edn1	2.76123e-06	0.395611	0.146	0.016	0.0944423	cluster 3	Edn1
Egr2	2.95261e-06	0.704503	0.122	0.011	0.100988	cluster 3	Egr2
Sf3b4	2.96429e-06	0.922854	0.61	0.272	0.101388	cluster 3	Sf3b4
Pbp2	3.0317e-06	0.445461	0.122	0.011	0.103693	cluster 3	Pbp2
mt-Co2	3.07306e-06	0.529689	1	1	0.105108	cluster 3	mt-Co2
Dynll1	3.08837e-06	0.940308	0.61	0.315	0.105632	cluster 3	Dynll1
Hmgcr	3.1127e-06	0.528185	0.293	0.069	0.106464	cluster 3	Hmgcr
Limk2	3.18272e-06	0.454851	0.22	0.04	0.108858	cluster 3	Limk2
Fam84a	3.36886e-06	0.342589	0.122	0.011	0.115225	cluster 3	Fam84a
Tpm2	3.45861e-06	0.395416	0.122	0.011	0.118295	cluster 3	Tpm2
Plekhg1	3.55064e-06	0.423359	0.122	0.011	0.121443	cluster 3	Plekhg1
Arg1	3.55287e-06	0.378466	0.171	0.024	0.121519	cluster 3	Arg1
Gm10639	3.64503e-06	0.284207	0.122	0.011	0.124671	cluster 3	Gm10639
Slk	3.68182e-06	0.740008	0.512	0.203	0.125929	cluster 3	Slk
Efemp1	3.74181e-06	0.33263	0.122	0.011	0.127981	cluster 3	Efemp1
Lxn	3.78959e-06	0.438224	0.195	0.032	0.129615	cluster 3	Lxn
Coro2a	4.2634e-06	0.506095	0.366	0.101	0.145821	cluster 3	Coro2a
Ube2r2	4.34033e-06	0.71605	0.634	0.315	0.148452	cluster 3	Ube2r2
Amotl1	4.34997e-06	0.331482	0.293	0.067	0.148782	cluster 3	Amotl1
Adss	4.67726e-06	0.670043	0.463	0.163	0.159976	cluster 3	Adss
Sorbs2	4.68387e-06	0.29744	0.171	0.024	0.160202	cluster 3	Sorbs2
Tinagl1	4.78453e-06	0.340502	0.22	0.04	0.163645	cluster 3	Tinagl1
Coq10b	5.46333e-06	0.459168	0.244	0.051	0.186862	cluster 3	Coq10b
Gramd3	5.47735e-06	0.301582	0.171	0.024	0.187342	cluster 3	Gramd3
Psme3	5.5018e-06	0.971872	0.537	0.227	0.188178	cluster 3	Psme3
Plaur1	5.63643e-06	0.607291	0.317	0.085	0.192783	cluster 3	Plaur
Rbms11	5.63658e-06	0.754588	0.634	0.315	0.192788	cluster 3	Rbms1
Fam214b	6.31881e-06	0.864928	0.415	0.149	0.216122	cluster 3	Fam214b
Jarid2	6.3974e-06	0.709353	0.415	0.141	0.21881	cluster 3	Jarid2
Sh3bgrl3	6.84889e-06	0.747218	0.878	0.72	0.234253	cluster 3	Sh3bgrl3
Hes1	6.95526e-06	0.646937	0.366	0.112	0.237891	cluster 3	Hes1
Pdpk1	7.09667e-06	0.755267	0.341	0.099	0.242727	cluster 3	Pdpk1
Dmrta2	7.25528e-06	0.446834	0.195	0.035	0.248152	cluster 3	Dmrta2
Nagk	7.32688e-06	0.733524	0.439	0.155	0.250601	cluster 3	Nagk
Adtrp	8.01643e-06	0.591737	0.366	0.109	0.274186	cluster 3	Adtrp
Mpzl2	8.07688e-06	0.47049	0.171	0.027	0.276254	cluster 3	Mpzl2
Cbln1	8.13007e-06	0.340266	0.146	0.019	0.278073	cluster 3	Cbln1
Rps20	8.25917e-06	0.827403	0.927	0.829	0.282488	cluster 3	Rps20
Omp	8.48161e-06	0.357788	0.146	0.019	0.290097	cluster 3	Omp
Slc25a24	8.66279e-06	0.290345	0.146	0.019	0.296293	cluster 3	Slc25a24
Twsg1	9.03029e-06	0.416642	0.195	0.035	0.308863	cluster 3	Twsg1
Syne2	9.54119e-06	0.251923	0.22	0.043	0.326337	cluster 3	Syne2
Gjb2	9.62554e-06	0.292997	0.146	0.019	0.329222	cluster 3	Gjb2
Aacs	9.64796e-06	0.5238	0.244	0.053	0.329989	cluster 3	Aacs
Tiparp	1.05984e-05	0.613937	0.39	0.125	0.362498	cluster 3	Tiparp
Rora	1.076e-05	0.478	0.293	0.075	0.368025	cluster 3	Rora
Chac1	1.08591e-05	0.485079	0.171	0.027	0.371413	cluster 3	Chac1
Tgm2	1.09821e-05	0.709675	0.512	0.203	0.37562	cluster 3	Tgm2
Pcbp1	1.10306e-05	0.820603	0.854	0.621	0.377279	cluster 3	Pcbp1
Ssx2ip	1.12653e-05	0.289507	0.171	0.027	0.385306	cluster 3	Ssx2ip
Emp2	1.1556e-05	0.418459	0.22	0.045	0.39525	cluster 3	Emp2
Ypel2	1.17575e-05	0.435623	0.268	0.064	0.40214	cluster 3	Ypel2
Tmem51	1.23452e-05	0.30418	0.171	0.027	0.422244	cluster 3	Tmem51
Cryab	1.24842e-05	0.900604	0.341	0.107	0.426998	cluster 3	Cryab
Pbx1	1.42358e-05	1.00064	0.537	0.28	0.486907	cluster 3	Pbx1
Def8	1.4593e-05	0.442189	0.317	0.088	0.499123	cluster 3	Def8
Gjb3	1.51728e-05	0.343294	0.122	0.013	0.518956	cluster 3	Gjb3
Tmbim1	1.52745e-05	0.382875	0.317	0.088	0.522433	cluster 3	Tmbim1
Capn2	1.62055e-05	0.416004	0.171	0.029	0.554276	cluster 3	Capn2
Ywhaz	1.67824e-05	0.857969	0.78	0.547	0.574007	cluster 3	Ywhaz
Il20rb	1.74515e-05	0.393947	0.122	0.013	0.596895	cluster 3	Il20rb
Hipk3	1.79566e-05	0.781331	0.463	0.195	0.614171	cluster 3	Hipk3
Tpd521	1.84102e-05	0.832519	0.707	0.373	0.629685	cluster 3	Tpd52
Socs31	2.24558e-05	0.84976	0.634	0.357	0.768055	cluster 3	Socs3
Megf9	2.28131e-05	0.466729	0.22	0.048	0.780276	cluster 3	Megf9
Galnt6	2.36014e-05	0.407067	0.195	0.037	0.807237	cluster 3	Galnt6
Arc	2.54799e-05	0.304939	0.146	0.021	0.871488	cluster 3	Arc
Sox13	2.58957e-05	0.461637	0.171	0.029	0.885712	cluster 3	Sox13
Zc3h15	2.67379e-05	0.53535	0.415	0.144	0.914516	cluster 3	Zc3h15
Ppm1a	2.6932e-05	0.863292	0.415	0.165	0.921155	cluster 3	Ppm1a
Shmt2	2.74051e-05	0.438772	0.317	0.088	0.937338	cluster 3	Shmt2
Hr	2.75301e-05	0.387508	0.146	0.021	0.941614	cluster 3	Hr
Llgl2	2.77331e-05	0.732382	0.171	0.029	0.948554	cluster 3	Llgl2
Taok3	2.83248e-05	0.717402	0.537	0.245	0.968792	cluster 3	Taok3
Sh3bgrl2	2.83594e-05	0.554744	0.22	0.051	0.969977	cluster 3	Sh3bgrl2
Ndel1	3.0007e-05	0.590232	0.439	0.173	1	cluster 3	Ndel1
Irf1	3.0984e-05	0.654382	0.415	0.155	1	cluster 3	Irf1
Slain2	3.11459e-05	0.557333	0.366	0.12	1	cluster 3	Slain2
Slc25a1	3.15739e-05	0.406052	0.317	0.091	1	cluster 3	Slc25a1
Plpp2	3.19775e-05	0.559238	0.195	0.04	1	cluster 3	Plpp2
Epgn	3.43533e-05	0.326197	0.22	0.048	1	cluster 3	Epgn
Ppp2ca	3.9592e-05	0.93205	0.732	0.52	1	cluster 3	Ppp2ca
Reep3	3.9637e-05	0.875143	0.707	0.424	1	cluster 3	Reep3
Kctd5	4.15183e-05	0.511464	0.244	0.061	1	cluster 3	Kctd5
Tma7	4.38851e-05	0.769184	0.732	0.464	1	cluster 3	Tma7
Mfge8	4.47789e-05	0.308655	0.268	0.069	1	cluster 3	Mfge8
Klf61	4.87913e-05	0.907063	0.78	0.52	1	cluster 3	Klf6
Galnt4	4.96717e-05	0.585205	0.39	0.139	1	cluster 3	Galnt4
Pik3ip11	5.12698e-05	0.517639	0.415	0.155	1	cluster 3	Pik3ip1
Mxra7	5.19458e-05	0.37143	0.171	0.032	1	cluster 3	Mxra7
Bod1	5.20303e-05	0.340195	0.244	0.061	1	cluster 3	Bod1
Tuft1	5.27912e-05	0.574357	0.171	0.032	1	cluster 3	Tuft1
Thra	5.27912e-05	0.548444	0.171	0.032	1	cluster 3	Thra
Dkk3	5.63047e-05	0.369467	0.171	0.032	1	cluster 3	Dkk3
Pgap2	5.63047e-05	0.362298	0.171	0.032	1	cluster 3	Pgap2
Tuba1c	5.75701e-05	0.568039	0.366	0.131	1	cluster 3	Tuba1c
Dstn	5.76639e-05	1.18537	0.659	0.435	1	cluster 3	Dstn
Zbp1	5.78172e-05	0.278189	0.122	0.016	1	cluster 3	Zbp1
Irx5	5.8263e-05	0.549363	0.146	0.024	1	cluster 3	Irx5
Nudt4	6.01704e-05	0.871308	0.488	0.237	1	cluster 3	Nudt4
Kank1	6.02825e-05	0.259278	0.122	0.016	1	cluster 3	Kank1
Cobl	6.15522e-05	0.330942	0.122	0.016	1	cluster 3	Cobl
Arl2bp	6.16095e-05	0.410589	0.317	0.099	1	cluster 3	Arl2bp
Stx3	6.48794e-05	0.319157	0.146	0.024	1	cluster 3	Stx3
Antxr1	6.55148e-05	0.408528	0.122	0.016	1	cluster 3	Antxr1
Mylk	6.55148e-05	0.345662	0.122	0.016	1	cluster 3	Mylk
Rpl23	6.82029e-05	0.779552	0.902	0.888	1	cluster 3	Rpl23
Exosc4	6.82223e-05	0.312534	0.171	0.032	1	cluster 3	Exosc4
Ermp1	6.9873e-05	0.612519	0.341	0.117	1	cluster 3	Ermp1
Ier21	7.2503e-05	0.567979	0.39	0.147	1	cluster 3	Ier2
Cyb5b	7.39869e-05	0.494174	0.341	0.117	1	cluster 3	Cyb5b
Kctd11	8.1734e-05	0.25606	0.146	0.024	1	cluster 3	Kctd11
Aldh1a3	8.19017e-05	0.410118	0.22	0.053	1	cluster 3	Aldh1a3
H2-Eb1	8.44283e-05	1.77734	0.463	0.227	1	cluster 3	H2-Eb1
Atp6v1d	8.45945e-05	0.970331	0.512	0.259	1	cluster 3	Atp6v1d
Pak4	8.89554e-05	0.276262	0.195	0.043	1	cluster 3	Pak4
Slc38a21	9.36356e-05	0.775644	0.683	0.421	1	cluster 3	Slc38a2
Vopp1	9.4319e-05	0.505457	0.171	0.035	1	cluster 3	Vopp1
Cnn3	9.44845e-05	0.666145	0.268	0.08	1	cluster 3	Cnn3
Ybx1	9.76026e-05	0.693323	0.805	0.605	1	cluster 3	Ybx1
H2-Aa	9.84654e-05	1.43401	0.439	0.203	1	cluster 3	H2-Aa
Psat1	9.91229e-05	0.755692	0.488	0.229	1	cluster 3	Psat1
Taldo1	0.000100426	0.793914	0.659	0.389	1	cluster 3	Taldo1
Tuba4a	0.000101781	0.334092	0.171	0.035	1	cluster 3	Tuba4a
H2-Ab1	0.000104946	1.8774	0.366	0.152	1	cluster 3	H2-Ab1
Col6a2	0.000114026	0.772823	0.171	0.035	1	cluster 3	Col6a2
Meis2	0.000118178	0.447803	0.22	0.056	1	cluster 3	Meis2
Jund	0.00012013	1.01927	0.707	0.592	1	cluster 3	Jund
Klf41	0.000121486	0.676054	0.561	0.285	1	cluster 3	Klf4
Eps8l1	0.000122335	0.493913	0.146	0.027	1	cluster 3	Eps8l1
Ddx60	0.00012575	0.351919	0.171	0.035	1	cluster 3	Ddx60
Ccser2	0.000126283	0.645659	0.293	0.096	1	cluster 3	Ccser2
Ints4	0.000127665	0.599444	0.244	0.069	1	cluster 3	Ints4
Bhlhe40	0.000130522	0.490952	0.22	0.056	1	cluster 3	Bhlhe40
Sri	0.000130697	0.714932	0.537	0.283	1	cluster 3	Sri
Chst2	0.000133793	0.320759	0.22	0.056	1	cluster 3	Chst2
Tmem134	0.000134605	0.556346	0.341	0.125	1	cluster 3	Tmem134
Fam63a	0.000137141	0.369815	0.22	0.056	1	cluster 3	Fam63a
1810011O10Rik	0.000139785	0.509763	0.146	0.027	1	cluster 3	1810011O10Rik
Gphn	0.000144936	0.389421	0.195	0.045	1	cluster 3	Gphn
Txn1	0.000147142	0.722789	0.488	0.232	1	cluster 3	Txn1
Klf31	0.00014748	0.713964	0.732	0.493	1	cluster 3	Klf3
Zmynd11	0.00015064	0.882862	0.634	0.347	1	cluster 3	Zmynd11
Hmgn3	0.000154809	0.47176	0.244	0.069	1	cluster 3	Hmgn3
Epha2	0.000156419	0.436057	0.293	0.091	1	cluster 3	Epha2
Plp2	0.000157134	0.613326	0.122	0.019	1	cluster 3	Plp2
Mbd2	0.000162245	0.394307	0.317	0.107	1	cluster 3	Mbd2
Arf6	0.000164276	0.896313	0.61	0.368	1	cluster 3	Arf6
Chmp3	0.000164799	0.525412	0.415	0.176	1	cluster 3	Chmp3
Adm	0.000166309	0.478807	0.122	0.019	1	cluster 3	Adm
mt-Nd2	0.000167472	0.383778	1	0.997	1	cluster 3	mt-Nd2
Sat1	0.000171239	0.655278	0.878	0.715	1	cluster 3	Sat1
Gatad2a	0.00017486	0.675012	0.512	0.243	1	cluster 3	Gatad2a
Serpinb3a	0.000175987	0.381072	0.122	0.019	1	cluster 3	Serpinb3a
Mlst8	0.000175987	0.289795	0.122	0.019	1	cluster 3	Mlst8
Alg3	0.000185241	0.502934	0.244	0.069	1	cluster 3	Alg3
Myo1e	0.000200483	0.768543	0.463	0.216	1	cluster 3	Myo1e
Cpne3	0.000203747	0.604008	0.561	0.283	1	cluster 3	Cpne3
Mfsd6	0.000206658	0.281224	0.171	0.037	1	cluster 3	Mfsd6
Oat	0.000207984	0.387459	0.439	0.168	1	cluster 3	Oat
Ndufa4	0.000208402	0.632585	0.488	0.235	1	cluster 3	Ndufa4
Samd4b	0.000213922	0.955529	0.39	0.176	1	cluster 3	Samd4b
Rpl4	0.000221237	0.597295	0.951	0.875	1	cluster 3	Rpl4
Tcf12	0.000224824	0.373527	0.366	0.136	1	cluster 3	Tcf12
Slc2a3	0.000225051	0.379332	0.171	0.037	1	cluster 3	Slc2a3
Api5	0.000226058	0.970916	0.61	0.32	1	cluster 3	Api5
Fam120a	0.000233962	0.568389	0.561	0.272	1	cluster 3	Fam120a
Hacd2	0.000242335	0.809992	0.488	0.24	1	cluster 3	Hacd2
Sept8	0.000246207	0.426287	0.317	0.109	1	cluster 3	Sept8
Samd10	0.000251951	0.517212	0.195	0.048	1	cluster 3	Samd10
Ptma	0.000253138	0.795108	0.976	0.96	1	cluster 3	Ptma
Nedd4	0.000254757	0.968488	0.634	0.363	1	cluster 3	Nedd4
Cast	0.000265088	0.289169	0.195	0.048	1	cluster 3	Cast
Hmga1	0.000272485	0.287495	0.244	0.069	1	cluster 3	Hmga1
C2cd2	0.000275359	0.414801	0.195	0.048	1	cluster 3	C2cd2
Chmp5	0.000275461	0.868865	0.415	0.187	1	cluster 3	Chmp5
Pcdh1	0.000279573	0.488305	0.146	0.029	1	cluster 3	Pcdh1
Aes	0.00028302	0.696241	0.585	0.336	1	cluster 3	Aes
Parl	0.000288127	0.603819	0.244	0.075	1	cluster 3	Parl
Gabarap	0.000288323	0.573624	0.805	0.611	1	cluster 3	Gabarap
Gas1	0.000293842	0.429856	0.22	0.059	1	cluster 3	Gas1
Daam1	0.000296454	0.574751	0.22	0.061	1	cluster 3	Daam1
Map2k31	0.00030684	0.499561	0.39	0.152	1	cluster 3	Map2k3
Epha4	0.000326088	0.340935	0.146	0.029	1	cluster 3	Epha4
Nsdhl	0.000332908	0.559856	0.195	0.051	1	cluster 3	Nsdhl
Lmna	0.000342978	0.360972	0.171	0.04	1	cluster 3	Lmna
Rab11b	0.000370114	0.919932	0.659	0.408	1	cluster 3	Rab11b
Limd1	0.000373942	0.431714	0.268	0.085	1	cluster 3	Limd1
Eif4g2	0.000377059	0.59124	0.829	0.739	1	cluster 3	Eif4g2
Prr13	0.000377395	0.659547	0.39	0.171	1	cluster 3	Prr13
Srebf2	0.000380856	0.650187	0.195	0.051	1	cluster 3	Srebf2
Cenpb	0.000391388	0.563864	0.439	0.197	1	cluster 3	Cenpb
Ccl4	0.000439813	0.434319	0.366	0.16	1	cluster 3	Ccl4
Pcyt1a	0.000440734	0.418885	0.244	0.077	1	cluster 3	Pcyt1a
Npepps	0.000454224	0.62608	0.512	0.264	1	cluster 3	Npepps
Aplp2	0.000463725	0.573275	0.512	0.256	1	cluster 3	Aplp2
Ywhag	0.000465096	1.00772	0.61	0.373	1	cluster 3	Ywhag
Pin4	0.000470368	0.417161	0.244	0.075	1	cluster 3	Pin4
Tfap2a	0.00047263	0.308066	0.171	0.04	1	cluster 3	Tfap2a
Diaph1	0.000475595	0.523105	0.268	0.091	1	cluster 3	Diaph1
Clu	0.000491554	0.898858	0.415	0.192	1	cluster 3	Clu
Spns2	0.000492784	0.50022	0.244	0.077	1	cluster 3	Spns2
Fam188a	0.000500425	0.345023	0.268	0.088	1	cluster 3	Fam188a
Chp1	0.000516852	0.805176	0.39	0.171	1	cluster 3	Chp1
Acsl1	0.000540392	0.551561	0.317	0.12	1	cluster 3	Acsl1
Gyg	0.00059048	0.520544	0.244	0.077	1	cluster 3	Gyg
Cs	0.000600859	0.829341	0.512	0.277	1	cluster 3	Cs
Setd8	0.000607492	0.621264	0.341	0.144	1	cluster 3	Setd8
Tspan9	0.000609396	0.304129	0.22	0.064	1	cluster 3	Tspan9
Id1	0.000618992	0.391171	0.171	0.043	1	cluster 3	Id1
Sf1	0.000629107	0.649174	0.756	0.533	1	cluster 3	Sf1
Col4a3bp	0.000633156	0.508704	0.244	0.08	1	cluster 3	Col4a3bp
Gps2	0.000653157	1.08652	0.634	0.419	1	cluster 3	Gps2
Ankib1	0.000661362	0.52559	0.268	0.096	1	cluster 3	Ankib1
Cab39	0.000664261	0.463878	0.561	0.296	1	cluster 3	Cab39
Col1a1	0.00069911	1.81017	0.146	0.032	1	cluster 3	Col1a1
Pkm	0.000704563	0.679335	0.902	0.704	1	cluster 3	Pkm
Map1lc3b	0.000717277	0.481126	0.634	0.357	1	cluster 3	Map1lc3b
Fam162a	0.000730533	0.552119	0.195	0.056	1	cluster 3	Fam162a
Klf91	0.000735426	0.621884	0.415	0.189	1	cluster 3	Klf9
Tfg	0.000740068	0.708681	0.488	0.248	1	cluster 3	Tfg
BC031181	0.000745122	0.471816	0.39	0.171	1	cluster 3	BC031181
Btg2	0.000756468	0.612723	0.707	0.477	1	cluster 3	Btg2
Tmem41b	0.00077887	0.343431	0.244	0.077	1	cluster 3	Tmem41b
Dusp22	0.000782269	0.405538	0.22	0.069	1	cluster 3	Dusp22
App	0.000791302	0.756589	0.659	0.483	1	cluster 3	App
Serp1	0.00081611	0.688952	0.683	0.448	1	cluster 3	Serp1
Tpm4	0.000856463	0.545179	0.439	0.203	1	cluster 3	Tpm4
Mapk6	0.000864084	0.300724	0.244	0.08	1	cluster 3	Mapk6
Sox9	0.000873078	0.576893	0.341	0.133	1	cluster 3	Sox9
Rps5	0.000881813	0.493044	0.878	0.747	1	cluster 3	Rps5
Serpinb6a	0.000885094	0.417256	0.171	0.045	1	cluster 3	Serpinb6a
Dctn1	0.000892674	0.677465	0.488	0.253	1	cluster 3	Dctn1
Atp11b	0.000936632	0.282036	0.268	0.091	1	cluster 3	Atp11b
Actr1a	0.000951212	0.571118	0.463	0.229	1	cluster 3	Actr1a
Gbe1	0.000975051	0.427775	0.171	0.045	1	cluster 3	Gbe1
Reep4	0.000977766	0.478601	0.293	0.107	1	cluster 3	Reep4
Fgfbp3	0.000990946	0.372202	0.122	0.024	1	cluster 3	Fgfbp3
Adgrl2	0.000999062	0.431383	0.22	0.069	1	cluster 3	Adgrl2
Il18	0.00101117	0.394707	0.293	0.109	1	cluster 3	Il18
Abhd15	0.00103151	0.256515	0.195	0.056	1	cluster 3	Abhd15
Ppdpf	0.00107443	0.492394	0.293	0.112	1	cluster 3	Ppdpf
Ppfibp1	0.00107779	0.278406	0.195	0.056	1	cluster 3	Ppfibp1
Sbf1	0.00108612	0.324241	0.244	0.08	1	cluster 3	Sbf1
Prmt2	0.00108755	0.44167	0.244	0.083	1	cluster 3	Prmt2
Smox	0.00113909	0.647968	0.439	0.221	1	cluster 3	Smox
Add1	0.00119943	0.619355	0.488	0.253	1	cluster 3	Add1
Aldoa	0.00121176	0.569121	0.756	0.533	1	cluster 3	Aldoa
Gtpbp2	0.00125289	0.667059	0.415	0.2	1	cluster 3	Gtpbp2
Tsc22d1	0.00125666	0.320833	0.268	0.099	1	cluster 3	Tsc22d1
Dynlrb1	0.00129394	0.552101	0.561	0.299	1	cluster 3	Dynlrb1
Pdlim2	0.00131189	0.475295	0.268	0.099	1	cluster 3	Pdlim2
Spry1	0.00131769	0.480811	0.244	0.085	1	cluster 3	Spry1
Adamtsl41	0.00137649	0.360671	0.146	0.035	1	cluster 3	Adamtsl4
Ccdc51	0.00143166	0.255067	0.146	0.035	1	cluster 3	Ccdc51
Chmp4b	0.00144772	0.610916	0.61	0.349	1	cluster 3	Chmp4b
Msr11	0.0014487	0.502378	0.293	0.112	1	cluster 3	Msr1
Atxn7l3	0.00145369	0.371095	0.268	0.099	1	cluster 3	Atxn7l3
Mink1	0.00146508	0.472199	0.366	0.163	1	cluster 3	Mink1
Syne1	0.00151312	0.651947	0.146	0.037	1	cluster 3	Syne1
Osbpl2	0.00151391	0.434449	0.244	0.088	1	cluster 3	Osbpl2
Gls	0.00152247	0.745988	0.439	0.229	1	cluster 3	Gls
Rad21	0.00155472	0.567368	0.512	0.288	1	cluster 3	Rad21
Pef1	0.00158469	0.321671	0.268	0.093	1	cluster 3	Pef1
Egln2	0.00160091	0.288871	0.244	0.083	1	cluster 3	Egln2
Actr3	0.00160413	0.544405	0.707	0.488	1	cluster 3	Actr3
Osbpl3	0.00165562	0.432137	0.195	0.061	1	cluster 3	Osbpl3
Pafah1b3	0.00167774	0.490096	0.22	0.075	1	cluster 3	Pafah1b3
Sumo2	0.00170341	0.666439	0.61	0.392	1	cluster 3	Sumo2
Card191	0.00170621	0.427859	0.39	0.173	1	cluster 3	Card19
Mta2	0.00172446	0.580265	0.439	0.213	1	cluster 3	Mta2
G6pdx	0.00174342	0.867609	0.415	0.232	1	cluster 3	G6pdx
Anxa7	0.00184024	0.552157	0.39	0.181	1	cluster 3	Anxa7
Tmsb4x1	0.0018471	0.259556	1	0.992	1	cluster 3	Tmsb4x
Atpif1	0.00189855	0.456654	0.415	0.195	1	cluster 3	Atpif1
Odc1	0.00199506	0.492792	0.366	0.173	1	cluster 3	Odc1
Setd7	0.00200116	0.370288	0.268	0.099	1	cluster 3	Setd7
Dhrs1	0.00201019	0.274285	0.293	0.112	1	cluster 3	Dhrs1
Mrto4	0.00204527	0.304753	0.146	0.037	1	cluster 3	Mrto4
Serpinb8	0.00207078	0.273917	0.146	0.037	1	cluster 3	Serpinb8
Zfp654	0.00212473	0.272603	0.171	0.048	1	cluster 3	Zfp654
Cpeb21	0.00214386	0.66487	0.537	0.355	1	cluster 3	Cpeb2
Gfpt1	0.00217452	0.544304	0.244	0.093	1	cluster 3	Gfpt1
Banf1	0.00218188	0.843018	0.683	0.477	1	cluster 3	Banf1
Cd631	0.00220116	0.507272	0.756	0.637	1	cluster 3	Cd63
Rasgef1b	0.00222138	0.51702	0.244	0.091	1	cluster 3	Rasgef1b
Atp5b	0.00225781	0.561108	0.707	0.475	1	cluster 3	Atp5b
Gnb1	0.00226574	0.634576	0.585	0.349	1	cluster 3	Gnb1
Eif6	0.00227664	0.514523	0.39	0.187	1	cluster 3	Eif6
Vmp1	0.0023058	0.45069	0.39	0.197	1	cluster 3	Vmp1
Ripk1	0.00230591	0.368507	0.244	0.088	1	cluster 3	Ripk1
Snap47	0.00232621	0.416696	0.268	0.107	1	cluster 3	Snap47
Snx9	0.00234756	0.264488	0.171	0.048	1	cluster 3	Snx9
Capg	0.00236428	0.37949	0.268	0.101	1	cluster 3	Capg
Ide	0.00246233	0.352035	0.268	0.104	1	cluster 3	Ide
Sfr1	0.00247052	0.576425	0.488	0.277	1	cluster 3	Sfr1
1110059E24Rik	0.00252379	0.382992	0.244	0.091	1	cluster 3	1110059E24Rik
Sik3	0.00258067	0.281047	0.195	0.061	1	cluster 3	Sik3
Trip10	0.00258682	0.283438	0.171	0.051	1	cluster 3	Trip10
Ralbp1	0.00259353	0.464439	0.512	0.291	1	cluster 3	Ralbp1
Pdcd4	0.00260505	0.307408	0.268	0.101	1	cluster 3	Pdcd4
Ppp2cb	0.00261384	0.401473	0.366	0.168	1	cluster 3	Ppp2cb
Dync1i2	0.00264978	0.654436	0.634	0.408	1	cluster 3	Dync1i2
Kif1c	0.00265634	0.381914	0.293	0.117	1	cluster 3	Kif1c
Grk6	0.00268962	0.365302	0.317	0.131	1	cluster 3	Grk6
Acat2	0.00270022	0.310167	0.171	0.051	1	cluster 3	Acat2
Slc12a2	0.00273942	0.543336	0.512	0.291	1	cluster 3	Slc12a2
Krcc1	0.00274438	0.37033	0.512	0.261	1	cluster 3	Krcc1
Cyb5r1	0.00274872	0.279021	0.317	0.131	1	cluster 3	Cyb5r1
Srsf21	0.00275334	0.462897	0.756	0.648	1	cluster 3	Srsf2
Arrdc4	0.00276775	0.291707	0.22	0.075	1	cluster 3	Arrdc4
Anxa4	0.00276901	0.405926	0.244	0.091	1	cluster 3	Anxa4
Col1a2	0.00277046	1.78357	0.195	0.064	1	cluster 3	Col1a2
Sema4b	0.00284678	0.325252	0.22	0.077	1	cluster 3	Sema4b
Nrm	0.00284748	0.553479	0.293	0.128	1	cluster 3	Nrm
Ppa1	0.00289488	0.276251	0.146	0.04	1	cluster 3	Ppa1
Cdyl	0.00289488	0.274974	0.146	0.04	1	cluster 3	Cdyl
Adipor1	0.00291888	0.413384	0.561	0.323	1	cluster 3	Adipor1
Rell1	0.00293605	0.323691	0.195	0.064	1	cluster 3	Rell1
Triobp	0.00298562	0.2507	0.244	0.091	1	cluster 3	Triobp
Osm	0.0030205	0.337315	0.195	0.061	1	cluster 3	Osm
Dynlt3	0.0030415	0.418533	0.293	0.123	1	cluster 3	Dynlt3
Vps25	0.00304718	0.626271	0.366	0.176	1	cluster 3	Vps25
Zfp362	0.00305123	0.346681	0.268	0.104	1	cluster 3	Zfp362
Ube2h	0.00306859	0.7034	0.439	0.256	1	cluster 3	Ube2h
Map2k4	0.00308902	0.621317	0.317	0.144	1	cluster 3	Map2k4
Cd2441	0.00314252	0.283619	0.146	0.04	1	cluster 3	Cd244
Arpc5	0.00318313	0.37737	0.707	0.464	1	cluster 3	Arpc5
Taf13	0.003196	0.482678	0.22	0.077	1	cluster 3	Taf13
Coro1c	0.00320917	0.495399	0.463	0.264	1	cluster 3	Coro1c
Cd300lf1	0.00324364	0.610994	0.439	0.243	1	cluster 3	Cd300lf
Tnfaip1	0.0032985	0.479201	0.39	0.187	1	cluster 3	Tnfaip1
Sgpp1	0.00332586	0.440124	0.244	0.091	1	cluster 3	Sgpp1
Nucks1	0.00337127	0.418103	0.512	0.264	1	cluster 3	Nucks1
Vps13a	0.00345952	0.256707	0.122	0.029	1	cluster 3	Vps13a
Zfp46	0.00347414	0.430306	0.195	0.067	1	cluster 3	Zfp46
Dnajb2	0.00348925	0.298272	0.146	0.04	1	cluster 3	Dnajb2
Errfi1	0.00351545	0.601331	0.171	0.053	1	cluster 3	Errfi1
Zfand51	0.00352535	0.769399	0.659	0.445	1	cluster 3	Zfand5
Eif4e	0.00352768	0.313908	0.366	0.163	1	cluster 3	Eif4e
Scnm1	0.00357917	0.369943	0.244	0.093	1	cluster 3	Scnm1
Arhgap1	0.00360724	0.4154	0.317	0.141	1	cluster 3	Arhgap1
Ube2b	0.00364788	0.551602	0.585	0.368	1	cluster 3	Ube2b
Pole3	0.00365424	0.352041	0.146	0.04	1	cluster 3	Pole3
Mocs2	0.0036674	0.310295	0.244	0.093	1	cluster 3	Mocs2
Mpzl1	0.00374338	0.271934	0.122	0.029	1	cluster 3	Mpzl1
Car5b	0.00381551	0.332675	0.171	0.053	1	cluster 3	Car5b
Foxp1	0.00383292	0.476261	0.39	0.189	1	cluster 3	Foxp1
Micu1	0.00393589	0.612727	0.317	0.147	1	cluster 3	Micu1
Nr2f2	0.00403923	0.409778	0.293	0.131	1	cluster 3	Nr2f2
Ly6a	0.00406998	0.787482	0.22	0.083	1	cluster 3	Ly6a
Jdp21	0.00417447	0.481713	0.268	0.112	1	cluster 3	Jdp2
Rpl12	0.0041854	0.556834	0.878	0.755	1	cluster 3	Rpl12
Igf1r1	0.0041963	0.699964	0.512	0.296	1	cluster 3	Igf1r
Smndc1	0.0042249	0.310443	0.439	0.221	1	cluster 3	Smndc1
1810037I17Rik	0.00426346	0.48545	0.366	0.179	1	cluster 3	1810037I17Rik
Srsf1	0.0042692	0.589165	0.463	0.237	1	cluster 3	Srsf1
Pex5	0.00430341	0.450948	0.244	0.099	1	cluster 3	Pex5
Ap1ar	0.00435042	0.321498	0.22	0.08	1	cluster 3	Ap1ar
Hdac41	0.00448314	0.430916	0.244	0.093	1	cluster 3	Hdac4
Cfl2	0.00450295	0.261404	0.195	0.067	1	cluster 3	Cfl2
Rnf38	0.00453324	0.303724	0.268	0.109	1	cluster 3	Rnf38
Rfwd2	0.00458903	0.505434	0.268	0.115	1	cluster 3	Rfwd2
Arfip1	0.00462769	0.491333	0.463	0.275	1	cluster 3	Arfip1
Csde1	0.00462991	0.444957	0.683	0.459	1	cluster 3	Csde1
Set	0.0047897	0.63138	0.683	0.491	1	cluster 3	Set
Egfr	0.00479817	0.385679	0.146	0.043	1	cluster 3	Egfr
Prdm1	0.00486201	0.375149	0.171	0.056	1	cluster 3	Prdm1
Polr2m	0.00491887	0.301173	0.317	0.139	1	cluster 3	Polr2m
Fam84b	0.00492505	0.617571	0.122	0.032	1	cluster 3	Fam84b
Dusp21	0.0049588	0.292199	0.146	0.043	1	cluster 3	Dusp2
Cebpb1	0.00496583	0.473798	0.659	0.395	1	cluster 3	Cebpb
Sec31a	0.00499526	0.904517	0.512	0.347	1	cluster 3	Sec31a
Rpsa	0.00505891	0.610959	0.854	0.757	1	cluster 3	Rpsa
Id21	0.00512115	0.389696	0.683	0.451	1	cluster 3	Id2
Trim37	0.00518055	0.298958	0.146	0.043	1	cluster 3	Trim37
Ncdn	0.00527457	0.404629	0.22	0.083	1	cluster 3	Ncdn
Timp3	0.00530272	0.307861	0.195	0.067	1	cluster 3	Timp3
Pea15a	0.00539209	0.560371	0.634	0.392	1	cluster 3	Pea15a
Ube2k	0.00546495	0.689882	0.39	0.203	1	cluster 3	Ube2k
Mrpl14	0.00551869	0.447375	0.171	0.056	1	cluster 3	Mrpl14
F11r1	0.00559395	0.645727	0.829	0.768	1	cluster 3	F11r
Ppp3cb	0.00559535	0.272521	0.415	0.205	1	cluster 3	Ppp3cb
Plin3	0.00562548	0.363877	0.195	0.069	1	cluster 3	Plin3
Dut	0.00562653	0.392793	0.171	0.056	1	cluster 3	Dut
Stx6	0.00572854	0.252006	0.244	0.096	1	cluster 3	Stx6
Prdx1	0.0057378	0.410974	0.78	0.565	1	cluster 3	Prdx1
Manbal	0.00576544	0.670388	0.244	0.101	1	cluster 3	Manbal
Apod	0.00599455	0.310012	0.122	0.032	1	cluster 3	Apod
Atp6ap21	0.00601616	0.526213	0.707	0.541	1	cluster 3	Atp6ap2
Gstm1	0.00609083	0.400507	0.488	0.264	1	cluster 3	Gstm1
Spg21	0.00618323	0.494939	0.39	0.208	1	cluster 3	Spg21
Tmem123	0.00623102	0.329213	0.415	0.224	1	cluster 3	Tmem123
Rheb	0.00623477	0.425411	0.463	0.259	1	cluster 3	Rheb
Gid8	0.00628717	0.311657	0.268	0.112	1	cluster 3	Gid8
Ldha	0.00643755	0.573409	0.585	0.36	1	cluster 3	Ldha
Emc6	0.00661756	0.312053	0.39	0.189	1	cluster 3	Emc6
Fabp5	0.0066228	0.254355	0.171	0.056	1	cluster 3	Fabp5
Gm44292	0.00720108	0.334492	0.146	0.045	1	cluster 3	Gm44292
Cep350	0.00728517	0.572061	0.293	0.139	1	cluster 3	Cep350
Kdsr1	0.0073004	0.308268	0.268	0.112	1	cluster 3	Kdsr
Paics	0.00742556	0.698753	0.585	0.397	1	cluster 3	Paics
Txndc9	0.00747169	0.498952	0.439	0.248	1	cluster 3	Txndc9
Pank3	0.00751162	0.357416	0.341	0.176	1	cluster 3	Pank3
Tmem248	0.0075464	0.472798	0.317	0.155	1	cluster 3	Tmem248
Dnajc18	0.00755591	0.348599	0.171	0.059	1	cluster 3	Dnajc18
Btf3	0.00763876	0.518488	0.61	0.443	1	cluster 3	Btf3
Trp53bp2	0.00772559	0.426933	0.244	0.104	1	cluster 3	Trp53bp2
Acly	0.00786794	0.64076	0.415	0.219	1	cluster 3	Acly
Rab18	0.00800432	0.841026	0.317	0.16	1	cluster 3	Rab18
Cct8	0.00805512	0.695894	0.366	0.213	1	cluster 3	Cct8
Nbeal2	0.00806341	0.270976	0.146	0.045	1	cluster 3	Nbeal2
Nabp2	0.00807977	0.431078	0.341	0.173	1	cluster 3	Nabp2
Tcf20	0.00818867	0.312361	0.195	0.075	1	cluster 3	Tcf20
Wdr77	0.00853441	0.440163	0.195	0.075	1	cluster 3	Wdr77
Upf1	0.00863801	0.285686	0.268	0.115	1	cluster 3	Upf1
Slc7a5	0.00867428	0.311642	0.22	0.088	1	cluster 3	Slc7a5
Dera	0.0087042	0.303398	0.122	0.035	1	cluster 3	Dera
Zfp263	0.00879702	0.32906	0.244	0.104	1	cluster 3	Zfp263
Dgcr6	0.00880387	0.300077	0.122	0.035	1	cluster 3	Dgcr6
Mcl11	0.00880823	0.485032	0.78	0.648	1	cluster 3	Mcl1
Ywhaq	0.00883939	0.738056	0.561	0.365	1	cluster 3	Ywhaq
Sqstm11	0.00889627	0.443239	0.659	0.448	1	cluster 3	Sqstm1
Nfkbia1	0.00902891	0.290792	0.902	0.693	1	cluster 3	Nfkbia
Sod21	0.00908995	0.4089	0.366	0.176	1	cluster 3	Sod2
Gm37091	0.00912018	0.274425	0.22	0.091	1	cluster 3	Gm37091
Arhgef3	0.00914059	0.605516	0.171	0.061	1	cluster 3	Arhgef3
Taf1d	0.00930057	0.470077	0.244	0.109	1	cluster 3	Taf1d
Trp53inp2	0.00931183	0.614179	0.244	0.107	1	cluster 3	Trp53inp2
Nucb1	0.00937549	0.40189	0.634	0.421	1	cluster 3	Nucb1
Klf10	0.00940636	0.354107	0.171	0.059	1	cluster 3	Klf10
Hivep2	0.00941799	0.284244	0.195	0.075	1	cluster 3	Hivep2
Sephs2	0.00957746	0.267141	0.171	0.059	1	cluster 3	Sephs2
Cux1	0.0096385	0.427222	0.512	0.317	1	cluster 3	Cux1
Ago2	0.00968306	0.308612	0.512	0.301	1	cluster 3	Ago2
Mlf2	0.00976776	0.48099	0.561	0.368	1	cluster 3	Mlf2
Cmpk1	0.00980116	0.42162	0.341	0.176	1	cluster 3	Cmpk1
Fkbp8	0.00993482	0.361381	0.439	0.251	1	cluster 3	Fkbp8
Micu2	0.00996324	0.279287	0.268	0.123	1	cluster 3	Micu2
Axl	1.92835e-28	1.45076	0.703	0.074	6.59555e-24	cluster 4	Axl
Clec7a	7.12418e-24	1.35639	0.432	0.024	2.43668e-19	cluster 4	Clec7a
Ifi27l2a	3.60761e-21	1.0373	0.432	0.029	1.23391e-16	cluster 4	Ifi27l2a
Apoe	2.21157e-19	2.87285	1	0.958	7.56422e-15	cluster 4	Apoe
Lyz1	3.99708e-17	2.7456	0.919	0.359	1.36712e-12	cluster 4	Lyz1
Cd52	4.17898e-17	1.82487	0.838	0.272	1.42934e-12	cluster 4	Cd52
B2m1	8.92415e-16	1.27637	1	0.974	3.05233e-11	cluster 4	B2m
Cst7	9.92605e-16	0.723054	0.324	0.024	3.39501e-11	cluster 4	Cst7
Itgax	1.15749e-15	0.730692	0.324	0.024	3.95895e-11	cluster 4	Itgax
Ctsb1	4.72507e-14	1.43372	0.973	0.942	1.61612e-09	cluster 4	Ctsb
Lgals3bp	9.84245e-14	1.6474	0.919	0.414	3.36641e-09	cluster 4	Lgals3bp
Spp1	3.80759e-12	2.90992	0.297	0.029	1.30231e-07	cluster 4	Spp1
Gm11808	1.20927e-11	1.2023	0.919	0.47	4.13605e-07	cluster 4	Gm11808
Ctsd	3.58005e-11	1.30567	0.973	0.971	1.22448e-06	cluster 4	Ctsd
Bst2	5.60924e-11	0.81051	0.622	0.161	1.91853e-06	cluster 4	Bst2
Fxyd5	5.80246e-11	0.71195	0.324	0.042	1.98461e-06	cluster 4	Fxyd5
H2-D1	5.92193e-11	1.31632	0.973	0.631	2.02548e-06	cluster 4	H2-D1
Ftl11	6.36898e-11	1.20598	1	0.731	2.17838e-06	cluster 4	Ftl1
Gm2000	6.68098e-11	1.19036	0.919	0.488	2.2851e-06	cluster 4	Gm2000
Alas1	1.0842e-10	0.765644	0.486	0.1	3.70828e-06	cluster 4	Alas1
Atp1a3	1.2681e-10	0.386316	0.216	0.016	4.33729e-06	cluster 4	Atp1a3
Rpl41	4.23394e-10	1.1318	0.919	0.678	1.44813e-05	cluster 4	Rpl41
Rps25	4.36023e-10	0.89481	1	0.781	1.49133e-05	cluster 4	Rps25
Ccl6	4.52555e-10	1.364	0.622	0.179	1.54788e-05	cluster 4	Ccl6
Ctsz	4.68929e-10	1.11121	0.946	0.715	1.60388e-05	cluster 4	Ctsz
Rps16	4.75799e-10	0.946491	1	0.897	1.62738e-05	cluster 4	Rps16
Rpl10a	4.75885e-10	1.02384	1	0.712	1.62767e-05	cluster 4	Rpl10a
Gm10116	5.26608e-10	1.15832	0.838	0.48	1.80116e-05	cluster 4	Gm10116
AU020206	5.44797e-10	1.17096	0.622	0.195	1.86337e-05	cluster 4	AU020206
Eef1a1	7.21537e-10	0.880787	1	0.989	2.46787e-05	cluster 4	Eef1a1
Rpl7	8.91008e-10	1.0618	1	0.694	3.04751e-05	cluster 4	Rpl7
Grn	9.08031e-10	0.876396	1	0.931	3.10574e-05	cluster 4	Grn
Pabpc1	1.11249e-09	1.07114	0.973	0.826	3.80506e-05	cluster 4	Pabpc1
Igf1	1.62747e-09	0.703725	0.243	0.026	5.56644e-05	cluster 4	Igf1
Fam46c	1.72623e-09	0.990568	0.649	0.203	5.90422e-05	cluster 4	Fam46c
Xlr	2.22699e-09	0.597215	0.514	0.119	7.61697e-05	cluster 4	Xlr
Cd9	3.51697e-09	1.3584	0.946	0.734	0.000120291	cluster 4	Cd9
Rps19	3.80551e-09	0.988854	0.946	0.567	0.00013016	cluster 4	Rps19
Ly861	4.20588e-09	1.06066	1	0.921	0.000143854	cluster 4	Ly86
Tyrobp	4.49748e-09	1.10614	1	0.802	0.000153827	cluster 4	Tyrobp
Rps24	5.71464e-09	0.938335	1	0.781	0.000195458	cluster 4	Rps24
Mpeg11	8.13434e-09	0.992153	1	0.773	0.000278219	cluster 4	Mpeg1
Gm10263	8.78743e-09	0.927806	0.973	0.583	0.000300556	cluster 4	Gm10263
Rps28	9.51015e-09	0.914732	0.946	0.617	0.000325276	cluster 4	Rps28
Amdhd2	1.31034e-08	0.347358	0.243	0.029	0.000448175	cluster 4	Amdhd2
Npc2	1.50477e-08	1.00481	0.892	0.594	0.000514676	cluster 4	Npc2
Myo1f1	2.11058e-08	0.919295	0.703	0.269	0.00072188	cluster 4	Myo1f
Tmsb4x2	2.33143e-08	0.905821	1	0.992	0.000797418	cluster 4	Tmsb4x
Rpl27a	2.47261e-08	0.851884	1	0.789	0.000845706	cluster 4	Rpl27a
Rps11	2.92135e-08	0.91932	0.973	0.778	0.000999189	cluster 4	Rps11
Tpt1	2.93004e-08	0.742382	1	0.95	0.00100216	cluster 4	Tpt1
Gm9843	3.41601e-08	1.06945	0.919	0.649	0.00116838	cluster 4	Gm9843
Rpl37a	3.61655e-08	1.03737	0.892	0.591	0.00123697	cluster 4	Rpl37a
Rpsa1	3.75045e-08	0.897449	0.973	0.747	0.00128277	cluster 4	Rpsa
Rps8	4.46223e-08	0.812474	1	0.823	0.00152622	cluster 4	Rps8
Plin2	4.71283e-08	0.408518	0.351	0.069	0.00161193	cluster 4	Plin2
Gm8225	5.85666e-08	0.978882	0.919	0.665	0.00200315	cluster 4	Gm8225
Irf7	6.42089e-08	0.438086	0.216	0.026	0.00219614	cluster 4	Irf7
Fth11	7.48317e-08	0.625572	1	0.91	0.00255947	cluster 4	Fth1
Wdr89	7.6226e-08	0.773596	0.973	0.823	0.00260716	cluster 4	Wdr89
Oas1a	8.073e-08	0.400783	0.135	0.008	0.00276121	cluster 4	Oas1a
Gm10076	8.15885e-08	0.831614	0.811	0.383	0.00279057	cluster 4	Gm10076
Usp18	8.79438e-08	0.331132	0.162	0.013	0.00300794	cluster 4	Usp18
Selm	9.04833e-08	0.372933	0.162	0.013	0.0030948	cluster 4	Selm
Itm2b1	9.56711e-08	0.706267	1	0.974	0.00327224	cluster 4	Itm2b
Mrpl17	1.06107e-07	0.597529	0.405	0.098	0.00362919	cluster 4	Mrpl17
Pld3	1.23584e-07	1.06542	0.649	0.274	0.00422696	cluster 4	Pld3
Ifitm3	1.62538e-07	1.01515	0.432	0.113	0.0055593	cluster 4	Ifitm3
Gnb2l1	1.70812e-07	0.774895	0.946	0.649	0.00584229	cluster 4	Gnb2l1
Rps9	1.74459e-07	0.90619	1	0.905	0.00596701	cluster 4	Rps9
Rps23	1.98949e-07	0.762651	1	0.905	0.00680464	cluster 4	Rps23
Psap	2.11572e-07	0.808666	1	0.855	0.00723639	cluster 4	Psap
Rassf3	2.38523e-07	0.717305	0.432	0.119	0.0081582	cluster 4	Rassf3
Gm15013	2.53599e-07	0.835407	1	0.802	0.00867386	cluster 4	Gm15013
Rpl32	2.81655e-07	0.811447	0.973	0.731	0.00963345	cluster 4	Rpl32
Rpl231	2.91222e-07	0.742065	1	0.879	0.00996066	cluster 4	Rpl23
Rpl19	3.4006e-07	0.823234	0.973	0.818	0.0116311	cluster 4	Rpl19
Il2rg	3.62096e-07	0.828359	0.324	0.071	0.0123848	cluster 4	Il2rg
Gm26300	4.25384e-07	0.683114	0.405	0.113	0.0145494	cluster 4	Gm26300
Gm28037	4.39402e-07	0.880414	0.865	0.509	0.0150289	cluster 4	Gm28037
Rps13	4.56757e-07	0.714276	0.946	0.744	0.0156224	cluster 4	Rps13
Rpl39	5.05385e-07	0.806685	0.946	0.704	0.0172857	cluster 4	Rpl39
Rps27a	5.95288e-07	0.772828	1	0.836	0.0203607	cluster 4	Rps27a
Fam20c	6.19054e-07	0.340292	0.135	0.011	0.0211735	cluster 4	Fam20c
Gm3839	6.58041e-07	0.955221	0.919	0.718	0.022507	cluster 4	Gm3839
Zbtb2	6.63659e-07	0.480343	0.216	0.032	0.0226991	cluster 4	Zbtb2
Sulf2	7.78063e-07	0.295392	0.216	0.032	0.0266121	cluster 4	Sulf2
Rpl13	8.51328e-07	0.893452	0.919	0.731	0.029118	cluster 4	Rpl13
Rpl37	8.56424e-07	0.994624	0.946	0.675	0.0292923	cluster 4	Rpl37
Gapdh	8.91965e-07	0.9988	0.892	0.699	0.0305079	cluster 4	Gapdh
Rpl28	9.46716e-07	0.765743	0.892	0.673	0.0323805	cluster 4	Rpl28
Ppia	9.63998e-07	0.651653	0.946	0.836	0.0329716	cluster 4	Ppia
Rps14	1.09455e-06	0.735857	1	0.702	0.0374369	cluster 4	Rps14
Anxa5	1.11352e-06	0.592565	0.351	0.087	0.0380857	cluster 4	Anxa5
Rps29	1.12101e-06	0.890862	1	0.802	0.0383418	cluster 4	Rps29
Rpl13a	1.21122e-06	0.780112	0.973	0.763	0.0414275	cluster 4	Rpl13a
Fgl2	1.2716e-06	0.563063	0.27	0.053	0.0434926	cluster 4	Fgl2
Fcer1g	1.43321e-06	0.686023	1	0.91	0.0490202	cluster 4	Fcer1g
Smarcal1	1.44879e-06	0.424794	0.216	0.034	0.0495531	cluster 4	Smarcal1
Rps27rt	1.46675e-06	0.747545	0.946	0.702	0.0501671	cluster 4	Rps27rt
Xdh	1.51162e-06	0.300781	0.162	0.018	0.051702	cluster 4	Xdh
Dpp7	1.55676e-06	0.293701	0.351	0.082	0.053246	cluster 4	Dpp7
Rpl38	1.61163e-06	0.718476	0.919	0.541	0.0551225	cluster 4	Rpl38
Rpl31	1.63156e-06	0.71093	0.946	0.741	0.0558042	cluster 4	Rpl31
Npm1	1.78671e-06	0.675556	0.865	0.501	0.061111	cluster 4	Npm1
Lpl	1.85695e-06	1.98104	0.568	0.237	0.0635134	cluster 4	Lpl
Rpl26	1.91992e-06	0.922499	0.973	0.741	0.0656671	cluster 4	Rpl26
Galns	2.09191e-06	0.28303	0.189	0.026	0.0715497	cluster 4	Galns
Rps51	2.10372e-06	0.813764	0.946	0.741	0.0719536	cluster 4	Rps5
Rps21	2.4335e-06	0.800231	1	0.736	0.0832328	cluster 4	Rps21
Rpl22	2.47783e-06	0.728558	0.919	0.596	0.0847492	cluster 4	Rpl22
Cdc40	2.74704e-06	0.415548	0.351	0.087	0.0939569	cluster 4	Cdc40
Abhd121	2.78475e-06	0.847432	0.919	0.633	0.0952469	cluster 4	Abhd12
Gm2a	2.78608e-06	0.548763	0.459	0.137	0.0952922	cluster 4	Gm2a
Gnas1	2.87219e-06	0.84606	0.784	0.412	0.0982375	cluster 4	Gnas
Rpl35a	2.95556e-06	0.693054	1	0.792	0.101089	cluster 4	Rpl35a
Rps18	3.38573e-06	0.621355	0.892	0.443	0.115802	cluster 4	Rps18
Rps18-ps3	3.58741e-06	0.683642	0.784	0.391	0.1227	cluster 4	Rps18-ps3
Brwd3	3.74704e-06	0.342082	0.27	0.055	0.12816	cluster 4	Brwd3
Gm9493	4.67583e-06	0.866828	0.946	0.646	0.159928	cluster 4	Gm9493
Ch25h	4.68304e-06	0.26184	0.135	0.013	0.160174	cluster 4	Ch25h
Slamf9	4.92791e-06	0.51414	0.378	0.108	0.168549	cluster 4	Slamf9
Gm6133	5.11623e-06	0.404696	0.378	0.103	0.17499	cluster 4	Gm6133
mt-Co1	5.12203e-06	0.483447	1	0.995	0.175189	cluster 4	mt-Co1
Rassf4	5.6317e-06	0.825379	0.568	0.222	0.192621	cluster 4	Rassf4
Rps17	5.72881e-06	0.535563	1	0.704	0.195943	cluster 4	Rps17
Rpl11	6.0541e-06	0.886827	0.892	0.599	0.207068	cluster 4	Rpl11
Lgals1	6.10197e-06	0.30214	0.189	0.029	0.208706	cluster 4	Lgals1
Plgrkt	6.11255e-06	0.437351	0.432	0.124	0.209068	cluster 4	Plgrkt
Rps7	6.11583e-06	0.656133	0.838	0.475	0.20918	cluster 4	Rps7
Rplp0	6.22361e-06	0.706291	0.892	0.591	0.212866	cluster 4	Rplp0
F9	6.36848e-06	0.282652	0.108	0.008	0.217821	cluster 4	F9
Ly9	6.46341e-06	0.273969	0.189	0.029	0.221068	cluster 4	Ly9
Cxcr4	6.92658e-06	0.351413	0.162	0.021	0.23691	cluster 4	Cxcr4
Rpl36a	7.23847e-06	0.851349	0.811	0.488	0.247578	cluster 4	Rpl36a
Rps15a	7.39964e-06	0.733987	0.892	0.551	0.25309	cluster 4	Rps15a
Gm8730	7.40222e-06	0.671081	0.865	0.559	0.253178	cluster 4	Gm8730
Arpc1b	7.49156e-06	0.712608	0.919	0.673	0.256234	cluster 4	Arpc1b
Rbm43	8.12473e-06	0.344716	0.189	0.029	0.27789	cluster 4	Rbm43
Stat1	8.8621e-06	0.514324	0.459	0.156	0.30311	cluster 4	Stat1
Pea15a1	8.88939e-06	0.695009	0.757	0.383	0.304044	cluster 4	Pea15a
Oxct1	9.52016e-06	0.769861	0.73	0.372	0.325618	cluster 4	Oxct1
Tap1	9.77002e-06	0.497588	0.324	0.082	0.334164	cluster 4	Tap1
P2rx4	1.0236e-05	0.524375	0.405	0.121	0.350102	cluster 4	P2rx4
Rps6	1.15567e-05	0.629793	1	0.831	0.395275	cluster 4	Rps6
Crlf2	1.19534e-05	0.596572	0.378	0.113	0.408843	cluster 4	Crlf2
Gm6525	1.32677e-05	0.764412	0.73	0.425	0.453796	cluster 4	Gm6525
Rps15	1.3719e-05	0.611806	0.919	0.644	0.469232	cluster 4	Rps15
Bcas2	1.38894e-05	0.568152	0.405	0.127	0.475059	cluster 4	Bcas2
H13	1.44469e-05	0.570395	0.514	0.198	0.494129	cluster 4	H13
Itpk1	1.5022e-05	0.327515	0.189	0.032	0.513797	cluster 4	Itpk1
Ctss	1.55675e-05	0.594796	1	0.984	0.532455	cluster 4	Ctss
Akr1a1	1.57289e-05	0.656073	0.838	0.488	0.537977	cluster 4	Akr1a1
Gm10036	1.6515e-05	0.801113	0.919	0.644	0.564862	cluster 4	Gm10036
Psme1	1.65779e-05	0.632692	0.649	0.29	0.567013	cluster 4	Psme1
Cd22	1.6701e-05	0.389407	0.351	0.1	0.571224	cluster 4	Cd22
Rpl18a	1.71407e-05	0.58545	1	0.95	0.586263	cluster 4	Rpl18a
Lamp11	1.8176e-05	0.636075	0.946	0.852	0.621673	cluster 4	Lamp1
Cd72	1.93032e-05	0.256428	0.135	0.016	0.660229	cluster 4	Cd72
Rps26-ps1	2.00732e-05	0.843715	0.919	0.57	0.686562	cluster 4	Rps26-ps1
Cd68	2.08384e-05	0.704657	0.919	0.689	0.712736	cluster 4	Cd68
Sh3bgrl31	2.16881e-05	0.681357	0.946	0.715	0.741798	cluster 4	Sh3bgrl3
Bcl2a1a	2.1833e-05	0.309815	0.216	0.042	0.746754	cluster 4	Bcl2a1a
Rplp1	2.32449e-05	0.710538	0.919	0.81	0.795044	cluster 4	Rplp1
Sirt2	2.35739e-05	0.531831	0.622	0.272	0.806298	cluster 4	Sirt2
Btf31	2.41397e-05	0.55151	0.811	0.425	0.825649	cluster 4	Btf3
Cotl1	2.42286e-05	0.908497	0.703	0.354	0.828691	cluster 4	Cotl1
Rps10	2.67522e-05	0.721027	0.919	0.652	0.915007	cluster 4	Rps10
Tor3a	2.81885e-05	0.385777	0.324	0.09	0.964131	cluster 4	Tor3a
Trim34a	2.94364e-05	0.4029	0.27	0.066	1	cluster 4	Trim34a
Cltc	3.03888e-05	0.508093	0.919	0.641	1	cluster 4	Cltc
H2-Q6	3.06132e-05	0.492272	0.27	0.066	1	cluster 4	H2-Q6
Clta	3.48768e-05	0.747718	0.892	0.562	1	cluster 4	Clta
mt-Co3	3.56087e-05	0.534875	1	0.989	1	cluster 4	mt-Co3
Wsb2	3.69914e-05	0.308111	0.162	0.026	1	cluster 4	Wsb2
Plekhh2	3.75642e-05	0.300974	0.108	0.011	1	cluster 4	Plekhh2
Fblim1	3.79564e-05	0.29722	0.189	0.034	1	cluster 4	Fblim1
Smim11	3.99346e-05	0.381799	0.243	0.055	1	cluster 4	Smim11
Rpl7a-ps5	4.03968e-05	0.698141	0.838	0.512	1	cluster 4	Rpl7a-ps5
Gm4799	4.04904e-05	0.423775	0.243	0.055	1	cluster 4	Gm4799
Os9	4.1035e-05	0.511129	0.703	0.33	1	cluster 4	Os9
Pde8b	4.19637e-05	0.283247	0.189	0.034	1	cluster 4	Pde8b
Cybb	4.26484e-05	1.40145	0.243	0.061	1	cluster 4	Cybb
Rpl3	4.32722e-05	0.604692	0.973	0.749	1	cluster 4	Rpl3
Rpl6	4.4528e-05	0.635564	0.865	0.546	1	cluster 4	Rpl6
Gemin4	4.65235e-05	0.548421	0.297	0.084	1	cluster 4	Gemin4
Gm10709	5.25342e-05	0.631908	0.892	0.562	1	cluster 4	Gm10709
Dhrs3	5.26119e-05	0.482877	0.676	0.314	1	cluster 4	Dhrs3
Atp5e	5.28282e-05	0.677832	0.568	0.251	1	cluster 4	Atp5e
Rpl23a-ps3	5.48607e-05	0.658796	0.946	0.823	1	cluster 4	Rpl23a-ps3
Rpl17	5.49662e-05	0.807218	1	0.807	1	cluster 4	Rpl17
Rpl10-ps3	5.66924e-05	0.64166	0.919	0.734	1	cluster 4	Rpl10-ps3
Klhl18	5.71016e-05	0.458803	0.324	0.095	1	cluster 4	Klhl18
Eef1g	6.31982e-05	0.802159	0.73	0.391	1	cluster 4	Eef1g
Myeov2	6.54386e-05	0.583104	0.378	0.127	1	cluster 4	Myeov2
Pbxip11	6.56779e-05	0.683846	0.649	0.338	1	cluster 4	Pbxip1
Dpy19l41	6.72842e-05	0.527998	0.541	0.222	1	cluster 4	Dpy19l4
Trim30a	6.88066e-05	0.480757	0.703	0.335	1	cluster 4	Trim30a
Npnt	7.10227e-05	0.386853	0.324	0.095	1	cluster 4	Npnt
Atp6v1b2	7.10308e-05	0.557145	0.676	0.317	1	cluster 4	Atp6v1b2
Rps201	7.47567e-05	0.754859	1	0.823	1	cluster 4	Rps20
Commd10	7.81445e-05	0.360487	0.243	0.061	1	cluster 4	Commd10
Uhrf1bp1l	7.96893e-05	0.254723	0.216	0.047	1	cluster 4	Uhrf1bp1l
Rpl6l	8.19711e-05	0.558581	0.811	0.549	1	cluster 4	Rpl6l
Idua	8.40136e-05	0.334527	0.27	0.071	1	cluster 4	Idua
Cnp	8.79035e-05	0.470739	0.378	0.127	1	cluster 4	Cnp
Atp5c1	8.83102e-05	0.522391	0.703	0.338	1	cluster 4	Atp5c1
Crip1	8.95024e-05	0.480312	0.162	0.029	1	cluster 4	Crip1
Tmem183a	9.07676e-05	0.566276	0.27	0.074	1	cluster 4	Tmem183a
Glmp	9.36111e-05	0.55445	0.541	0.235	1	cluster 4	Glmp
Rpl121	9.37342e-05	0.44906	0.973	0.747	1	cluster 4	Rpl12
Cd632	9.41611e-05	0.868065	0.865	0.628	1	cluster 4	Cd63
Calm1	9.60094e-05	0.663972	0.865	0.62	1	cluster 4	Calm1
Sdf2l1	9.93331e-05	0.391014	0.324	0.098	1	cluster 4	Sdf2l1
Cfl1	0.00010023	0.730137	0.973	0.923	1	cluster 4	Cfl1
Zcchc17	0.000103682	0.281847	0.243	0.061	1	cluster 4	Zcchc17
Naca	0.00011404	0.490547	0.838	0.488	1	cluster 4	Naca
E430025E21Rik	0.000114131	0.616399	0.27	0.077	1	cluster 4	E430025E21Rik
Pgk1	0.000119987	0.347776	0.324	0.098	1	cluster 4	Pgk1
Anxa41	0.000124203	0.413618	0.297	0.087	1	cluster 4	Anxa4
Fabp51	0.000125946	0.439785	0.216	0.053	1	cluster 4	Fabp5
2700029M09Rik	0.000126406	0.272379	0.324	0.098	1	cluster 4	2700029M09Rik
Rps3	0.000127412	0.797563	0.946	0.744	1	cluster 4	Rps3
Kif1bp	0.000128761	0.383376	0.378	0.129	1	cluster 4	Kif1bp
Rpl15	0.000130333	0.515647	0.865	0.596	1	cluster 4	Rpl15
Parp1	0.000130431	0.33254	0.324	0.095	1	cluster 4	Parp1
Brox	0.000131186	0.346627	0.378	0.129	1	cluster 4	Brox
Higd2a	0.000136514	0.680301	0.784	0.427	1	cluster 4	Higd2a
Cox7c	0.000138248	0.550971	0.784	0.449	1	cluster 4	Cox7c
Rpl21	0.000139685	0.723409	0.973	0.863	1	cluster 4	Rpl21
Gm20605	0.000141319	0.380709	0.405	0.142	1	cluster 4	Gm20605
Cbx5	0.000141684	0.36659	0.324	0.098	1	cluster 4	Cbx5
Mtif2	0.000149426	0.394958	0.405	0.137	1	cluster 4	Mtif2
Gm14214	0.000151022	0.532979	0.892	0.615	1	cluster 4	Gm14214
Selenbp1	0.000151944	0.387788	0.135	0.021	1	cluster 4	Selenbp1
Ubl5	0.000156259	0.620151	0.568	0.266	1	cluster 4	Ubl5
Csf2ra	0.000160728	0.691362	0.649	0.356	1	cluster 4	Csf2ra
Ndufa6	0.000162135	0.411101	0.514	0.206	1	cluster 4	Ndufa6
Cd1801	0.000163123	0.528582	0.676	0.361	1	cluster 4	Cd180
Tlr21	0.000165691	0.376595	0.568	0.24	1	cluster 4	Tlr2
Ints3	0.000167247	0.330831	0.216	0.05	1	cluster 4	Ints3
Phf11a	0.000167844	0.308269	0.243	0.063	1	cluster 4	Phf11a
Gpsm3	0.000177195	0.625623	0.378	0.14	1	cluster 4	Gpsm3
Calm3	0.000179878	0.451412	0.459	0.179	1	cluster 4	Calm3
Nrp11	0.000211613	0.601571	0.622	0.309	1	cluster 4	Nrp1
Psmb8	0.000215426	0.397889	0.486	0.201	1	cluster 4	Psmb8
Commd4	0.000216481	0.47218	0.351	0.119	1	cluster 4	Commd4
Ccl2	0.000219953	0.997161	0.27	0.084	1	cluster 4	Ccl2
Serf2	0.000226939	0.646362	0.703	0.483	1	cluster 4	Serf2
Pygl	0.000231383	0.29425	0.189	0.042	1	cluster 4	Pygl
Csf1	0.000234862	0.82035	0.216	0.058	1	cluster 4	Csf1
Tpp1	0.000237133	0.552148	0.838	0.573	1	cluster 4	Tpp1
Gaa	0.000244124	0.421842	0.405	0.156	1	cluster 4	Gaa
Cox6c	0.000254621	0.349468	0.595	0.261	1	cluster 4	Cox6c
Sh3bgrl	0.000254921	0.302907	0.27	0.077	1	cluster 4	Sh3bgrl
Rpl9-ps6	0.000262504	0.472164	0.946	0.723	1	cluster 4	Rpl9-ps6
Cyba	0.000267747	0.544512	0.811	0.501	1	cluster 4	Cyba
Ifi204	0.00027118	0.456069	0.324	0.111	1	cluster 4	Ifi204
Mif	0.000291572	0.676261	0.405	0.174	1	cluster 4	Mif
Gabarap1	0.000293058	0.57454	0.865	0.607	1	cluster 4	Gabarap
Abcf1	0.000299299	0.459452	0.459	0.193	1	cluster 4	Abcf1
Rps26	0.000307987	0.747344	0.892	0.641	1	cluster 4	Rps26
Rpl30	0.00032317	0.491997	0.973	0.765	1	cluster 4	Rpl30
Milr1	0.000327126	0.509928	0.297	0.1	1	cluster 4	Milr1
Txnrd2	0.000336123	0.303025	0.135	0.024	1	cluster 4	Txnrd2
Cd831	0.000337906	0.635087	0.378	0.15	1	cluster 4	Cd83
Emp3	0.000344701	0.520482	0.459	0.187	1	cluster 4	Emp3
Trem21	0.000355482	0.553328	0.946	0.741	1	cluster 4	Trem2
Ndufa5	0.00036318	0.494439	0.297	0.095	1	cluster 4	Ndufa5
Creb3l2	0.000379383	0.345427	0.351	0.121	1	cluster 4	Creb3l2
Rplp2	0.000382439	0.409004	0.541	0.24	1	cluster 4	Rplp2
Gm17541	0.000408964	0.44151	0.649	0.33	1	cluster 4	Gm17541
Pik3c2b	0.000410629	0.342986	0.324	0.106	1	cluster 4	Pik3c2b
Cd34	0.000430916	0.638949	0.486	0.208	1	cluster 4	Cd34
Gm10020	0.00044903	0.615422	0.73	0.427	1	cluster 4	Gm10020
Klhl6	0.000462192	0.439628	0.351	0.127	1	cluster 4	Klhl6
Mgst1	0.000462871	0.256335	0.108	0.016	1	cluster 4	Mgst1
Chmp2b	0.000475626	0.642106	0.324	0.119	1	cluster 4	Chmp2b
Kmt2e	0.000476957	0.557688	0.757	0.454	1	cluster 4	Kmt2e
Slc16a10	0.000485938	0.32152	0.189	0.045	1	cluster 4	Slc16a10
Ctdnep1	0.000496122	0.436545	0.514	0.219	1	cluster 4	Ctdnep1
Mag	0.000508772	0.27324	0.27	0.082	1	cluster 4	Mag
Snd1	0.000516992	0.382404	0.378	0.142	1	cluster 4	Snd1
Plekhm2	0.00051887	0.31601	0.243	0.071	1	cluster 4	Plekhm2
Cpd1	0.000522209	0.518449	0.514	0.243	1	cluster 4	Cpd
Rpl23a	0.00053098	0.503587	0.514	0.232	1	cluster 4	Rpl23a
Timp2	0.000535219	0.62858	0.757	0.533	1	cluster 4	Timp2
Cxcl16	0.000545171	0.585973	0.324	0.121	1	cluster 4	Cxcl16
Hebp1	0.000560402	0.309556	0.514	0.214	1	cluster 4	Hebp1
Pebp1	0.000564187	0.508435	0.622	0.29	1	cluster 4	Pebp1
Mphosph8	0.000571571	0.281171	0.297	0.098	1	cluster 4	Mphosph8
Cox7a2l	0.000576737	0.565589	0.703	0.391	1	cluster 4	Cox7a2l
Vps13c	0.000577754	0.356091	0.216	0.058	1	cluster 4	Vps13c
Aprt	0.000580008	0.341988	0.351	0.135	1	cluster 4	Aprt
Hspe1	0.000587176	0.518475	0.703	0.406	1	cluster 4	Hspe1
Evi2a	0.000587846	0.508347	0.703	0.356	1	cluster 4	Evi2a
Adgre1	0.000588467	0.382865	0.676	0.34	1	cluster 4	Adgre1
Rbm10	0.000605651	0.289811	0.216	0.058	1	cluster 4	Rbm10
Gm5611	0.000612624	0.430335	0.514	0.222	1	cluster 4	Gm5611
[truncated: 397 more rows]

## Sheet: DEG Overlap Gene Comparison
Cluster 1-PTD1 (56)	Cluster 4-PTD7 (30)	DAM (Keren-Shaul et al. 2017)(378)	IRM (Hammond et.al. 2019) (197)	Cluster 1-PTD1 (AND) DAM (Keren-Shaul et.al. 2017) (8)	Cluster 1-PTD1 (AND) IRM (Hammond et.al. 2019) (5)	Cluster 1-PTD1 (AND) DAM (Keren-Shaul et. al. 2017) (AND) IRM (Hammond et.al. 2019) (5)	Cluster 4- PTD7 (AND) DAM (Keren-Shaul et.al. 2017) (26)	Cluster 4 (AND) IRM (Hammond et.al.2019) (20)	Cluster 4 (AND) DAM (Keren-Shaul et.al.2017)(AND) IRM (Hammond et.al. 2019) (20)	DAM (Keren-Shaul et.al. 2017) (AND) IRM (Hammond et.al. 2019) (85)
Srgn	Axl	0610012G03Rik	Apoe	Mt1	Cd63	Cd63	Axl	Axl	Axl	Apoe
Cd300lf	Apoe	0610031J06Rik	Ifi27l2a	Cd63	Ctsl	Ctsl	Apoe	Apoe	Apoe	Axl
Id2	B2m	1500012F01Rik	Ifitm3	Ctsl	Fcgr4	Fcgr4	B2m	B2m	B2m	B2m
Mt2	Ctsb	2410015M20Rik	Ccl12	Fcgr4	Ctsb	Ctsb	Ctsb	Ctsb	Ctsb	Bst2
Ier3	Ifi27l2a	2810422J05Rik	Ccl4	Gpr65	Fth1	Fth1	Ifi27l2a	Ifi27l2a	Ifi27l2a	Ccl12
Mt1	Clec7a	5430435G22Rik	Lgals3bp	Ctsb			Clec7a	Cd52	Cd52	Ccl3
Rbm3	Cd52	6330512M04Rik	Cst7	Fth1			Cd52	Cst7	Cst7	Ccl4
Socs3	Cst7	Abcd2	Cd52	C3ar1			Cst7	Lgals3bp	Lgals3bp	Ccl6
Cd63	Lyz1	AC151602.1	Bst2				Lgals3bp	Spp1	Spp1	Cd52
Klf9	Lgals3bp	Acaca	H2-D1				Spp1	Ftl1	Ftl1	Cd63
Pik3ip1	Spp1	Adarb1	Lpl				Ftl1	Fth1	Fth1	Cd83
Tlr7	Ftl1	Akr1a4	Ccl3				Itgax	H2-D1	H2-D1	Ch25h
Lilr4b	Itgax	AL663027.1	Ifit3				Fxyd5	Rpl10a	Rpl10a	Cst7
Klf13	Fxyd5	AL928935.1	Isg15				Fth1	Cd63	Cd63	Ctsb
Gm29055	Atp1a3	Aldoa	Ifi204				H2-D1	Gm2000	Gm2000	Ctsl
Cdkn1a	Fth1	Ank	H2-K1				Rpl10a	Rps25	Rps25	Ctsz
Ctsl	Gm11808	Apbb2	Irf7				Cd63	Ctsz	Ctsz	Cxcl16
C5ar1	H2-D1	Aplp2	Cxcl10				Ctsd	Grn	Grn	Fau
Pfkfb3	Rpl10a	Apoe	Oasl2				Gm2000	Rps16	Rps16	Fcgr4
Dusp1	Cd63	Asb10	Rtp4				Rps25	Rpsa	Rpsa	Fgl2
Fcgr3	Ctsd	Atf3	Ccl5				Ctsz			Fth1
Rnf169	Gm2000	Atox1	B2m				Grn			Ftl1
Msr1	Rps25	Atp1b3	Lyz2				Pabpc1			Gm10076
Il4ra	Gm10116	Atp5e	Rps28				Eef1a1			Gm2000
Il1r2	Ctsz	Atp5j2	Rps29				Rps16			Gm9843
Fcgr4	Grn	Atp6v0b	Rpl41				Rpsa			Gnas
Gpr65	Pabpc1	Atp6v0c	Ctsb							Gnb2l1
Ctsb	Eef1a1	Atp6v1a	Spp1							Grn
Stat3	Rps16	Atxn10	Ch25h							H2-D1
Ifi30	Rpsa	Axl	Gm10076							H2-K1
Cirbp		B2m	Slfn2							H2-Q7
Nfkbia		Bag1	H2-Q7							Ifi204
Fth1		Baiap2l2	Zfos1							Ifi27l2a
Cndp2		NA	Tspo							Ifit2
Sla		Bcl2a1b	Stat1							Lgals3bp
Gm37954		Bloc1s1	Cd72							Lpl
Sema6b		Bola2	Rpl32							Lyz2
Tnf		Bst2	Rpl10a							Mif
C3ar1		C3ar1	Rpl37a							Npc2
Gm21833		Cadm1	Usp18							Rpl10a
Cebpb		Capg	Ccl2							Rpl12
Cep152		Ccdc72	Rpl38							Rpl13
Ccdc86		Ccl12	Axl							Rpl13a
Map3k8		Ccl3	Cd63							Rpl18a
Plaur		Ccl4	Tor3a							Rpl22
Eif4ebp1		Ccl6	Rps19							Rpl23
Bmf		Cd180	Rpl36							Rpl24
Smim3		Cd22	Phf11b							Rpl27a
Atp1a1		Cd34	Rpl35							Rpl30
Klf6		Cd48	Rpl39							Rpl31
A430073D23Rik		Cd52	Rpl23							Rpl32
Tmem104		Cd63	Mif							Rpl34
Gm37324		Cd63-ps	Rps16							Rpl35
Zbtb16		Cd68	Oas1a							Rpl35a
Ucp2		Cd74	Uba52							Rpl37
Gm37746		Cd83	Ifit2							Rpl37a
		Cd84	Zbp1							Rpl38
		Cd9	Rps26							Rpl39
		Ch25h	Rsad2							Rpl6
		Chst11	Cd83							Rplp0
		Clec7a	Gm4951							Rplp2
		Cln5	Rpl37							Rps10
		Cox4i1	Trim30a							Rps11
		Cox6a1	Rps18							Rps14
		Cox6a2	Sp100							Rps15
		Cox6c	Rps20							Rps15a
		Cox7a2	Ly6e							Rps16
		Cox7a2l	Rps24							Rps17
		Cox8a	Fau							Rps18
		Cpd	Fcgr4							Rps19
		Creg1	Rps12							Rps20
		Crip1	Ly6a							Rps21
		Crlf2	Parp14							Rps24
		Csf1	Rpl19							Rps25
		Csf2ra	Rps15a							Rps26
		Cst7	Rps27a							Rps27a
		Cstb	Ifit1							Rps28
		Ctsa	Rpl24							Rps29
		Ctsb	Grn							Rps5
		Ctsd	Rpsa							Rps8
		Ctsl	Rps27rt							Rpsa
		Ctss	Npc2							Sdc3
		Ctsz	Gm9843							Spp1
		Cxcl16	Rps27							Tpt1
		Cyba	Xaf1							Tspo
		Cybb	Rpl12
		Cyp4v3	Rpl26
		D10Wsu52e	Rps2
		Dnajb14	Wdr89
		Dpp7	Rpl28
		Dusp3	Rps21
		Echs1	Ccl6
		Eef1a1	Rpl35a
		Eef1b2	Rplp2
		Eef2	Rpl22l1
		Eif3f	Gm2000
		Ergic3	Rps11
		Ero1lb	Rpl36a
		Etl4	Cxcl13
		Fam20c	Apoc1
		Fam46c	H2-Q4
		Fau	Sdc3
		Fcer1g	Fth1
		Fcgr4	Rpl29
		Fgl2	Ftl1
		Fth1	Ctsl
		Ftl1	Rps5
		Fuca1	Rpl31
		Fxyd5	Rps25
		Gabarap	Stat2
		Gas5	Rps8
		Gba	Rps15
		Ggh	Rpl27a
		Glipr1	Rps10
		Gltp	Rpl34
		Gm10036	Gnas
		Gm10059	AI607873
		Gm10073	Rps14
		Gm10076	Mnda
		Gm10119	Rplp0
		Gm10136	Cxcl16
		Gm10154	Ctsz
		Gm10159	Rps13
		Gm10186	Rpl18a
		Gm10260	Rps23
		Gm10279	Rpl9
		Gm10288	Mx1
		Gm10294	Rpl21
		Gm10443	Pyhin1
		Gm10925	Rpl17
		Gm11263	Rpl22
		Gm11353	Rps7
		Gm11361	Psme1
		Gm11407	Tpt1
		Gm11410	Rpl15
		Gm11478	Phf11d
		Gm11518	Gm4955
		Gm11741	Rpl27
		Gm11942	Rps6
		Gm12254	Rpl7a
		Gm13048	Fgl2
		Gm13192	Ms4a4c
		Gm13226	Rps17
		Gm13339	Rpl13a
		Gm13340	Gapdh
		Gm13408	Rpl6
		Gm13436	Gnb2l1
		Gm13456	Sepw1
		Gm13826	Ifit3b
		Gm13841	Rpl30
		Gm14303	Rpl13
		Gm14456	Rpl23a
		Gm14586	Rpl18
		Gm15427	Tap1
		Gm15430	Cx3cr1
		Gm15500	F11r
		Gm15710	Nrip1
		Gm15772	Malat1
		Gm16238	Fam212a
		Gm16247	Glul
		Gm2000	Tmem173
		Gm2a	Cst3
		Gm4149	Ywhah
		Gm4604	Tspan13
		Gm4902	Cd164
		Gm5239	Rnase4
		Gm5244	Adrb2
		Gm5559	Abi3
		Gm5805	Golm1
		Gm5963	Gm26917
		Gm6023	Camk2n1
		Gm6030	Tgfbr1
		Gm6202	Calm2
		Gm7079	Susd3
		Gm7290	Rhob
		Gm7331	Elmo1
		Gm7363	Cmtm6
		Gm8129	Gpr34
		Gm8730	Hpgd
		Gm8759	Ptgs1
		Gm9294	Sox4
		Gm9493	Jund
		Gm9843	Rgs2
		Gnas	Vsir
		Gnb2l1	Fscn1
		Gng12	Ivns1abp
		Gns	Bin2
		Got1	Lrba
		Gpnmb	P2ry13
		Gpr65	Jun
		Grn	Selplg
		Gtf3c4	Tuba1a
		Gusb	Gfm2
		H2-D1	Ecscr
		H2-DMa	Tmem119
		H2-K1	Slc2a5
		H2-Ob	P2ry12
		H2-Q7
		Hexa
		Hif1a
		Ifi204
		Ifi27l2a
		Ifi27l2b
		Ifit2
		Igf1
		Ildr2
		Itgax
		Itgb2
		Itm2b
		Kcnj2
		Klhl6
		Lamp1
		Lamp2
		Ldha
		Lgals3bp
		Lgi2
		Lpl
		Lrpap1
		Lyz2
		Lyzl4
		Mamdc2
		Man2b1
		Mif
		Mir682
		mmu-mir-703
		Mpeg1
		Mt1
		Mthfs
		Myeov2
		Myo1e
		Naglu
		Nceh1
		Ndufa2
		Ndufv3
		Nme2
		Npc2
		Nrp1
		Nucb1
		Oxct1
		Pabpc1
		Pea15a
		Pgcp
		Pgk1
		Pgls
		Pkib
		Pkm2
		Plbd2
		Pld3
		Plek
		Plekhm2
		Plxdc2
		Pmp22
		Pogk
		Pon3
		Ppap2a
		Ppt1
		Prdx1
		Prdx4
		Psat1
		Ptplb
		Ramp1
		Rap2b
		Rassf3
		Renbp
		Rnasek
		Rpl10
		Rpl10a
		Rpl10a-ps1
		Rpl10-ps3
		Rpl12
		Rpl13
		Rpl13a
		Rpl14
		Rpl14-ps1
		Rpl18a
		Rpl18-ps1
		Rpl22
		Rpl23
		Rpl24
		Rpl27a
		Rpl28-ps1
		Rpl28-ps3
		Rpl30
		Rpl31
		Rpl32
		Rpl34
		Rpl34-ps1
		Rpl35
		Rpl35a
		Rpl36a-ps1
		Rpl37
		Rpl37a
		Rpl38
		Rpl38-ps2
		Rpl39
		Rpl3-ps1
		Rpl4
		Rpl5
		Rpl6
		Rpl7
		Rpl8
		Rpl9-ps6
		Rplp0
		Rplp1
		Rplp2
		Rplp2-ps1
		Rpn2
		Rps10
		Rps10-ps1
		Rps11
		Rps13-ps1
		Rps14
		Rps15
		Rps15a
		Rps16
		Rps16-ps2
		Rps17
		Rps18
		Rps19
		Rps20
		Rps21
		Rps24
		Rps24-ps3
		Rps25
		Rps25-ps1
		Rps26
		Rps27a
		Rps28
		Rps29
		Rps3
		Rps3a
		Rps4x
		Rps5
		Rps8
		Rps9
		Rpsa
		Rpsa-ps10
		S1pr1
		Sc4mol
		Scand1
		Scd2
		Scpep1
		Sdc3
		Sdf2l1
		Sdf4
		Serpine2
		Sh3bgrl3
		Shisa5
		Slamf9
		Slc11a1
		Slc15a3
		Slc23a2
		Slc44a1
		Soat1
		Speg
		Spp1
		Ssr4
		St14
		St8sia6
		Sulf2
		Syngr1
		Tceb2
		Timp2
		Tmed3
		Tomm7
		Tpd52
		Tpi1
		Tpt1
		Trem2
		Tspo
		Ttr
		Tyrobp
		Ubl5
		Uqcr10
		Uqcrh
		Usp12
		Vegfb
		Vkorc1

## Sheet: LR Pair List
Pair_name	Score	pval	adj_pval	Ligand_cell	Receptor_cell	split_by	Ligand	Receptor	Ligand_avgExp	Receptor_avgExp	Ligand_pct	Receptor_pct	Cell_pair	LR_pair	Ligand_cell_pct	Receptor_cell_pct
A2m_Lrp1	0.489553	0.0001	0.9415	Microglia	Microglia	S1d	A2m	Lrp1	0.0600433	0.919063	0.034	0.612	Microglia_Microglia	A2m_Lrp1	35.3	35.3
A2m_Lrp1	0.493695	0.0003	0.9415	NSC	Microglia	S1d	A2m	Lrp1	0.0683273	0.919063	0.056	0.612	NSC_Microglia	A2m_Lrp1	32	35.3
A2m_Lrp1	0.459531	0.0751	0.9415	Unknown/Ependymal	Microglia	S1d	A2m	Lrp1	0	0.919063	0	0.612	Unknown/Ependymal_Microglia	A2m_Lrp1	40	35.3
A2m_Lrp1	0.116341	1	0.9415	Microglia	NSC	S1d	A2m	Lrp1	0.0600433	0.172639	0.034	0.197	Microglia_NSC	A2m_Lrp1	35.3	32
A2m_Lrp1	0.120483	1	0.9415	NSC	NSC	S1d	A2m	Lrp1	0.0683273	0.172639	0.056	0.197	NSC_NSC	A2m_Lrp1	32	32
A2m_Lrp1	0.0863193	1	0.9415	Unknown/Ependymal	NSC	S1d	A2m	Lrp1	0	0.172639	0	0.197	Unknown/Ependymal_NSC	A2m_Lrp1	40	32
A2m_Lrp1	0.202307	0.9007	0.9415	Microglia	Unknown/Ependymal	S1d	A2m	Lrp1	0.0600433	0.34457	0.034	0.375	Microglia_Unknown/Ependymal	A2m_Lrp1	35.3	40
A2m_Lrp1	0.206449	0.8879	0.9415	NSC	Unknown/Ependymal	S1d	A2m	Lrp1	0.0683273	0.34457	0.056	0.375	NSC_Unknown/Ependymal	A2m_Lrp1	32	40
A2m_Lrp1	0.172285	0.9274	0.9415	Unknown/Ependymal	Unknown/Ependymal	S1d	A2m	Lrp1	0	0.34457	0	0.375	Unknown/Ependymal_Unknown/Ependymal	A2m_Lrp1	40	40
A2m_Lrp1	0.483407	0.0021	0.9415	Microglia	Microglia	S7d	A2m	Lrp1	0.0182503	0.948564	0.018	0.64	Microglia_Microglia	A2m_Lrp1	27.4	27.4
A2m_Lrp1	0.492544	0.0013	0.9415	NSC	Microglia	S7d	A2m	Lrp1	0.0365233	0.948564	0.039	0.64	NSC_Microglia	A2m_Lrp1	34.2	27.4
A2m_Lrp1	0.474282	0.057	0.9415	Unknown/Ependymal	Microglia	S7d	A2m	Lrp1	0	0.948564	0	0.64	Unknown/Ependymal_Microglia	A2m_Lrp1	40	27.4
A2m_Lrp1	0.210334	1	0.9415	Microglia	NSC	S7d	A2m	Lrp1	0.0182503	0.402418	0.018	0.342	Microglia_NSC	A2m_Lrp1	27.4	34.2
A2m_Lrp1	0.219471	1	0.9415	NSC	NSC	S7d	A2m	Lrp1	0.0365233	0.402418	0.039	0.342	NSC_NSC	A2m_Lrp1	34.2	34.2
A2m_Lrp1	0.201209	1	0.9415	Unknown/Ependymal	NSC	S7d	A2m	Lrp1	0	0.402418	0	0.342	Unknown/Ependymal_NSC	A2m_Lrp1	40	34.2
A2m_Lrp1	0.0670462	0.9941	0.9415	Microglia	Unknown/Ependymal	S7d	A2m	Lrp1	0.0182503	0.115842	0.018	0.125	Microglia_Unknown/Ependymal	A2m_Lrp1	27.4	40
A2m_Lrp1	0.0761827	0.9901	0.9415	NSC	Unknown/Ependymal	S7d	A2m	Lrp1	0.0365233	0.115842	0.039	0.125	NSC_Unknown/Ependymal	A2m_Lrp1	34.2	40
A2m_Lrp1	0.057921	0.9931	0.9415	Unknown/Ependymal	Unknown/Ependymal	S7d	A2m	Lrp1	0	0.115842	0	0.125	Unknown/Ependymal_Unknown/Ependymal	A2m_Lrp1	40	40
A2m_Lrp1	0.501735	0	0.9415	Microglia	Microglia	SCtrl	A2m	Lrp1	0.0377334	0.965737	0.032	0.645	Microglia_Microglia	A2m_Lrp1	37.3	37.3
A2m_Lrp1	0.504332	0.0001	0.9415	NSC	Microglia	SCtrl	A2m	Lrp1	0.0429271	0.965737	0.04	0.645	NSC_Microglia	A2m_Lrp1	33.8	37.3
A2m_Lrp1	0.62811	0.0147	0.9415	Unknown/Ependymal	Microglia	SCtrl	A2m	Lrp1	0.290484	0.965737	0.25	0.645	Unknown/Ependymal_Microglia	A2m_Lrp1	20	37.3
A2m_Lrp1	0.202368	0.9999	0.9415	Microglia	NSC	SCtrl	A2m	Lrp1	0.0377334	0.367002	0.032	0.347	Microglia_NSC	A2m_Lrp1	37.3	33.8
A2m_Lrp1	0.204965	0.9999	0.9415	NSC	NSC	SCtrl	A2m	Lrp1	0.0429271	0.367002	0.04	0.347	NSC_NSC	A2m_Lrp1	33.8	33.8
A2m_Lrp1	0.328743	0.7704	0.9415	Unknown/Ependymal	NSC	SCtrl	A2m	Lrp1	0.290484	0.367002	0.25	0.347	Unknown/Ependymal_NSC	A2m_Lrp1	20	33.8
A2m_Lrp1	0.168738	0.8532	0.9415	Microglia	Unknown/Ependymal	SCtrl	A2m	Lrp1	0.0377334	0.299743	0.032	0.5	Microglia_Unknown/Ependymal	A2m_Lrp1	37.3	20
A2m_Lrp1	0.171335	0.8489	0.9415	NSC	Unknown/Ependymal	SCtrl	A2m	Lrp1	0.0429271	0.299743	0.04	0.5	NSC_Unknown/Ependymal	A2m_Lrp1	33.8	20
A2m_Lrp1	0.295113	0.6379	0.9415	Unknown/Ependymal	Unknown/Ependymal	SCtrl	A2m	Lrp1	0.290484	0.299743	0.25	0.5	Unknown/Ependymal_Unknown/Ependymal	A2m_Lrp1	20	20
Ace_Agtr2	0.00434492	0.6566	0.9415	Microglia	Microglia	S1d	Ace	Agtr2	0.00868984	0	0.007	0	Microglia_Microglia	Ace_Agtr2	35.3	35.3
Ace_Agtr2	0	0.7301	0.9415	NSC	Microglia	S1d	Ace	Agtr2	0	0	0	0	NSC_Microglia	Ace_Agtr2	32	35.3
Ace_Agtr2	0	0.4479	0.9415	Unknown/Ependymal	Microglia	S1d	Ace	Agtr2	0	0	0	0	Unknown/Ependymal_Microglia	Ace_Agtr2	40	35.3
Ace_Agtr2	0.00434492	0.6245	0.9415	Microglia	NSC	S1d	Ace	Agtr2	0.00868984	0	0.007	0	Microglia_NSC	Ace_Agtr2	35.3	32
Ace_Agtr2	0	0.6415	0.9415	NSC	NSC	S1d	Ace	Agtr2	0	0	0	0	NSC_NSC	Ace_Agtr2	32	32
Ace_Agtr2	0	0.2745	0.9415	Unknown/Ependymal	NSC	S1d	Ace	Agtr2	0	0	0	0	Unknown/Ependymal_NSC	Ace_Agtr2	40	32
Ace_Agtr2	0.00434492	0.5466	0.9415	Microglia	Unknown/Ependymal	S1d	Ace	Agtr2	0.00868984	0	0.007	0	Microglia_Unknown/Ependymal	Ace_Agtr2	35.3	40
Ace_Agtr2	0	0.552	0.9415	NSC	Unknown/Ependymal	S1d	Ace	Agtr2	0	0	0	0	NSC_Unknown/Ependymal	Ace_Agtr2	32	40
Ace_Agtr2	0	0.1051	0.9415	Unknown/Ependymal	Unknown/Ependymal	S1d	Ace	Agtr2	0	0	0	0	Unknown/Ependymal_Unknown/Ependymal	Ace_Agtr2	40	40
Ace_Agtr2	0.0033257	0.7456	0.9415	Microglia	Microglia	S7d	Ace	Agtr2	0	0.0066514	0	0.009	Microglia_Microglia	Ace_Agtr2	27.4	27.4
Ace_Agtr2	0.0033257	0.6476	0.9415	NSC	Microglia	S7d	Ace	Agtr2	0	0.0066514	0	0.009	NSC_Microglia	Ace_Agtr2	34.2	27.4
Ace_Agtr2	0.0503135	0.0678	0.9415	Unknown/Ependymal	Microglia	S7d	Ace	Agtr2	0.0939756	0.0066514	0.125	0.009	Unknown/Ependymal_Microglia	Ace_Agtr2	40	27.4
Ace_Agtr2	0.00793348	0.4141	0.9415	Microglia	NSC	S7d	Ace	Agtr2	0	0.015867	0	0.013	Microglia_NSC	Ace_Agtr2	27.4	34.2
Ace_Agtr2	0.00793348	0.413	0.9415	NSC	NSC	S7d	Ace	Agtr2	0	0.015867	0	0.013	NSC_NSC	Ace_Agtr2	34.2	34.2
Ace_Agtr2	0.0549213	0.0641	0.9415	Unknown/Ependymal	NSC	S7d	Ace	Agtr2	0.0939756	0.015867	0.125	0.013	Unknown/Ependymal_NSC	Ace_Agtr2	40	34.2
Ace_Agtr2	0	0.7411	0.9415	Microglia	Unknown/Ependymal	S7d	Ace	Agtr2	0	0	0	0	Microglia_Unknown/Ependymal	Ace_Agtr2	27.4	40
Ace_Agtr2	0	0.5907	0.9415	NSC	Unknown/Ependymal	S7d	Ace	Agtr2	0	0	0	0	NSC_Unknown/Ependymal	Ace_Agtr2	34.2	40
Ace_Agtr2	0.0469878	0.0908	0.9415	Unknown/Ependymal	Unknown/Ependymal	S7d	Ace	Agtr2	0.0939756	0	0.125	0	Unknown/Ependymal_Unknown/Ependymal	Ace_Agtr2	40	40
Ace_Agtr2	0.0118582	0.1705	0.9415	Microglia	Microglia	SCtrl	Ace	Agtr2	0.0237165	0	0.019	0	Microglia_Microglia	Ace_Agtr2	37.3	37.3
Ace_Agtr2	0.00543132	0.5277	0.9415	NSC	Microglia	SCtrl	Ace	Agtr2	0.0108626	0	0.013	0	NSC_Microglia	Ace_Agtr2	33.8	37.3
Ace_Agtr2	0.158795	0.0155	0.9415	Unknown/Ependymal	Microglia	SCtrl	Ace	Agtr2	0.31759	0	0.25	0	Unknown/Ependymal_Microglia	Ace_Agtr2	20	37.3
Ace_Agtr2	0.0118582	0.198	0.9415	Microglia	NSC	SCtrl	Ace	Agtr2	0.0237165	0	0.019	0	Microglia_NSC	Ace_Agtr2	37.3	33.8
Ace_Agtr2	0.00543132	0.5369	0.9415	NSC	NSC	SCtrl	Ace	Agtr2	0.0108626	0	0.013	0	NSC_NSC	Ace_Agtr2	33.8	33.8
Ace_Agtr2	0.158795	0.0133	0.9415	Unknown/Ependymal	NSC	SCtrl	Ace	Agtr2	0.31759	0	0.25	0	Unknown/Ependymal_NSC	Ace_Agtr2	20	33.8
Ace_Agtr2	0.0118582	0.1053	0.9415	Microglia	Unknown/Ependymal	SCtrl	Ace	Agtr2	0.0237165	0	0.019	0	Microglia_Unknown/Ependymal	Ace_Agtr2	37.3	20
Ace_Agtr2	0.00543132	0.4743	0.9415	NSC	Unknown/Ependymal	SCtrl	Ace	Agtr2	0.0108626	0	0.013	0	NSC_Unknown/Ependymal	Ace_Agtr2	33.8	20
Ace_Agtr2	0.158795	0.0136	0.9415	Unknown/Ependymal	Unknown/Ependymal	SCtrl	Ace	Agtr2	0.31759	0	0.25	0	Unknown/Ependymal_Unknown/Ependymal	Ace_Agtr2	20	20
Adam10_Axl	0.365284	0.2296	0.9415	Microglia	Microglia	S1d	Adam10	Axl	0.570643	0.159926	0.483	0.15	Microglia_Microglia	Adam10_Axl	35.3	35.3
Adam10_Axl	0.219262	0.9998	0.9415	NSC	Microglia	S1d	Adam10	Axl	0.278597	0.159926	0.282	0.15	NSC_Microglia	Adam10_Axl	32	35.3
Adam10_Axl	0.225604	0.8437	0.9415	Unknown/Ependymal	Microglia	S1d	Adam10	Axl	0.291283	0.159926	0.375	0.15	Unknown/Ependymal_Microglia	Adam10_Axl	40	35.3
Adam10_Axl	0.459408	0.0008	0.9415	Microglia	NSC	S1d	Adam10	Axl	0.570643	0.348174	0.483	0.366	Microglia_NSC	Adam10_Axl	35.3	32
Adam10_Axl	0.313386	0.7436	0.9415	NSC	NSC	S1d	Adam10	Axl	0.278597	0.348174	0.282	0.366	NSC_NSC	Adam10_Axl	32	32
Adam10_Axl	0.319728	0.5635	0.9415	Unknown/Ependymal	NSC	S1d	Adam10	Axl	0.291283	0.348174	0.375	0.366	Unknown/Ependymal_NSC	Adam10_Axl	40	32
Adam10_Axl	0.359364	0.3841	0.9415	Microglia	Unknown/Ependymal	S1d	Adam10	Axl	0.570643	0.148085	0.483	0.125	Microglia_Unknown/Ependymal	Adam10_Axl	35.3	40
Adam10_Axl	0.213341	0.9627	0.9415	NSC	Unknown/Ependymal	S1d	Adam10	Axl	0.278597	0.148085	0.282	0.125	NSC_Unknown/Ependymal	Adam10_Axl	32	40
Adam10_Axl	0.219684	0.8046	0.9415	Unknown/Ependymal	Unknown/Ependymal	S1d	Adam10	Axl	0.291283	0.148085	0.375	0.125	Unknown/Ependymal_Unknown/Ependymal	Adam10_Axl	40	40
Adam10_Axl	0.436646	0.003	0.9415	Microglia	Microglia	S7d	Adam10	Axl	0.579352	0.29394	0.421	0.219	Microglia_Microglia	Adam10_Axl	27.4	27.4
Adam10_Axl	0.272523	0.9635	0.9415	NSC	Microglia	S7d	Adam10	Axl	0.251107	0.29394	0.25	0.219	NSC_Microglia	Adam10_Axl	34.2	27.4
Adam10_Axl	0.58973	0.0244	0.9415	Unknown/Ependymal	Microglia	S7d	Adam10	Axl	0.88552	0.29394	0.75	0.219	Unknown/Ependymal_Microglia	Adam10_Axl	40	27.4
Adam10_Axl	0.419366	0.0239	0.9415	Microglia	NSC	S7d	Adam10	Axl	0.579352	0.25938	0.421	0.224	Microglia_NSC	Adam10_Axl	27.4	34.2
Adam10_Axl	0.255243	0.9849	0.9415	NSC	NSC	S7d	Adam10	Axl	0.251107	0.25938	0.25	0.224	NSC_NSC	Adam10_Axl	34.2	34.2
Adam10_Axl	0.57245	0.0347	0.9415	Unknown/Ependymal	NSC	S7d	Adam10	Axl	0.88552	0.25938	0.75	0.224	Unknown/Ependymal_NSC	Adam10_Axl	40	34.2
Adam10_Axl	0.347597	0.4298	0.9415	Microglia	Unknown/Ependymal	S7d	Adam10	Axl	0.579352	0.115842	0.421	0.125	Microglia_Unknown/Ependymal	Adam10_Axl	27.4	40
Adam10_Axl	0.183474	0.9947	0.9415	NSC	Unknown/Ependymal	S7d	Adam10	Axl	0.251107	0.115842	0.25	0.125	NSC_Unknown/Ependymal	Adam10_Axl	34.2	40
Adam10_Axl	0.500681	0.1286	0.9415	Unknown/Ependymal	Unknown/Ependymal	S7d	Adam10	Axl	0.88552	0.115842	0.75	0.125	Unknown/Ependymal_Unknown/Ependymal	Adam10_Axl	40	40
Adam10_Axl	0.323833	0.7538	0.9415	Microglia	Microglia	SCtrl	Adam10	Axl	0.591077	0.0565876	0.458	0.045	Microglia_Microglia	Adam10_Axl	37.3	37.3
Adam10_Axl	0.263134	0.9825	0.9415	NSC	Microglia	SCtrl	Adam10	Axl	0.46968	0.0565876	0.493	0.045	NSC_Microglia	Adam10_Axl	33.8	37.3
Adam10_Axl	0.414459	0.3231	0.9415	Unknown/Ependymal	Microglia	SCtrl	Adam10	Axl	0.772331	0.0565876	0.75	0.045	Unknown/Ependymal_Microglia	Adam10_Axl	20	37.3
Adam10_Axl	0.375197	0.1687	0.9415	Microglia	NSC	SCtrl	Adam10	Axl	0.591077	0.159316	0.458	0.2	Microglia_NSC	Adam10_Axl	37.3	33.8
Adam10_Axl	0.314498	0.7527	0.9415	NSC	NSC	SCtrl	Adam10	Axl	0.46968	0.159316	0.493	0.2	NSC_NSC	Adam10_Axl	33.8	33.8
Adam10_Axl	0.465823	0.2259	0.9415	Unknown/Ependymal	NSC	SCtrl	Adam10	Axl	0.772331	0.159316	0.75	0.2	Unknown/Ependymal_NSC	Adam10_Axl	20	33.8
Adam10_Axl	0.295539	0.5336	0.9415	Microglia	Unknown/Ependymal	SCtrl	Adam10	Axl	0.591077	0	0.458	0	Microglia_Unknown/Ependymal	Adam10_Axl	37.3	20
Adam10_Axl	0.23484	0.8409	0.9415	NSC	Unknown/Ependymal	SCtrl	Adam10	Axl	0.46968	0	0.493	0	NSC_Unknown/Ependymal	Adam10_Axl	33.8	20
Adam10_Axl	0.386165	0.3827	0.9415	Unknown/Ependymal	Unknown/Ependymal	SCtrl	Adam10	Axl	0.772331	0	0.75	0	Unknown/Ependymal_Unknown/Ependymal	Adam10_Axl	20	20
Adam10_Epha3	0.289614	0.482	0.9415	Microglia	Microglia	S1d	Adam10	Epha3	0.570643	0.0085859	0.483	0.007	Microglia_Microglia	Adam10_Epha3	35.3	35.3
Adam10_Epha3	0.143592	1	0.9415	NSC	Microglia	S1d	Adam10	Epha3	0.278597	0.0085859	0.282	0.007	NSC_Microglia	Adam10_Epha3	32	35.3
Adam10_Epha3	0.149934	0.8887	0.9415	Unknown/Ependymal	Microglia	S1d	Adam10	Epha3	0.291283	0.0085859	0.375	0.007	Unknown/Ependymal_Microglia	Adam10_Epha3	40	35.3
Adam10_Epha3	0.371645	0.003	0.9415	Microglia	NSC	S1d	Adam10	Epha3	0.570643	0.172648	0.483	0.155	Microglia_NSC	Adam10_Epha3	35.3	32
Adam10_Epha3	0.225623	0.9434	0.9415	NSC	NSC	S1d	Adam10	Epha3	0.278597	0.172648	0.282	0.155	NSC_NSC	Adam10_Epha3	32	32
Adam10_Epha3	0.231966	0.6702	0.9415	Unknown/Ependymal	NSC	S1d	Adam10	Epha3	0.291283	0.172648	0.375	0.155	Unknown/Ependymal_NSC	Adam10_Epha3	40	32
Adam10_Epha3	0.285321	0.433	0.9415	Microglia	Unknown/Ependymal	S1d	Adam10	Epha3	0.570643	0	0.483	0	Microglia_Unknown/Ependymal	Adam10_Epha3	35.3	40
Adam10_Epha3	0.139299	0.9997	0.9415	NSC	Unknown/Ependymal	S1d	Adam10	Epha3	0.278597	0	0.282	0	NSC_Unknown/Ependymal	Adam10_Epha3	32	40
Adam10_Epha3	0.145641	0.8702	0.9415	Unknown/Ependymal	Unknown/Ependymal	S1d	Adam10	Epha3	0.291283	0	0.375	0	Unknown/Ependymal_Unknown/Ependymal	Adam10_Epha3	40	40
Adam10_Epha3	0.297856	0.3738	0.9415	Microglia	Microglia	S7d	Adam10	Epha3	0.579352	0.0163591	0.421	0.009	Microglia_Microglia	Adam10_Epha3	27.4	27.4
Adam10_Epha3	0.133733	1	0.9415	NSC	Microglia	S7d	Adam10	Epha3	0.251107	0.0163591	0.25	0.009	NSC_Microglia	Adam10_Epha3	34.2	27.4
Adam10_Epha3	0.450939	0.0868	0.9415	Unknown/Ependymal	Microglia	S7d	Adam10	Epha3	0.88552	0.0163591	0.75	0.009	Unknown/Ependymal_Microglia	Adam10_Epha3	40	27.4
Adam10_Epha3	0.434839	0	0.9415	Microglia	NSC	S7d	Adam10	Epha3	0.579352	0.290326	0.421	0.25	Microglia_NSC	Adam10_Epha3	27.4	34.2
Adam10_Epha3	0.270716	0.6782	0.9415	NSC	NSC	S7d	Adam10	Epha3	0.251107	0.290326	0.25	0.25	NSC_NSC	Adam10_Epha3	34.2	34.2
Adam10_Epha3	0.587923	0.0079	0.9415	Unknown/Ependymal	NSC	S7d	Adam10	Epha3	0.88552	0.290326	0.75	0.25	Unknown/Ependymal_NSC	Adam10_Epha3	40	34.2
Adam10_Epha3	0.316576	0.2683	0.9415	Microglia	Unknown/Ependymal	S7d	Adam10	Epha3	0.579352	0.0537994	0.421	0.125	Microglia_Unknown/Ependymal	Adam10_Epha3	27.4	40
Adam10_Epha3	0.152453	0.9993	0.9415	NSC	Unknown/Ependymal	S7d	Adam10	Epha3	0.251107	0.0537994	0.25	0.125	NSC_Unknown/Ependymal	Adam10_Epha3	34.2	40
Adam10_Epha3	0.46966	0.0835	0.9415	Unknown/Ependymal	Unknown/Ependymal	S7d	Adam10	Epha3	0.88552	0.0537994	0.75	0.125	Unknown/Ependymal_Unknown/Ependymal	Adam10_Epha3	40	40
Adam10_Epha3	0.298582	0.3395	0.9415	Microglia	Microglia	SCtrl	Adam10	Epha3	0.591077	0.00608627	0.458	0.006	Microglia_Microglia	Adam10_Epha3	37.3	37.3
Adam10_Epha3	0.237883	0.9194	0.9415	NSC	Microglia	SCtrl	Adam10	Epha3	0.46968	0.00608627	0.493	0.006	NSC_Microglia	Adam10_Epha3	33.8	37.3
Adam10_Epha3	0.389209	0.2607	0.9415	Unknown/Ependymal	Microglia	SCtrl	Adam10	Epha3	0.772331	0.00608627	0.75	0.006	Unknown/Ependymal_Microglia	Adam10_Epha3	20	37.3
Adam10_Epha3	0.380773	0.0008	0.9415	Microglia	NSC	SCtrl	Adam10	Epha3	0.591077	0.170469	0.458	0.173	Microglia_NSC	Adam10_Epha3	37.3	33.8
Adam10_Epha3	0.320075	0.2029	0.9415	NSC	NSC	SCtrl	Adam10	Epha3	0.46968	0.170469	0.493	0.173	NSC_NSC	Adam10_Epha3	33.8	33.8
Adam10_Epha3	0.4714	0.1401	0.9415	Unknown/Ependymal	NSC	SCtrl	Adam10	Epha3	0.772331	0.170469	0.75	0.173	Unknown/Ependymal_NSC	Adam10_Epha3	20	33.8
Adam10_Epha3	0.295539	0.263	0.9415	Microglia	Unknown/Ependymal	SCtrl	Adam10	Epha3	0.591077	0	0.458	0	Microglia_Unknown/Ependymal	Adam10_Epha3	37.3	20
Adam10_Epha3	0.23484	0.746	0.9415	NSC	Unknown/Ependymal	SCtrl	Adam10	Epha3	0.46968	0	0.493	0	NSC_Unknown/Ependymal	Adam10_Epha3	33.8	20
Adam10_Epha3	0.386165	0.276	0.9415	Unknown/Ependymal	Unknown/Ependymal	SCtrl	Adam10	Epha3	0.772331	0	0.75	0	Unknown/Ependymal_Unknown/Ependymal	Adam10_Epha3	20	20
Adam12_Itga9	0.0179168	0.9993	0.9415	Microglia	Microglia	S1d	Adam12	Itga9	0	0.0358337	0	0.041	Microglia_Microglia	Adam12_Itga9	35.3	35.3
Adam12_Itga9	0.0252409	0.9937	0.9415	NSC	Microglia	S1d	Adam12	Itga9	0.0146481	0.0358337	0.028	0.041	NSC_Microglia	Adam12_Itga9	32	35.3
Adam12_Itga9	0.0179168	0.9985	0.9415	Unknown/Ependymal	Microglia	S1d	Adam12	Itga9	0	0.0358337	0	0.041	Unknown/Ependymal_Microglia	Adam12_Itga9	40	35.3
Adam12_Itga9	0.0064627	0.9988	0.9415	Microglia	NSC	S1d	Adam12	Itga9	0	0.0129254	0	0.014	Microglia_NSC	Adam12_Itga9	35.3	32
Adam12_Itga9	0.0137867	0.9927	0.9415	NSC	NSC	S1d	Adam12	Itga9	0.0146481	0.0129254	0.028	0.014	NSC_NSC	Adam12_Itga9	32	32
Adam12_Itga9	0.0064627	0.9984	0.9415	Unknown/Ependymal	NSC	S1d	Adam12	Itga9	0	0.0129254	0	0.014	Unknown/Ependymal_NSC	Adam12_Itga9	40	32
Adam12_Itga9	0.0459357	0.5155	0.9415	Microglia	Unknown/Ependymal	S1d	Adam12	Itga9	0	0.0918715	0	0.125	Microglia_Unknown/Ependymal	Adam12_Itga9	35.3	40
Adam12_Itga9	0.0532598	0.4952	0.9415	NSC	Unknown/Ependymal	S1d	Adam12	Itga9	0.0146481	0.0918715	0.028	0.125	NSC_Unknown/Ependymal	Adam12_Itga9	32	40
Adam12_Itga9	0.0459357	0.5097	0.9415	Unknown/Ependymal	Unknown/Ependymal	S1d	Adam12	Itga9	0	0.0918715	0	0.125	Unknown/Ependymal_Unknown/Ependymal	Adam12_Itga9	40	40
Adam12_Itga9	0.101668	0.0022	0.9415	Microglia	Microglia	S7d	Adam12	Itga9	0	0.203337	0	0.167	Microglia_Microglia	Adam12_Itga9	27.4	27.4
Adam12_Itga9	0.108542	0.0006	0.9415	NSC	Microglia	S7d	Adam12	Itga9	0.0137478	0.203337	0.026	0.167	NSC_Microglia	Adam12_Itga9	34.2	27.4
Adam12_Itga9	0.101668	0.0191	0.9415	Unknown/Ependymal	Microglia	S7d	Adam12	Itga9	0	0.203337	0	0.167	Unknown/Ependymal_Microglia	Adam12_Itga9	40	27.4
Adam12_Itga9	0.00333649	0.9997	0.9415	Microglia	NSC	S7d	Adam12	Itga9	0	0.00667298	0	0.013	Microglia_NSC	Adam12_Itga9	27.4	34.2
Adam12_Itga9	0.0102104	0.9974	0.9415	NSC	NSC	S7d	Adam12	Itga9	0.0137478	0.00667298	0.026	0.013	NSC_NSC	Adam12_Itga9	34.2	34.2
Adam12_Itga9	0.00333649	0.9993	0.9415	Unknown/Ependymal	NSC	S7d	Adam12	Itga9	0	0.00667298	0	0.013	Unknown/Ependymal_NSC	Adam12_Itga9	40	34.2
Adam12_Itga9	0	0.8672	0.9415	Microglia	Unknown/Ependymal	S7d	Adam12	Itga9	0	0	0	0	Microglia_Unknown/Ependymal	Adam12_Itga9	27.4	40
Adam12_Itga9	0.00687392	0.5922	0.9415	NSC	Unknown/Ependymal	S7d	Adam12	Itga9	0.0137478	0	0.026	0	NSC_Unknown/Ependymal	Adam12_Itga9	34.2	40
Adam12_Itga9	0	0.5828	0.9415	Unknown/Ependymal	Unknown/Ependymal	S7d	Adam12	Itga9	0	0	0	0	Unknown/Ependymal_Unknown/Ependymal	Adam12_Itga9	40	40
Adam12_Itga9	0.121598	0	0.9415	Microglia	Microglia	SCtrl	Adam12	Itga9	0	0.243196	0	0.226	Microglia_Microglia	Adam12_Itga9	37.3	37.3
Adam12_Itga9	0.131193	0	0.9415	NSC	Microglia	SCtrl	Adam12	Itga9	0.019191	0.243196	0.027	0.226	NSC_Microglia	Adam12_Itga9	33.8	37.3
Adam12_Itga9	0.121598	0.0159	0.9415	Unknown/Ependymal	Microglia	SCtrl	Adam12	Itga9	0	0.243196	0	0.226	Unknown/Ependymal_Microglia	Adam12_Itga9	20	37.3
Adam12_Itga9	0	0.9999	0.9415	Microglia	NSC	SCtrl	Adam12	Itga9	0	0	0	0	Microglia_NSC	Adam12_Itga9	37.3	33.8
Adam12_Itga9	0.00959551	0.9976	0.9415	NSC	NSC	SCtrl	Adam12	Itga9	0.019191	0	0.027	0	NSC_NSC	Adam12_Itga9	33.8	33.8
Adam12_Itga9	0	0.9994	0.9415	Unknown/Ependymal	NSC	SCtrl	Adam12	Itga9	0	0	0	0	Unknown/Ependymal_NSC	Adam12_Itga9	20	33.8
Adam12_Itga9	0	0.8643	0.9415	Microglia	Unknown/Ependymal	SCtrl	Adam12	Itga9	0	0	0	0	Microglia_Unknown/Ependymal	Adam12_Itga9	37.3	20
Adam12_Itga9	0.00959551	0.3681	0.9415	NSC	Unknown/Ependymal	SCtrl	Adam12	Itga9	0.019191	0	0.027	0	NSC_Unknown/Ependymal	Adam12_Itga9	33.8	20
Adam12_Itga9	0	0.3468	0.9415	Unknown/Ependymal	Unknown/Ependymal	SCtrl	Adam12	Itga9	0	0	0	0	Unknown/Ependymal_Unknown/Ependymal	Adam12_Itga9	20	20
Adam12_Itgb1	0.248327	0.7602	0.9415	Microglia	Microglia	S1d	Adam12	Itgb1	0	0.496654	0	0.395	Microglia_Microglia	Adam12_Itgb1	35.3	35.3
Adam12_Itgb1	0.255651	0.6585	0.9415	NSC	Microglia	S1d	Adam12	Itgb1	0.0146481	0.496654	0.028	0.395	NSC_Microglia	Adam12_Itgb1	32	35.3
Adam12_Itgb1	0.248327	0.742	0.9415	Unknown/Ependymal	Microglia	S1d	Adam12	Itgb1	0	0.496654	0	0.395	Unknown/Ependymal_Microglia	Adam12_Itgb1	40	35.3
Adam12_Itgb1	0.295515	0.213	0.9415	Microglia	NSC	S1d	Adam12	Itgb1	0	0.59103	0	0.507	Microglia_NSC	Adam12_Itgb1	35.3	32
Adam12_Itgb1	0.302839	0.1634	0.9415	NSC	NSC	S1d	Adam12	Itgb1	0.0146481	0.59103	0.028	0.507	NSC_NSC	Adam12_Itgb1	32	32
Adam12_Itgb1	0.295515	0.2206	0.9415	Unknown/Ependymal	NSC	S1d	Adam12	Itgb1	0	0.59103	0	0.507	Unknown/Ependymal_NSC	Adam12_Itgb1	40	32
Adam12_Itgb1	0.348228	0.2378	0.9415	Microglia	Unknown/Ependymal	S1d	Adam12	Itgb1	0	0.696456	0	0.625	Microglia_Unknown/Ependymal	Adam12_Itgb1	35.3	40
Adam12_Itgb1	0.355552	0.2232	0.9415	NSC	Unknown/Ependymal	S1d	Adam12	Itgb1	0.0146481	0.696456	0.028	0.625	NSC_Unknown/Ependymal	Adam12_Itgb1	32	40
Adam12_Itgb1	0.348228	0.2406	0.9415	Unknown/Ependymal	Unknown/Ependymal	S1d	Adam12	Itgb1	0	0.696456	0	0.625	Unknown/Ependymal_Unknown/Ependymal	Adam12_Itgb1	40	40
Adam12_Itgb1	0.288643	0.2119	0.9415	Microglia	Microglia	S7d	Adam12	Itgb1	0	0.577286	0	0.439	Microglia_Microglia	Adam12_Itgb1	27.4	27.4
Adam12_Itgb1	0.295517	0.1486	0.9415	NSC	Microglia	S7d	Adam12	Itgb1	0.0137478	0.577286	0.026	0.439	NSC_Microglia	Adam12_Itgb1	34.2	27.4
Adam12_Itgb1	0.288643	0.2244	0.9415	Unknown/Ependymal	Microglia	S7d	Adam12	Itgb1	0	0.577286	0	0.439	Unknown/Ependymal_Microglia	Adam12_Itgb1	40	27.4
Adam12_Itgb1	0.17606	0.996	0.9415	Microglia	NSC	S7d	Adam12	Itgb1	0	0.352121	0	0.368	Microglia_NSC	Adam12_Itgb1	27.4	34.2
Adam12_Itgb1	0.182934	0.9911	0.9415	NSC	NSC	S7d	Adam12	Itgb1	0.0137478	0.352121	0.026	0.368	NSC_NSC	Adam12_Itgb1	34.2	34.2
Adam12_Itgb1	0.17606	0.9942	0.9415	Unknown/Ependymal	NSC	S7d	Adam12	Itgb1	0	0.352121	0	0.368	Unknown/Ependymal_NSC	Adam12_Itgb1	40	34.2
Adam12_Itgb1	0.430915	0.0849	0.9415	Microglia	Unknown/Ependymal	S7d	Adam12	Itgb1	0	0.86183	0	0.625	Microglia_Unknown/Ependymal	Adam12_Itgb1	27.4	40
Adam12_Itgb1	0.437789	0.079	0.9415	NSC	Unknown/Ependymal	S7d	Adam12	Itgb1	0.0137478	0.86183	0.026	0.625	NSC_Unknown/Ependymal	Adam12_Itgb1	34.2	40
Adam12_Itgb1	0.430915	0.0844	0.9415	Unknown/Ependymal	Unknown/Ependymal	S7d	Adam12	Itgb1	0	0.86183	0	0.625	Unknown/Ependymal_Unknown/Ependymal	Adam12_Itgb1	40	40
Adam12_Itgb1	0.308609	0.0329	0.9415	Microglia	Microglia	SCtrl	Adam12	Itgb1	0	0.617218	0	0.458	Microglia_Microglia	Adam12_Itgb1	37.3	37.3
Adam12_Itgb1	0.318204	0.0149	0.9415	NSC	Microglia	SCtrl	Adam12	Itgb1	0.019191	0.617218	0.027	0.458	NSC_Microglia	Adam12_Itgb1	33.8	37.3
Adam12_Itgb1	0.308609	0.0564	0.9415	Unknown/Ependymal	Microglia	SCtrl	Adam12	Itgb1	0	0.617218	0	0.458	Unknown/Ependymal_Microglia	Adam12_Itgb1	20	37.3
Adam12_Itgb1	0.177794	0.9935	0.9415	Microglia	NSC	SCtrl	Adam12	Itgb1	0	0.355588	0	0.347	Microglia_NSC	Adam12_Itgb1	37.3	33.8
Adam12_Itgb1	0.18739	0.9863	0.9415	NSC	NSC	SCtrl	Adam12	Itgb1	0.019191	0.355588	0.027	0.347	NSC_NSC	Adam12_Itgb1	33.8	33.8
Adam12_Itgb1	0.177794	0.9926	0.9415	Unknown/Ependymal	NSC	SCtrl	Adam12	Itgb1	0	0.355588	0	0.347	Unknown/Ependymal_NSC	Adam12_Itgb1	20	33.8
Adam12_Itgb1	0.46199	0.1302	0.9415	Microglia	Unknown/Ependymal	SCtrl	Adam12	Itgb1	0	0.92398	0	1	Microglia_Unknown/Ependymal	Adam12_Itgb1	37.3	20
Adam12_Itgb1	0.471585	0.1218	0.9415	NSC	Unknown/Ependymal	SCtrl	Adam12	Itgb1	0.019191	0.92398	0.027	1	NSC_Unknown/Ependymal	Adam12_Itgb1	33.8	20
Adam12_Itgb1	0.46199	0.1321	0.9415	Unknown/Ependymal	Unknown/Ependymal	SCtrl	Adam12	Itgb1	0	0.92398	0	1	Unknown/Ependymal_Unknown/Ependymal	Adam12_Itgb1	20	20
Adam12_Sdc4	0.246794	0	0.9415	Microglia	Microglia	S1d	Adam12	Sdc4	0	0.493588	0	0.367	Microglia_Microglia	Adam12_Sdc4	35.3	35.3
Adam12_Sdc4	0.254118	0	0.9415	NSC	Microglia	S1d	Adam12	Sdc4	0.0146481	0.493588	0.028	0.367	NSC_Microglia	Adam12_Sdc4	32	35.3
Adam12_Sdc4	0.246794	0.0004	0.9415	Unknown/Ependymal	Microglia	S1d	Adam12	Sdc4	0	0.493588	0	0.367	Unknown/Ependymal_Microglia	Adam12_Sdc4	40	35.3
Adam12_Sdc4	0.218243	0.0121	0.9415	Microglia	NSC	S1d	Adam12	Sdc4	0	0.436486	0	0.296	Microglia_NSC	Adam12_Sdc4	35.3	32
Adam12_Sdc4	0.225567	0.0065	0.9415	NSC	NSC	S1d	Adam12	Sdc4	0.0146481	0.436486	0.028	0.296	NSC_NSC	Adam12_Sdc4	32	32
Adam12_Sdc4	0.218243	0.0195	0.9415	Unknown/Ependymal	NSC	S1d	Adam12	Sdc4	0	0.436486	0	0.296	Unknown/Ependymal_NSC	Adam12_Sdc4	40	32
Adam12_Sdc4	0.650612	0	0.9415	Microglia	Unknown/Ependymal	S1d	Adam12	Sdc4	0	1.30122	0	0.875	Microglia_Unknown/Ependymal	Adam12_Sdc4	35.3	40
Adam12_Sdc4	0.657936	0	0.9415	NSC	Unknown/Ependymal	S1d	Adam12	Sdc4	0.0146481	1.30122	0.028	0.875	NSC_Unknown/Ependymal	Adam12_Sdc4	32	40
Adam12_Sdc4	0.650612	0.0001	0.9415	Unknown/Ependymal	Unknown/Ependymal	S1d	Adam12	Sdc4	0	1.30122	0	0.875	Unknown/Ependymal_Unknown/Ependymal	Adam12_Sdc4	40	40
Adam12_Sdc4	0.0348323	1	0.9415	Microglia	Microglia	S7d	Adam12	Sdc4	0	0.0696647	0	0.044	Microglia_Microglia	Adam12_Sdc4	27.4	27.4
Adam12_Sdc4	0.0417063	1	0.9415	NSC	Microglia	S7d	Adam12	Sdc4	0.0137478	0.0696647	0.026	0.044	NSC_Microglia	Adam12_Sdc4	34.2	27.4
Adam12_Sdc4	0.0348323	1	0.9415	Unknown/Ependymal	Microglia	S7d	Adam12	Sdc4	0	0.0696647	0	0.044	Unknown/Ependymal_Microglia	Adam12_Sdc4	40	27.4
Adam12_Sdc4	0.0997465	0.91	0.9415	Microglia	NSC	S7d	Adam12	Sdc4	0	0.199493	0	0.171	Microglia_NSC	Adam12_Sdc4	27.4	34.2
Adam12_Sdc4	0.10662	0.8617	0.9415	NSC	NSC	S7d	Adam12	Sdc4	0.0137478	0.199493	0.026	0.171	NSC_NSC	Adam12_Sdc4	34.2	34.2
Adam12_Sdc4	0.0997465	0.901	0.9415	Unknown/Ependymal	NSC	S7d	Adam12	Sdc4	0	0.199493	0	0.171	Unknown/Ependymal_NSC	Adam12_Sdc4	40	34.2
Adam12_Sdc4	0.105399	0.5864	0.9415	Microglia	Unknown/Ependymal	S7d	Adam12	Sdc4	0	0.210798	0	0.25	Microglia_Unknown/Ependymal	Adam12_Sdc4	27.4	40
Adam12_Sdc4	0.112273	0.5614	0.9415	NSC	Unknown/Ependymal	S7d	Adam12	Sdc4	0.0137478	0.210798	0.026	0.25	NSC_Unknown/Ependymal	Adam12_Sdc4	34.2	40
Adam12_Sdc4	0.105399	0.5839	0.9415	Unknown/Ependymal	Unknown/Ependymal	S7d	Adam12	Sdc4	0	0.210798	0	0.25	Unknown/Ependymal_Unknown/Ependymal	Adam12_Sdc4	40	40
Adam12_Sdc4	0.0771843	0.9993	0.9415	Microglia	Microglia	SCtrl	Adam12	Sdc4	0	0.154369	0	0.148	Microglia_Microglia	Adam12_Sdc4	37.3	37.3
Adam12_Sdc4	0.0867798	0.996	0.9415	NSC	Microglia	SCtrl	Adam12	Sdc4	0.019191	0.154369	0.027	0.148	NSC_Microglia	Adam12_Sdc4	33.8	37.3
Adam12_Sdc4	0.0771843	0.9994	0.9415	Unknown/Ependymal	Microglia	SCtrl	Adam12	Sdc4	0	0.154369	0	0.148	Unknown/Ependymal_Microglia	Adam12_Sdc4	20	37.3
Adam12_Sdc4	0.116802	0.7753	0.9415	Microglia	NSC	SCtrl	Adam12	Sdc4	0	0.233605	0	0.2	Microglia_NSC	Adam12_Sdc4	37.3	33.8
Adam12_Sdc4	0.126398	0.6524	0.9415	NSC	NSC	SCtrl	Adam12	Sdc4	0.019191	0.233605	0.027	0.2	NSC_NSC	Adam12_Sdc4	33.8	33.8
Adam12_Sdc4	0.116802	0.7557	0.9415	Unknown/Ependymal	NSC	SCtrl	Adam12	Sdc4	0	0.233605	0	0.2	Unknown/Ependymal_NSC	Adam12_Sdc4	20	33.8
Adam12_Sdc4	0.207492	0.2982	0.9415	Microglia	Unknown/Ependymal	SCtrl	Adam12	Sdc4	0	0.414984	0	0.5	Microglia_Unknown/Ependymal	Adam12_Sdc4	37.3	20
Adam12_Sdc4	0.217087	0.2714	0.9415	NSC	Unknown/Ependymal	SCtrl	Adam12	Sdc4	0.019191	0.414984	0.027	0.5	NSC_Unknown/Ependymal	Adam12_Sdc4	33.8	20
Adam12_Sdc4	0.207492	0.291	0.9415	Unknown/Ependymal	Unknown/Ependymal	SCtrl	Adam12	Sdc4	0	0.414984	0	0.5	Unknown/Ependymal_Unknown/Ependymal	Adam12_Sdc4	20	20
Adam15_Itga5	0.154823	0.0623	0.9415	Microglia	Microglia	S1d	Adam15	Itga5	0.260258	0.0493885	0.245	0.048	Microglia_Microglia	Adam15_Itga5	35.3	35.3
Adam15_Itga5	0.0610571	0.9954	0.9415	NSC	Microglia	S1d	Adam15	Itga5	0.0727256	0.0493885	0.085	0.048	NSC_Microglia	Adam15_Itga5	32	35.3
Adam15_Itga5	0.0246942	0.8574	0.9415	Unknown/Ependymal	Microglia	S1d	Adam15	Itga5	0	0.0493885	0	0.048	Unknown/Ependymal_Microglia	Adam15_Itga5	40	35.3
Adam15_Itga5	0.143146	0.2003	0.9415	Microglia	NSC	S1d	Adam15	Itga5	0.260258	0.026034	0.245	0.028	Microglia_NSC	Adam15_Itga5	35.3	32
Adam15_Itga5	0.0493798	0.9993	0.9415	NSC	NSC	S1d	Adam15	Itga5	0.0727256	0.026034	0.085	0.028	NSC_NSC	Adam15_Itga5	32	32
Adam15_Itga5	0.013017	0.9211	0.9415	Unknown/Ependymal	NSC	S1d	Adam15	Itga5	0	0.026034	0	0.028	Unknown/Ependymal_NSC	Adam15_Itga5	40	32
Adam15_Itga5	0.130129	0.3143	0.9415	Microglia	Unknown/Ependymal	S1d	Adam15	Itga5	0.260258	0	0.245	0	Microglia_Unknown/Ependymal	Adam15_Itga5	35.3	40
Adam15_Itga5	0.0363628	0.9995	0.9415	NSC	Unknown/Ependymal	S1d	Adam15	Itga5	0.0727256	0	0.085	0	NSC_Unknown/Ependymal	Adam15_Itga5	32	40
Adam15_Itga5	0	0.8831	0.9415	Unknown/Ependymal	Unknown/Ependymal	S1d	Adam15	Itga5	0	0	0	0	Unknown/Ependymal_Unknown/Ependymal	Adam15_Itga5	40	40
Adam15_Itga5	0.202155	0.0005	0.9415	Microglia	Microglia	S7d	Adam15	Itga5	0.366067	0.038243	0.325	0.035	Microglia_Microglia	Adam15_Itga5	27.4	27.4
Adam15_Itga5	0.0261026	1	0.9415	NSC	Microglia	S7d	Adam15	Itga5	0.0139623	0.038243	0.013	0.035	NSC_Microglia	Adam15_Itga5	34.2	27.4
Adam15_Itga5	0.300317	0.0327	0.9415	Unknown/Ependymal	Microglia	S7d	Adam15	Itga5	0.562391	0.038243	0.375	0.035	Unknown/Ependymal_Microglia	Adam15_Itga5	40	27.4
Adam15_Itga5	0.186856	0.0047	0.9415	Microglia	NSC	S7d	Adam15	Itga5	0.366067	0.00764573	0.325	0.013	Microglia_NSC	Adam15_Itga5	27.4	34.2
Adam15_Itga5	0.010804	1	0.9415	NSC	NSC	S7d	Adam15	Itga5	0.0139623	0.00764573	0.013	0.013	NSC_NSC	Adam15_Itga5	34.2	34.2
Adam15_Itga5	0.285019	0.0429	0.9415	Unknown/Ependymal	NSC	S7d	Adam15	Itga5	0.562391	0.00764573	0.375	0.013	Unknown/Ependymal_NSC	Adam15_Itga5	40	34.2
Adam15_Itga5	0.240955	0.0112	0.9415	Microglia	Unknown/Ependymal	S7d	Adam15	Itga5	0.366067	0.115842	0.325	0.125	Microglia_Unknown/Ependymal	Adam15_Itga5	27.4	40
Adam15_Itga5	0.0649022	0.9824	0.9415	NSC	Unknown/Ependymal	S7d	Adam15	Itga5	0.0139623	0.115842	0.013	0.125	NSC_Unknown/Ependymal	Adam15_Itga5	34.2	40
Adam15_Itga5	0.339117	0.0174	0.9415	Unknown/Ependymal	Unknown/Ependymal	S7d	Adam15	Itga5	0.562391	0.115842	0.375	0.125	Unknown/Ependymal_Unknown/Ependymal	Adam15_Itga5	40	40
Adam15_Itga5	0.183703	0.0003	0.9415	Microglia	Microglia	SCtrl	Adam15	Itga5	0.348052	0.0193536	0.323	0.019	Microglia_Microglia	Adam15_Itga5	37.3	37.3
Adam15_Itga5	0.0229674	1	0.9415	NSC	Microglia	SCtrl	Adam15	Itga5	0.0265813	0.0193536	0.027	0.019	NSC_Microglia	Adam15_Itga5	33.8	37.3
Adam15_Itga5	0.279216	0.1157	0.9415	Unknown/Ependymal	Microglia	SCtrl	Adam15	Itga5	0.539078	0.0193536	0.5	0.019	Unknown/Ependymal_Microglia	Adam15_Itga5	20	37.3
Adam15_Itga5	0.174026	0.0087	0.9415	Microglia	NSC	SCtrl	Adam15	Itga5	0.348052	0	0.323	0	Microglia_NSC	Adam15_Itga5	37.3	33.8
Adam15_Itga5	0.0132906	1	0.9415	NSC	NSC	SCtrl	Adam15	Itga5	0.0265813	0	0.027	0	NSC_NSC	Adam15_Itga5	33.8	33.8
Adam15_Itga5	0.269539	0.1297	0.9415	Unknown/Ependymal	NSC	SCtrl	Adam15	Itga5	0.539078	0	0.5	0	Unknown/Ependymal_NSC	Adam15_Itga5	20	33.8
Adam15_Itga5	0.174026	0.1	0.9415	Microglia	Unknown/Ependymal	SCtrl	Adam15	Itga5	0.348052	0	0.323	0	Microglia_Unknown/Ependymal	Adam15_Itga5	37.3	20
Adam15_Itga5	0.0132906	1	0.9415	NSC	Unknown/Ependymal	SCtrl	Adam15	Itga5	0.0265813	0	0.027	0	NSC_Unknown/Ependymal	Adam15_Itga5	33.8	20
Adam15_Itga5	0.269539	0.1419	0.9415	Unknown/Ependymal	Unknown/Ependymal	SCtrl	Adam15	Itga5	0.539078	0	0.5	0	Unknown/Ependymal_Unknown/Ependymal	Adam15_Itga5	20	20
Adam15_Itga9	0.148046	0.793	0.9415	Microglia	Microglia	S1d	Adam15	Itga9	0.260258	0.0358337	0.245	0.041	Microglia_Microglia	Adam15_Itga9	35.3	35.3
Adam15_Itga9	0.0542797	1	0.9415	NSC	Microglia	S1d	Adam15	Itga9	0.0727256	0.0358337	0.085	0.041	NSC_Microglia	Adam15_Itga9	32	35.3
Adam15_Itga9	0.0179168	0.9998	0.9415	Unknown/Ependymal	Microglia	S1d	Adam15	Itga9	0	0.0358337	0	0.041	Unknown/Ependymal_Microglia	Adam15_Itga9	40	35.3
Adam15_Itga9	0.136591	0.8764	0.9415	Microglia	NSC	S1d	Adam15	Itga9	0.260258	0.0129254	0.245	0.014	Microglia_NSC	Adam15_Itga9	35.3	32
Adam15_Itga9	0.0428255	1	0.9415	NSC	NSC	S1d	Adam15	Itga9	0.0727256	0.0129254	0.085	0.014	NSC_NSC	Adam15_Itga9	32	32
Adam15_Itga9	0.0064627	0.9999	0.9415	Unknown/Ependymal	NSC	S1d	Adam15	Itga9	0	0.0129254	0	0.014	Unknown/Ependymal_NSC	Adam15_Itga9	40	32
Adam15_Itga9	0.176064	0.3822	0.9415	Microglia	Unknown/Ependymal	S1d	Adam15	Itga9	0.260258	0.0918715	0.245	0.125	Microglia_Unknown/Ependymal	Adam15_Itga9	35.3	40
Adam15_Itga9	0.0822985	0.9445	0.9415	NSC	Unknown/Ependymal	S1d	Adam15	Itga9	0.0727256	0.0918715	0.085	0.125	NSC_Unknown/Ependymal	Adam15_Itga9	32	40
Adam15_Itga9	0.0459357	0.9045	0.9415	Unknown/Ependymal	Unknown/Ependymal	S1d	Adam15	Itga9	0	0.0918715	0	0.125	Unknown/Ependymal_Unknown/Ependymal	Adam15_Itga9	40	40
Adam15_Itga9	0.284702	0	0.9415	Microglia	Microglia	S7d	Adam15	Itga9	0.366067	0.203337	0.325	0.167	Microglia_Microglia	Adam15_Itga9	27.4	27.4
Adam15_Itga9	0.10865	0.9786	0.9415	NSC	Microglia	S7d	Adam15	Itga9	0.0139623	0.203337	0.013	0.167	NSC_Microglia	Adam15_Itga9	34.2	27.4
Adam15_Itga9	0.382864	0.0115	0.9415	Unknown/Ependymal	Microglia	S7d	Adam15	Itga9	0.562391	0.203337	0.375	0.167	Unknown/Ependymal_Microglia	Adam15_Itga9	40	27.4
Adam15_Itga9	0.18637	0.2069	0.9415	Microglia	NSC	S7d	Adam15	Itga9	0.366067	0.00667298	0.325	0.013	Microglia_NSC	Adam15_Itga9	27.4	34.2
Adam15_Itga9	0.0103176	1	0.9415	NSC	NSC	S7d	Adam15	Itga9	0.0139623	0.00667298	0.013	0.013	NSC_NSC	Adam15_Itga9	34.2	34.2
Adam15_Itga9	0.284532	0.0916	0.9415	Unknown/Ependymal	NSC	S7d	Adam15	Itga9	0.562391	0.00667298	0.375	0.013	Unknown/Ependymal_NSC	Adam15_Itga9	40	34.2
Adam15_Itga9	0.183034	0.3457	0.9415	Microglia	Unknown/Ependymal	S7d	Adam15	Itga9	0.366067	0	0.325	0	Microglia_Unknown/Ependymal	Adam15_Itga9	27.4	40
Adam15_Itga9	0.00698114	1	0.9415	NSC	Unknown/Ependymal	S7d	Adam15	Itga9	0.0139623	0	0.013	0	NSC_Unknown/Ependymal	Adam15_Itga9	34.2	40
Adam15_Itga9	0.281196	0.1323	0.9415	Unknown/Ependymal	Unknown/Ependymal	S7d	Adam15	Itga9	0.562391	0	0.375	0	Unknown/Ependymal_Unknown/Ependymal	Adam15_Itga9	40	40
Adam15_Itga9	0.295624	0	0.9415	Microglia	Microglia	SCtrl	Adam15	Itga9	0.348052	0.243196	0.323	0.226	Microglia_Microglia	Adam15_Itga9	37.3	37.3
Adam15_Itga9	0.134889	0.8621	0.9415	NSC	Microglia	SCtrl	Adam15	Itga9	0.0265813	0.243196	0.027	0.226	NSC_Microglia	Adam15_Itga9	33.8	37.3
Adam15_Itga9	0.391137	0.0455	0.9415	Unknown/Ependymal	Microglia	SCtrl	Adam15	Itga9	0.539078	0.243196	0.5	0.226	Unknown/Ependymal_Microglia	Adam15_Itga9	20	37.3
Adam15_Itga9	0.174026	0.3503	0.9415	Microglia	NSC	SCtrl	Adam15	Itga9	0.348052	0	0.323	0	Microglia_NSC	Adam15_Itga9	37.3	33.8
Adam15_Itga9	0.0132906	1	0.9415	NSC	NSC	SCtrl	Adam15	Itga9	0.0265813	0	0.027	0	NSC_NSC	Adam15_Itga9	33.8	33.8
Adam15_Itga9	0.269539	0.1841	0.9415	Unknown/Ependymal	NSC	SCtrl	Adam15	Itga9	0.539078	0	0.5	0	Unknown/Ependymal_NSC	Adam15_Itga9	20	33.8
Adam15_Itga9	0.174026	0.3239	0.9415	Microglia	Unknown/Ependymal	SCtrl	Adam15	Itga9	0.348052	0	0.323	0	Microglia_Unknown/Ependymal	Adam15_Itga9	37.3	20
Adam15_Itga9	0.0132906	1	0.9415	NSC	Unknown/Ependymal	SCtrl	Adam15	Itga9	0.0265813	0	0.027	0	NSC_Unknown/Ependymal	Adam15_Itga9	33.8	20
Adam15_Itga9	0.269539	0.2194	0.9415	Unknown/Ependymal	Unknown/Ependymal	SCtrl	Adam15	Itga9	0.539078	0	0.5	0	Unknown/Ependymal_Unknown/Ependymal	Adam15_Itga9	20	20
Adam15_Itgav	0.207087	0.7771	0.9415	Microglia	Microglia	S1d	Adam15	Itgav	0.260258	0.153916	0.245	0.15	Microglia_Microglia	Adam15_Itgav	35.3	35.3
Adam15_Itgav	0.113321	1	0.9415	NSC	Microglia	S1d	Adam15	Itgav	0.0727256	0.153916	0.085	0.15	NSC_Microglia	Adam15_Itgav	32	35.3
Adam15_Itgav	0.0769578	0.9969	0.9415	Unknown/Ependymal	Microglia	S1d	Adam15	Itgav	0	0.153916	0	0.15	Unknown/Ependymal_Microglia	Adam15_Itgav	40	35.3
Adam15_Itgav	0.193542	0.8411	0.9415	Microglia	NSC	S1d	Adam15	Itgav	0.260258	0.126826	0.245	0.141	Microglia_NSC	Adam15_Itgav	35.3	32
Adam15_Itgav	0.099776	0.9998	0.9415	NSC	NSC	S1d	Adam15	Itgav	0.0727256	0.126826	0.085	0.141	NSC_NSC	Adam15_Itgav	32	32
Adam15_Itgav	0.0634132	0.9951	0.9415	Unknown/Ependymal	NSC	S1d	Adam15	Itgav	0	0.126826	0	0.141	Unknown/Ependymal_NSC	Adam15_Itgav	40	32
Adam15_Itgav	0.203508	0.5553	0.9415	Microglia	Unknown/Ependymal	S1d	Adam15	Itgav	0.260258	0.146759	0.245	0.125	Microglia_Unknown/Ependymal	Adam15_Itgav	35.3	40
Adam15_Itgav	0.109742	0.9172	0.9415	NSC	Unknown/Ependymal	S1d	Adam15	Itgav	0.0727256	0.146759	0.085	0.125	NSC_Unknown/Ependymal	Adam15_Itgav	32	40
Adam15_Itgav	0.0733794	0.9075	0.9415	Unknown/Ependymal	Unknown/Ependymal	S1d	Adam15	Itgav	0	0.146759	0	0.125	Unknown/Ependymal_Unknown/Ependymal	Adam15_Itgav	40	40
Adam15_Itgav	0.347756	0	0.9415	Microglia	Microglia	S7d	Adam15	Itgav	0.366067	0.329446	0.325	0.263	Microglia_Microglia	Adam15_Itgav	27.4	27.4
Adam15_Itgav	0.171704	0.953	0.9415	NSC	Microglia	S7d	Adam15	Itgav	0.0139623	0.329446	0.013	0.263	NSC_Microglia	Adam15_Itgav	34.2	27.4
Adam15_Itgav	0.445919	0.0107	0.9415	Unknown/Ependymal	Microglia	S7d	Adam15	Itgav	0.562391	0.329446	0.375	0.263	Unknown/Ependymal_Microglia	Adam15_Itgav	40	27.4
Adam15_Itgav	0.214081	0.6201	0.9415	Microglia	NSC	S7d	Adam15	Itgav	0.366067	0.0620956	0.325	0.066	Microglia_NSC	Adam15_Itgav	27.4	34.2
Adam15_Itgav	0.0380289	1	0.9415	NSC	NSC	S7d	Adam15	Itgav	0.0139623	0.0620956	0.013	0.066	NSC_NSC	Adam15_Itgav	34.2	34.2
Adam15_Itgav	0.312244	0.1615	0.9415	Unknown/Ependymal	NSC	S7d	Adam15	Itgav	0.562391	0.0620956	0.375	0.066	Unknown/Ependymal_NSC	Adam15_Itgav	40	34.2
Adam15_Itgav	0.209933	0.5138	0.9415	Microglia	Unknown/Ependymal	S7d	Adam15	Itgav	0.366067	0.0537994	0.325	0.125	Microglia_Unknown/Ependymal	Adam15_Itgav	27.4	40
Adam15_Itgav	0.0338809	1	0.9415	NSC	Unknown/Ependymal	S7d	Adam15	Itgav	0.0139623	0.0537994	0.013	0.125	NSC_Unknown/Ependymal	Adam15_Itgav	34.2	40
Adam15_Itgav	0.308095	0.2365	0.9415	Unknown/Ependymal	Unknown/Ependymal	S7d	Adam15	Itgav	0.562391	0.0537994	0.375	0.125	Unknown/Ependymal_Unknown/Ependymal	Adam15_Itgav	40	40
Adam15_Itgav	0.3884	0	0.9415	Microglia	Microglia	SCtrl	Adam15	Itgav	0.348052	0.428747	0.323	0.361	Microglia_Microglia	Adam15_Itgav	37.3	37.3
Adam15_Itgav	0.227664	0.4609	0.9415	NSC	Microglia	SCtrl	Adam15	Itgav	0.0265813	0.428747	0.027	0.361	NSC_Microglia	Adam15_Itgav	33.8	37.3
Adam15_Itgav	0.483912	0.0297	0.9415	Unknown/Ependymal	Microglia	SCtrl	Adam15	Itgav	0.539078	0.428747	0.5	0.361	Unknown/Ependymal_Microglia	Adam15_Itgav	20	37.3
Adam15_Itgav	0.213592	0.6416	0.9415	Microglia	NSC	SCtrl	Adam15	Itgav	0.348052	0.0791313	0.323	0.093	Microglia_NSC	Adam15_Itgav	37.3	33.8
Adam15_Itgav	0.0528563	1	0.9415	NSC	NSC	SCtrl	Adam15	Itgav	0.0265813	0.0791313	0.027	0.093	NSC_NSC	Adam15_Itgav	33.8	33.8
Adam15_Itgav	0.309104	0.2226	0.9415	Unknown/Ependymal	NSC	SCtrl	Adam15	Itgav	0.539078	0.0791313	0.5	0.093	Unknown/Ependymal_NSC	Adam15_Itgav	20	33.8
Adam15_Itgav	0.174026	0.5652	0.9415	Microglia	Unknown/Ependymal	SCtrl	Adam15	Itgav	0.348052	0	0.323	0	Microglia_Unknown/Ependymal	Adam15_Itgav	37.3	20
Adam15_Itgav	0.0132906	1	0.9415	NSC	Unknown/Ependymal	SCtrl	Adam15	Itgav	0.0265813	0	0.027	0	NSC_Unknown/Ependymal	Adam15_Itgav	33.8	20
Adam15_Itgav	0.269539	0.3666	0.9415	Unknown/Ependymal	Unknown/Ependymal	SCtrl	Adam15	Itgav	0.539078	0	0.5	0	Unknown/Ependymal_Unknown/Ependymal	Adam15_Itgav	20	20
Adam15_Itgb1	0.378456	0.4624	0.9415	Microglia	Microglia	S1d	Adam15	Itgb1	0.260258	0.496654	0.245	0.395	Microglia_Microglia	Adam15_Itgb1	35.3	35.3
Adam15_Itgb1	0.28469	0.9964	0.9415	NSC	Microglia	S1d	Adam15	Itgb1	0.0727256	0.496654	0.085	0.395	NSC_Microglia	Adam15_Itgb1	32	35.3
Adam15_Itgb1	0.248327	0.9534	0.9415	Unknown/Ependymal	Microglia	S1d	Adam15	Itgb1	0	0.496654	0	0.395	Unknown/Ependymal_Microglia	Adam15_Itgb1	40	35.3
Adam15_Itgb1	0.425644	0.1181	0.9415	Microglia	NSC	S1d	Adam15	Itgb1	0.260258	0.59103	0.245	0.507	Microglia_NSC	Adam15_Itgb1	35.3	32
Adam15_Itgb1	0.331878	0.8307	0.9415	NSC	NSC	S1d	Adam15	Itgb1	0.0727256	0.59103	0.085	0.507	NSC_NSC	Adam15_Itgb1	32	32
Adam15_Itgb1	0.295515	0.8095	0.9415	Unknown/Ependymal	NSC	S1d	Adam15	Itgb1	0	0.59103	0	0.507	Unknown/Ependymal_NSC	Adam15_Itgb1	40	32
Adam15_Itgb1	0.478357	0.195	0.9415	Microglia	Unknown/Ependymal	S1d	Adam15	Itgb1	0.260258	0.696456	0.245	0.625	Microglia_Unknown/Ependymal	Adam15_Itgb1	35.3	40
Adam15_Itgb1	0.384591	0.4536	0.9415	NSC	Unknown/Ependymal	S1d	Adam15	Itgb1	0.0727256	0.696456	0.085	0.625	NSC_Unknown/Ependymal	Adam15_Itgb1	32	40
Adam15_Itgb1	0.348228	0.5661	0.9415	Unknown/Ependymal	Unknown/Ependymal	S1d	Adam15	Itgb1	0	0.696456	0	0.625	Unknown/Ependymal_Unknown/Ependymal	Adam15_Itgb1	40	40
Adam15_Itgb1	0.471677	0.0034	0.9415	Microglia	Microglia	S7d	Adam15	Itgb1	0.366067	0.577286	0.325	0.439	Microglia_Microglia	Adam15_Itgb1	27.4	27.4
Adam15_Itgb1	0.295624	0.9863	0.9415	NSC	Microglia	S7d	Adam15	Itgb1	0.0139623	0.577286	0.013	0.439	NSC_Microglia	Adam15_Itgb1	34.2	27.4
Adam15_Itgb1	0.569839	0.0279	0.9415	Unknown/Ependymal	Microglia	S7d	Adam15	Itgb1	0.562391	0.577286	0.375	0.439	Unknown/Ependymal_Microglia	Adam15_Itgb1	40	27.4
Adam15_Itgb1	0.359094	0.6612	0.9415	Microglia	NSC	S7d	Adam15	Itgb1	0.366067	0.352121	0.325	0.368	Microglia_NSC	Adam15_Itgb1	27.4	34.2
Adam15_Itgb1	0.183042	1	0.9415	NSC	NSC	S7d	Adam15	Itgb1	0.0139623	0.352121	0.013	0.368	NSC_NSC	Adam15_Itgb1	34.2	34.2
Adam15_Itgb1	0.457256	0.1805	0.9415	Unknown/Ependymal	NSC	S7d	Adam15	Itgb1	0.562391	0.352121	0.375	0.368	Unknown/Ependymal_NSC	Adam15_Itgb1	40	34.2
Adam15_Itgb1	0.613949	0.0284	0.9415	Microglia	Unknown/Ependymal	S7d	Adam15	Itgb1	0.366067	0.86183	0.325	0.625	Microglia_Unknown/Ependymal	Adam15_Itgb1	27.4	40
Adam15_Itgb1	0.437896	0.2932	0.9415	NSC	Unknown/Ependymal	S7d	Adam15	Itgb1	0.0139623	0.86183	0.013	0.625	NSC_Unknown/Ependymal	Adam15_Itgb1	34.2	40
Adam15_Itgb1	0.712111	0.0156	0.9415	Unknown/Ependymal	Unknown/Ependymal	S7d	Adam15	Itgb1	0.562391	0.86183	0.375	0.625	Unknown/Ependymal_Unknown/Ependymal	Adam15_Itgb1	40	40
Adam15_Itgb1	0.482635	0	0.9415	Microglia	Microglia	SCtrl	Adam15	Itgb1	0.348052	0.617218	0.323	0.458	Microglia_Microglia	Adam15_Itgb1	37.3	37.3
Adam15_Itgb1	0.321899	0.9449	0.9415	NSC	Microglia	SCtrl	Adam15	Itgb1	0.0265813	0.617218	0.027	0.458	NSC_Microglia	Adam15_Itgb1	33.8	37.3
Adam15_Itgb1	0.578148	0.0641	0.9415	Unknown/Ependymal	Microglia	SCtrl	Adam15	Itgb1	0.539078	0.617218	0.5	0.458	Unknown/Ependymal_Microglia	Adam15_Itgb1	20	37.3
Adam15_Itgb1	0.35182	0.7147	0.9415	Microglia	NSC	SCtrl	Adam15	Itgb1	0.348052	0.355588	0.323	0.347	Microglia_NSC	Adam15_Itgb1	37.3	33.8
Adam15_Itgb1	0.191085	1	0.9415	NSC	NSC	SCtrl	Adam15	Itgb1	0.0265813	0.355588	0.027	0.347	NSC_NSC	Adam15_Itgb1	33.8	33.8
Adam15_Itgb1	0.447333	0.2503	0.9415	Unknown/Ependymal	NSC	SCtrl	Adam15	Itgb1	0.539078	0.355588	0.5	0.347	Unknown/Ependymal_NSC	Adam15_Itgb1	20	33.8
Adam15_Itgb1	0.636016	0.0735	0.9415	Microglia	Unknown/Ependymal	SCtrl	Adam15	Itgb1	0.348052	0.92398	0.323	1	Microglia_Unknown/Ependymal	Adam15_Itgb1	37.3	20
Adam15_Itgb1	0.475281	0.2718	0.9415	NSC	Unknown/Ependymal	SCtrl	Adam15	Itgb1	0.0265813	0.92398	0.027	1	NSC_Unknown/Ependymal	Adam15_Itgb1	33.8	20
Adam15_Itgb1	0.731529	0.0537	0.9415	Unknown/Ependymal	Unknown/Ependymal	SCtrl	Adam15	Itgb1	0.539078	0.92398	0.5	1	Unknown/Ependymal_Unknown/Ependymal	Adam15_Itgb1	20	20
Adam15_Itgb3	0.178168	0.0491	0.9415	Microglia	Microglia	S1d	Adam15	Itgb3	0.260258	0.0960777	0.245	0.095	Microglia_Microglia	Adam15_Itgb3	35.3	35.3
Adam15_Itgb3	0.0844017	0.9904	0.9415	NSC	Microglia	S1d	Adam15	Itgb3	0.0727256	0.0960777	0.085	0.095	NSC_Microglia	Adam15_Itgb3	32	35.3
Adam15_Itgb3	0.0480389	0.8587	0.9415	Unknown/Ependymal	Microglia	S1d	Adam15	Itgb3	0	0.0960777	0	0.095	Unknown/Ependymal_Microglia	Adam15_Itgb3	40	35.3
Adam15_Itgb3	0.130129	0.7546	0.9415	Microglia	NSC	S1d	Adam15	Itgb3	0.260258	0	0.245	0	Microglia_NSC	Adam15_Itgb3	35.3	32
Adam15_Itgb3	0.0363628	1	0.9415	NSC	NSC	S1d	Adam15	Itgb3	0.0727256	0	0.085	0	NSC_NSC	Adam15_Itgb3	32	32
Adam15_Itgb3	0	0.9989	0.9415	Unknown/Ependymal	NSC	S1d	Adam15	Itgb3	0	0	0	0	Unknown/Ependymal_NSC	Adam15_Itgb3	40	32
Adam15_Itgb3	0.130129	0.4971	0.9415	Microglia	Unknown/Ependymal	S1d	Adam15	Itgb3	0.260258	0	0.245	0	Microglia_Unknown/Ependymal	Adam15_Itgb3	35.3	40
Adam15_Itgb3	0.0363628	0.9998	0.9415	NSC	Unknown/Ependymal	S1d	Adam15	Itgb3	0.0727256	0	0.085	0	NSC_Unknown/Ependymal	Adam15_Itgb3	32	40
Adam15_Itgb3	0	0.9165	0.9415	Unknown/Ependymal	Unknown/Ependymal	S1d	Adam15	Itgb3	0	0	0	0	Unknown/Ependymal_Unknown/Ependymal	Adam15_Itgb3	40	40
Adam15_Itgb3	0.216776	0.0012	0.9415	Microglia	Microglia	S7d	Adam15	Itgb3	0.366067	0.0674843	0.325	0.061	Microglia_Microglia	Adam15_Itgb3	27.4	27.4
Adam15_Itgb3	0.0407233	1	0.9415	NSC	Microglia	S7d	Adam15	Itgb3	0.0139623	0.0674843	0.013	0.061	NSC_Microglia	Adam15_Itgb3	34.2	27.4
Adam15_Itgb3	0.314938	0.0369	0.9415	Unknown/Ependymal	Microglia	S7d	Adam15	Itgb3	0.562391	0.0674843	0.375	0.061	Unknown/Ependymal_Microglia	Adam15_Itgb3	40	27.4
Adam15_Itgb3	0.183034	0.0647	0.9415	Microglia	NSC	S7d	Adam15	Itgb3	0.366067	0	0.325	0	Microglia_NSC	Adam15_Itgb3	27.4	34.2
Adam15_Itgb3	0.00698114	1	0.9415	NSC	NSC	S7d	Adam15	Itgb3	0.0139623	0	0.013	0	NSC_NSC	Adam15_Itgb3	34.2	34.2
Adam15_Itgb3	0.281196	0.0663	0.9415	Unknown/Ependymal	NSC	S7d	Adam15	Itgb3	0.562391	0	0.375	0	Unknown/Ependymal_NSC	Adam15_Itgb3	40	34.2
Adam15_Itgb3	0.183034	0.2182	0.9415	Microglia	Unknown/Ependymal	S7d	Adam15	Itgb3	0.366067	0	0.325	0	Microglia_Unknown/Ependymal	Adam15_Itgb3	27.4	40
Adam15_Itgb3	0.00698114	1	0.9415	NSC	Unknown/Ependymal	S7d	Adam15	Itgb3	0.0139623	0	0.013	0	NSC_Unknown/Ependymal	Adam15_Itgb3	34.2	40
Adam15_Itgb3	0.281196	0.084	0.9415	Unknown/Ependymal	Unknown/Ependymal	S7d	Adam15	Itgb3	0.562391	0	0.375	0	Unknown/Ependymal_Unknown/Ependymal	Adam15_Itgb3	40	40
Adam15_Itgb3	0.240514	0	0.9415	Microglia	Microglia	SCtrl	Adam15	Itgb3	0.348052	0.132976	0.323	0.129	Microglia_Microglia	Adam15_Itgb3	37.3	37.3
Adam15_Itgb3	0.0797788	0.9957	0.9415	NSC	Microglia	SCtrl	Adam15	Itgb3	0.0265813	0.132976	0.027	0.129	NSC_Microglia	Adam15_Itgb3	33.8	37.3
Adam15_Itgb3	0.336027	0.07	0.9415	Unknown/Ependymal	Microglia	SCtrl	Adam15	Itgb3	0.539078	0.132976	0.5	0.129	Unknown/Ependymal_Microglia	Adam15_Itgb3	20	37.3
Adam15_Itgb3	0.174026	0.0899	0.9415	Microglia	NSC	SCtrl	Adam15	Itgb3	0.348052	0	0.323	0	Microglia_NSC	Adam15_Itgb3	37.3	33.8
Adam15_Itgb3	0.0132906	1	0.9415	NSC	NSC	SCtrl	Adam15	Itgb3	0.0265813	0	0.027	0	NSC_NSC	Adam15_Itgb3	33.8	33.8
Adam15_Itgb3	0.269539	0.1538	0.9415	Unknown/Ependymal	NSC	SCtrl	Adam15	Itgb3	0.539078	0	0.5	0	Unknown/Ependymal_NSC	Adam15_Itgb3	20	33.8
Adam15_Itgb3	0.174026	0.2182	0.9415	Microglia	Unknown/Ependymal	SCtrl	Adam15	Itgb3	0.348052	0	0.323	0	Microglia_Unknown/Ependymal	Adam15_Itgb3	37.3	20
Adam15_Itgb3	0.0132906	1	0.9415	NSC	Unknown/Ependymal	SCtrl	Adam15	Itgb3	0.0265813	0	0.027	0	NSC_Unknown/Ependymal	Adam15_Itgb3	33.8	20
Adam15_Itgb3	0.269539	0.1813	0.9415	Unknown/Ependymal	Unknown/Ependymal	SCtrl	Adam15	Itgb3	0.539078	0	0.5	0	Unknown/Ependymal_Unknown/Ependymal	Adam15_Itgb3	20	20
Adam17_Erbb4	0.157702	0.6099	0.9415	Microglia	Microglia	S1d	Adam17	Erbb4	0.301337	0.0140661	0.252	0.014	Microglia_Microglia	Adam17_Erbb4	35.3	35.3
Adam17_Erbb4	0.0450599	1	0.9415	NSC	Microglia	S1d	Adam17	Erbb4	0.0760538	0.0140661	0.085	0.014	NSC_Microglia	Adam17_Erbb4	32	35.3
Adam17_Erbb4	0.00703303	0.999	0.9415	Unknown/Ependymal	Microglia	S1d	Adam17	Erbb4	0	0.0140661	0	0.014	Unknown/Ependymal_Microglia	Adam17_Erbb4	40	35.3
Adam17_Erbb4	0.172764	0.3618	0.9415	Microglia	NSC	S1d	Adam17	Erbb4	0.301337	0.0441915	0.252	0.028	Microglia_NSC	Adam17_Erbb4	35.3	32
Adam17_Erbb4	0.0601227	0.9997	0.9415	NSC	NSC	S1d	Adam17	Erbb4	0.0760538	0.0441915	0.085	0.028	NSC_NSC	Adam17_Erbb4	32	32
Adam17_Erbb4	0.0220958	0.9486	0.9415	Unknown/Ependymal	NSC	S1d	Adam17	Erbb4	0	0.0441915	0	0.028	Unknown/Ependymal_NSC	Adam17_Erbb4	40	32
Adam17_Erbb4	0.150668	0.4756	0.9415	Microglia	Unknown/Ependymal	S1d	Adam17	Erbb4	0.301337	0	0.252	0	Microglia_Unknown/Ependymal	Adam17_Erbb4	35.3	40
Adam17_Erbb4	0.0380269	1	0.9415	NSC	Unknown/Ependymal	S1d	Adam17	Erbb4	0.0760538	0	0.085	0	NSC_Unknown/Ependymal	Adam17_Erbb4	32	40
Adam17_Erbb4	0	0.9166	0.9415	Unknown/Ependymal	Unknown/Ependymal	S1d	Adam17	Erbb4	0	0	0	0	Unknown/Ependymal_Unknown/Ependymal	Adam17_Erbb4	40	40
Adam17_Erbb4	0.190879	0.1534	0.9415	Microglia	Microglia	S7d	Adam17	Erbb4	0.381758	0	0.289	0	Microglia_Microglia	Adam17_Erbb4	27.4	27.4
Adam17_Erbb4	0.0510519	1	0.9415	NSC	Microglia	S7d	Adam17	Erbb4	0.102104	0	0.105	0	NSC_Microglia	Adam17_Erbb4	34.2	27.4
Adam17_Erbb4	0.124144	0.6131	0.9415	Unknown/Ependymal	Microglia	S7d	Adam17	Erbb4	0.248288	0	0.25	0	Unknown/Ependymal_Microglia	Adam17_Erbb4	40	27.4
Adam17_Erbb4	0.258773	0.0003	0.9415	Microglia	NSC	S7d	Adam17	Erbb4	0.381758	0.135788	0.289	0.118	Microglia_NSC	Adam17_Erbb4	27.4	34.2
Adam17_Erbb4	0.118946	0.9247	0.9415	NSC	NSC	S7d	Adam17	Erbb4	0.102104	0.135788	0.105	0.118	NSC_NSC	Adam17_Erbb4	34.2	34.2
Adam17_Erbb4	0.192038	0.3492	0.9415	Unknown/Ependymal	NSC	S7d	Adam17	Erbb4	0.248288	0.135788	0.25	0.118	Unknown/Ependymal_NSC	Adam17_Erbb4	40	34.2
Adam17_Erbb4	0.269109	0.0538	0.9415	Microglia	Unknown/Ependymal	S7d	Adam17	Erbb4	0.381758	0.156459	0.289	0.25	Microglia_Unknown/Ependymal	Adam17_Erbb4	27.4	40
Adam17_Erbb4	0.129281	0.7199	0.9415	NSC	Unknown/Ependymal	S7d	Adam17	Erbb4	0.102104	0.156459	0.105	0.25	NSC_Unknown/Ependymal	Adam17_Erbb4	34.2	40
Adam17_Erbb4	0.202373	0.3323	0.9415	Unknown/Ependymal	Unknown/Ependymal	S7d	Adam17	Erbb4	0.248288	0.156459	0.25	0.25	Unknown/Ependymal_Unknown/Ependymal	Adam17_Erbb4	40	40
Adam17_Erbb4	0.211314	0.0146	0.9415	Microglia	Microglia	SCtrl	Adam17	Erbb4	0.408724	0.0139031	0.329	0.006	Microglia_Microglia	Adam17_Erbb4	37.3	37.3
Adam17_Erbb4	0.0926267	0.9932	0.9415	NSC	Microglia	SCtrl	Adam17	Erbb4	0.17135	0.0139031	0.2	0.006	NSC_Microglia	Adam17_Erbb4	33.8	37.3
Adam17_Erbb4	0.133741	0.569	0.9415	Unknown/Ependymal	Microglia	SCtrl	Adam17	Erbb4	0.253578	0.0139031	0.25	0.006	Unknown/Ependymal_Microglia	Adam17_Erbb4	20	37.3
Adam17_Erbb4	0.313508	0	0.9415	Microglia	NSC	SCtrl	Adam17	Erbb4	0.408724	0.218291	0.329	0.187	Microglia_NSC	Adam17_Erbb4	37.3	33.8
Adam17_Erbb4	0.194821	0.1735	0.9415	NSC	NSC	SCtrl	Adam17	Erbb4	0.17135	0.218291	0.2	0.187	NSC_NSC	Adam17_Erbb4	33.8	33.8
Adam17_Erbb4	0.235935	0.2703	0.9415	Unknown/Ependymal	NSC	SCtrl	Adam17	Erbb4	0.253578	0.218291	0.25	0.187	Unknown/Ependymal_NSC	Adam17_Erbb4	20	33.8
Adam17_Erbb4	0.334401	0.0425	0.9415	Microglia	Unknown/Ependymal	SCtrl	Adam17	Erbb4	0.408724	0.260077	0.329	0.25	Microglia_Unknown/Ependymal	Adam17_Erbb4	37.3	20
Adam17_Erbb4	0.215714	0.1521	0.9415	NSC	Unknown/Ependymal	SCtrl	Adam17	Erbb4	0.17135	0.260077	0.2	0.25	NSC_Unknown/Ependymal	Adam17_Erbb4	33.8	20
Adam17_Erbb4	0.256828	0.2421	0.9415	Unknown/Ependymal	Unknown/Ependymal	SCtrl	Adam17	Erbb4	0.253578	0.260077	0.25	0.25	Unknown/Ependymal_Unknown/Ependymal	Adam17_Erbb4	20	20
Adam17_Itga5	0.175363	0.1071	0.9415	Microglia	Microglia	S1d	Adam17	Itga5	0.301337	0.0493885	0.252	0.048	Microglia_Microglia	Adam17_Itga5	35.3	35.3
Adam17_Itga5	0.0627211	0.9996	0.9415	NSC	Microglia	S1d	Adam17	Itga5	0.0760538	0.0493885	0.085	0.048	NSC_Microglia	Adam17_Itga5	32	35.3
Adam17_Itga5	0.0246942	0.8849	0.9415	Unknown/Ependymal	Microglia	S1d	Adam17	Itga5	0	0.0493885	0	0.048	Unknown/Ependymal_Microglia	Adam17_Itga5	40	35.3
Adam17_Itga5	0.163685	0.2729	0.9415	Microglia	NSC	S1d	Adam17	Itga5	0.301337	0.026034	0.252	0.028	Microglia_NSC	Adam17_Itga5	35.3	32
Adam17_Itga5	0.0510439	0.9998	0.9415	NSC	NSC	S1d	Adam17	Itga5	0.0760538	0.026034	0.085	0.028	NSC_NSC	Adam17_Itga5	32	32
Adam17_Itga5	0.013017	0.9389	0.9415	Unknown/Ependymal	NSC	S1d	Adam17	Itga5	0	0.026034	0	0.028	Unknown/Ependymal_NSC	Adam17_Itga5	40	32
Adam17_Itga5	0.150668	0.3745	0.9415	Microglia	Unknown/Ependymal	S1d	Adam17	Itga5	0.301337	0	0.252	0	Microglia_Unknown/Ependymal	Adam17_Itga5	35.3	40
Adam17_Itga5	0.0380269	1	0.9415	NSC	Unknown/Ependymal	S1d	Adam17	Itga5	0.0760538	0	0.085	0	NSC_Unknown/Ependymal	Adam17_Itga5	32	40
Adam17_Itga5	0	0.9039	0.9415	Unknown/Ependymal	Unknown/Ependymal	S1d	Adam17	Itga5	0	0	0	0	Unknown/Ependymal_Unknown/Ependymal	Adam17_Itga5	40	40
Adam17_Itga5	0.210001	0.0081	0.9415	Microglia	Microglia	S7d	Adam17	Itga5	0.381758	0.038243	0.289	0.035	Microglia_Microglia	Adam17_Itga5	27.4	27.4
Adam17_Itga5	0.0701734	0.9982	0.9415	NSC	Microglia	S7d	Adam17	Itga5	0.102104	0.038243	0.105	0.035	NSC_Microglia	Adam17_Itga5	34.2	27.4
Adam17_Itga5	0.143265	0.4789	0.9415	Unknown/Ependymal	Microglia	S7d	Adam17	Itga5	0.248288	0.038243	0.25	0.035	Unknown/Ependymal_Microglia	Adam17_Itga5	40	27.4
Adam17_Itga5	0.194702	0.0413	0.9415	Microglia	NSC	S7d	Adam17	Itga5	0.381758	0.00764573	0.289	0.013	Microglia_NSC	Adam17_Itga5	27.4	34.2
Adam17_Itga5	0.0548748	0.9999	0.9415	NSC	NSC	S7d	Adam17	Itga5	0.102104	0.00764573	0.105	0.013	NSC_NSC	Adam17_Itga5	34.2	34.2
Adam17_Itga5	0.127967	0.5551	0.9415	Unknown/Ependymal	NSC	S7d	Adam17	Itga5	0.248288	0.00764573	0.25	0.013	Unknown/Ependymal_NSC	Adam17_Itga5	40	34.2
Adam17_Itga5	0.2488	0.0239	0.9415	Microglia	Unknown/Ependymal	S7d	Adam17	Itga5	0.381758	0.115842	0.289	0.125	Microglia_Unknown/Ependymal	Adam17_Itga5	27.4	40
Adam17_Itga5	0.108973	0.8656	0.9415	NSC	Unknown/Ependymal	S7d	Adam17	Itga5	0.102104	0.115842	0.105	0.125	NSC_Unknown/Ependymal	Adam17_Itga5	34.2	40
Adam17_Itga5	0.182065	0.3453	0.9415	Unknown/Ependymal	Unknown/Ependymal	S7d	Adam17	Itga5	0.248288	0.115842	0.25	0.125	Unknown/Ependymal_Unknown/Ependymal	Adam17_Itga5	40	40
Adam17_Itga5	0.214039	0.0011	0.9415	Microglia	Microglia	SCtrl	Adam17	Itga5	0.408724	0.0193536	0.329	0.019	Microglia_Microglia	Adam17_Itga5	37.3	37.3
Adam17_Itga5	0.0953519	0.9727	0.9415	NSC	Microglia	SCtrl	Adam17	Itga5	0.17135	0.0193536	0.2	0.019	NSC_Microglia	Adam17_Itga5	33.8	37.3
Adam17_Itga5	0.136466	0.5038	0.9415	Unknown/Ependymal	Microglia	SCtrl	Adam17	Itga5	0.253578	0.0193536	0.25	0.019	Unknown/Ependymal_Microglia	Adam17_Itga5	20	37.3
Adam17_Itga5	0.204362	0.0068	0.9415	Microglia	NSC	SCtrl	Adam17	Itga5	0.408724	0	0.329	0	Microglia_NSC	Adam17_Itga5	37.3	33.8
Adam17_Itga5	0.0856751	0.988	0.9415	NSC	NSC	SCtrl	Adam17	Itga5	0.17135	0	0.2	0	NSC_NSC	Adam17_Itga5	33.8	33.8
Adam17_Itga5	0.126789	0.5458	0.9415	Unknown/Ependymal	NSC	SCtrl	Adam17	Itga5	0.253578	0	0.25	0	Unknown/Ependymal_NSC	Adam17_Itga5	20	33.8
Adam17_Itga5	0.204362	0.0971	0.9415	Microglia	Unknown/Ependymal	SCtrl	Adam17	Itga5	0.408724	0	0.329	0	Microglia_Unknown/Ependymal	Adam17_Itga5	37.3	20
Adam17_Itga5	0.0856751	0.9707	0.9415	NSC	Unknown/Ependymal	SCtrl	Adam17	Itga5	0.17135	0	0.2	0	NSC_Unknown/Ependymal	Adam17_Itga5	33.8	20
Adam17_Itga5	0.126789	0.5205	0.9415	Unknown/Ependymal	Unknown/Ependymal	SCtrl	Adam17	Itga5	0.253578	0	0.25	0	Unknown/Ependymal_Unknown/Ependymal	Adam17_Itga5	20	20
Adam17_Itgb1	0.398995	0.5064	0.9415	Microglia	Microglia	S1d	Adam17	Itgb1	0.301337	0.496654	0.252	0.395	Microglia_Microglia	Adam17_Itgb1	35.3	35.3
Adam17_Itgb1	0.286354	0.9988	0.9415	NSC	Microglia	S1d	Adam17	Itgb1	0.0760538	0.496654	0.085	0.395	NSC_Microglia	Adam17_Itgb1	32	35.3
Adam17_Itgb1	0.248327	0.9675	0.9415	Unknown/Ependymal	Microglia	S1d	Adam17	Itgb1	0	0.496654	0	0.395	Unknown/Ependymal_Microglia	Adam17_Itgb1	40	35.3
Adam17_Itgb1	0.446184	0.1439	0.9415	Microglia	NSC	S1d	Adam17	Itgb1	0.301337	0.59103	0.252	0.507	Microglia_NSC	Adam17_Itgb1	35.3	32
Adam17_Itgb1	0.333542	0.9192	0.9415	NSC	NSC	S1d	Adam17	Itgb1	0.0760538	0.59103	0.085	0.507	NSC_NSC	Adam17_Itgb1	32	32
Adam17_Itgb1	0.295515	0.8479	0.9415	Unknown/Ependymal	NSC	S1d	Adam17	Itgb1	0	0.59103	0	0.507	Unknown/Ependymal_NSC	Adam17_Itgb1	40	32
Adam17_Itgb1	0.498896	0.2023	0.9415	Microglia	Unknown/Ependymal	S1d	Adam17	Itgb1	0.301337	0.696456	0.252	0.625	Microglia_Unknown/Ependymal	Adam17_Itgb1	35.3	40
Adam17_Itgb1	0.386255	0.5286	0.9415	NSC	Unknown/Ependymal	S1d	Adam17	Itgb1	0.0760538	0.696456	0.085	0.625	NSC_Unknown/Ependymal	Adam17_Itgb1	32	40
Adam17_Itgb1	0.348228	0.6168	0.9415	Unknown/Ependymal	Unknown/Ependymal	S1d	Adam17	Itgb1	0	0.696456	0	0.625	Unknown/Ependymal_Unknown/Ependymal	Adam17_Itgb1	40	40
Adam17_Itgb1	0.479522	0.0154	0.9415	Microglia	Microglia	S7d	Adam17	Itgb1	0.381758	0.577286	0.289	0.439	Microglia_Microglia	Adam17_Itgb1	27.4	27.4
Adam17_Itgb1	0.339695	0.9342	0.9415	NSC	Microglia	S7d	Adam17	Itgb1	0.102104	0.577286	0.105	0.439	NSC_Microglia	Adam17_Itgb1	34.2	27.4
Adam17_Itgb1	0.412787	0.4074	0.9415	Unknown/Ependymal	Microglia	S7d	Adam17	Itgb1	0.248288	0.577286	0.25	0.439	Unknown/Ependymal_Microglia	Adam17_Itgb1	40	27.4
Adam17_Itgb1	0.36694	0.7812	0.9415	Microglia	NSC	S7d	Adam17	Itgb1	0.381758	0.352121	0.289	0.368	Microglia_NSC	Adam17_Itgb1	27.4	34.2
Adam17_Itgb1	0.227112	1	0.9415	NSC	NSC	S7d	Adam17	Itgb1	0.102104	0.352121	0.105	0.368	NSC_NSC	Adam17_Itgb1	34.2	34.2
Adam17_Itgb1	0.300204	0.8344	0.9415	Unknown/Ependymal	NSC	S7d	Adam17	Itgb1	0.248288	0.352121	0.25	0.368	Unknown/Ependymal_NSC	Adam17_Itgb1	40	34.2
Adam17_Itgb1	0.621794	0.0368	0.9415	Microglia	Unknown/Ependymal	S7d	Adam17	Itgb1	0.381758	0.86183	0.289	0.625	Microglia_Unknown/Ependymal	Adam17_Itgb1	27.4	40
Adam17_Itgb1	0.481967	0.2404	0.9415	NSC	Unknown/Ependymal	S7d	Adam17	Itgb1	0.102104	0.86183	0.105	0.625	NSC_Unknown/Ependymal	Adam17_Itgb1	34.2	40
Adam17_Itgb1	0.555059	0.1514	0.9415	Unknown/Ependymal	Unknown/Ependymal	S7d	Adam17	Itgb1	0.248288	0.86183	0.25	0.625	Unknown/Ependymal_Unknown/Ependymal	Adam17_Itgb1	40	40
Adam17_Itgb1	0.512971	0.0001	0.9415	Microglia	Microglia	SCtrl	Adam17	Itgb1	0.408724	0.617218	0.329	0.458	Microglia_Microglia	Adam17_Itgb1	37.3	37.3
Adam17_Itgb1	0.394284	0.5455	0.9415	NSC	Microglia	SCtrl	Adam17	Itgb1	0.17135	0.617218	0.2	0.458	NSC_Microglia	Adam17_Itgb1	33.8	37.3
Adam17_Itgb1	0.435398	0.357	0.9415	Unknown/Ependymal	Microglia	SCtrl	Adam17	Itgb1	0.253578	0.617218	0.25	0.458	Unknown/Ependymal_Microglia	Adam17_Itgb1	20	37.3
Adam17_Itgb1	0.382156	0.6621	0.9415	Microglia	NSC	SCtrl	Adam17	Itgb1	0.408724	0.355588	0.329	0.347	Microglia_NSC	Adam17_Itgb1	37.3	33.8
Adam17_Itgb1	0.263469	0.9991	0.9415	NSC	NSC	SCtrl	Adam17	Itgb1	0.17135	0.355588	0.2	0.347	NSC_NSC	Adam17_Itgb1	33.8	33.8
Adam17_Itgb1	0.304583	0.6899	0.9415	Unknown/Ependymal	NSC	SCtrl	Adam17	Itgb1	0.253578	0.355588	0.25	0.347	Unknown/Ependymal_NSC	Adam17_Itgb1	20	33.8
Adam17_Itgb1	0.666352	0.0684	0.9415	Microglia	Unknown/Ependymal	SCtrl	Adam17	Itgb1	0.408724	0.92398	0.329	1	Microglia_Unknown/Ependymal	Adam17_Itgb1	37.3	20
Adam17_Itgb1	0.547665	0.1965	0.9415	NSC	Unknown/Ependymal	SCtrl	Adam17	Itgb1	0.17135	0.92398	0.2	1	NSC_Unknown/Ependymal	Adam17_Itgb1	33.8	20
Adam17_Itgb1	0.588779	0.1959	0.9415	Unknown/Ependymal	Unknown/Ependymal	SCtrl	Adam17	Itgb1	0.253578	0.92398	0.25	1	Unknown/Ependymal_Unknown/Ependymal	Adam17_Itgb1	20	20
Adam17_Notch1	0.271445	0.5493	0.9415	Microglia	Microglia	S1d	Adam17	Notch1	0.301337	0.241553	0.252	0.211	Microglia_Microglia	Adam17_Notch1	35.3	35.3
Adam17_Notch1	0.158803	0.9999	0.9415	NSC	Microglia	S1d	Adam17	Notch1	0.0760538	0.241553	0.085	0.211	NSC_Microglia	Adam17_Notch1	32	35.3
Adam17_Notch1	0.120777	0.9772	0.9415	Unknown/Ependymal	Microglia	S1d	Adam17	Notch1	0	0.241553	0	0.211	Unknown/Ependymal_Microglia	Adam17_Notch1	40	35.3
Adam17_Notch1	0.334237	0.0507	0.9415	Microglia	NSC	S1d	Adam17	Notch1	0.301337	0.367136	0.252	0.324	Microglia_NSC	Adam17_Notch1	35.3	32
Adam17_Notch1	0.221595	0.9008	0.9415	NSC	NSC	S1d	Adam17	Notch1	0.0760538	0.367136	0.085	0.324	NSC_NSC	Adam17_Notch1	32	32
Adam17_Notch1	0.183568	0.8177	0.9415	Unknown/Ependymal	NSC	S1d	Adam17	Notch1	0	0.367136	0	0.324	Unknown/Ependymal_NSC	Adam17_Notch1	40	32
Adam17_Notch1	0.30253	0.3631	0.9415	Microglia	Unknown/Ependymal	S1d	Adam17	Notch1	0.301337	0.303724	0.252	0.25	Microglia_Unknown/Ependymal	Adam17_Notch1	35.3	40
Adam17_Notch1	0.189889	0.8092	0.9415	NSC	Unknown/Ependymal	S1d	Adam17	Notch1	0.0760538	0.303724	0.085	0.25	NSC_Unknown/Ependymal	Adam17_Notch1	32	40
Adam17_Notch1	0.151862	0.8182	0.9415	Unknown/Ependymal	Unknown/Ependymal	S1d	Adam17	Notch1	0	0.303724	0	0.25	Unknown/Ependymal_Unknown/Ependymal	Adam17_Notch1	40	40
Adam17_Notch1	0.246198	0.8184	0.9415	Microglia	Microglia	S7d	Adam17	Notch1	0.381758	0.110637	0.289	0.096	Microglia_Microglia	Adam17_Notch1	27.4	27.4
Adam17_Notch1	0.106371	1	0.9415	NSC	Microglia	S7d	Adam17	Notch1	0.102104	0.110637	0.105	0.096	NSC_Microglia	Adam17_Notch1	34.2	27.4
Adam17_Notch1	0.179462	0.831	0.9415	Unknown/Ependymal	Microglia	S7d	Adam17	Notch1	0.248288	0.110637	0.25	0.096	Unknown/Ependymal_Microglia	Adam17_Notch1	40	27.4
Adam17_Notch1	0.522455	0	0.9415	Microglia	NSC	S7d	Adam17	Notch1	0.381758	0.663151	0.289	0.526	Microglia_NSC	Adam17_Notch1	27.4	34.2
Adam17_Notch1	0.382627	0.0068	0.9415	NSC	NSC	S7d	Adam17	Notch1	0.102104	0.663151	0.105	0.526	NSC_NSC	Adam17_Notch1	34.2	34.2
Adam17_Notch1	0.455719	0.0425	0.9415	Unknown/Ependymal	NSC	S7d	Adam17	Notch1	0.248288	0.663151	0.25	0.526	Unknown/Ependymal_NSC	Adam17_Notch1	40	34.2
Adam17_Notch1	0.392803	0.1162	0.9415	Microglia	Unknown/Ependymal	S7d	Adam17	Notch1	0.381758	0.403848	0.289	0.5	Microglia_Unknown/Ependymal	Adam17_Notch1	27.4	40
Adam17_Notch1	0.252976	0.5584	0.9415	NSC	Unknown/Ependymal	S7d	Adam17	Notch1	0.102104	0.403848	0.105	0.5	NSC_Unknown/Ependymal	Adam17_Notch1	34.2	40
Adam17_Notch1	0.326068	0.3271	0.9415	Unknown/Ependymal	Unknown/Ependymal	S7d	Adam17	Notch1	0.248288	0.403848	0.25	0.5	Unknown/Ependymal_Unknown/Ependymal	Adam17_Notch1	40	40
Adam17_Notch1	0.257337	0.7555	0.9415	Microglia	Microglia	SCtrl	Adam17	Notch1	0.408724	0.105949	0.329	0.097	Microglia_Microglia	Adam17_Notch1	37.3	37.3
Adam17_Notch1	0.13865	1	0.9415	NSC	Microglia	SCtrl	Adam17	Notch1	0.17135	0.105949	0.2	0.097	NSC_Microglia	Adam17_Notch1	33.8	37.3
Adam17_Notch1	0.179764	0.6568	0.9415	Unknown/Ependymal	Microglia	SCtrl	Adam17	Notch1	0.253578	0.105949	0.25	0.097	Unknown/Ependymal_Microglia	Adam17_Notch1	20	37.3
Adam17_Notch1	0.43296	0	0.9415	Microglia	NSC	SCtrl	Adam17	Notch1	0.408724	0.457197	0.329	0.427	Microglia_NSC	Adam17_Notch1	37.3	33.8
Adam17_Notch1	0.314273	0.1691	0.9415	NSC	NSC	SCtrl	Adam17	Notch1	0.17135	0.457197	0.2	0.427	NSC_NSC	Adam17_Notch1	33.8	33.8
Adam17_Notch1	0.355388	0.2563	0.9415	Unknown/Ependymal	NSC	SCtrl	Adam17	Notch1	0.253578	0.457197	0.25	0.427	Unknown/Ependymal_NSC	Adam17_Notch1	20	33.8
Adam17_Notch1	0.364396	0.2303	0.9415	Microglia	Unknown/Ependymal	SCtrl	Adam17	Notch1	0.408724	0.320068	0.329	0.5	Microglia_Unknown/Ependymal	Adam17_Notch1	37.3	20
Adam17_Notch1	0.245709	0.5518	0.9415	NSC	Unknown/Ependymal	SCtrl	Adam17	Notch1	0.17135	0.320068	0.2	0.5	NSC_Unknown/Ependymal	Adam17_Notch1	33.8	20
Adam17_Notch1	0.286823	0.444	0.9415	Unknown/Ependymal	Unknown/Ependymal	SCtrl	Adam17	Notch1	0.253578	0.320068	0.25	0.5	Unknown/Ependymal_Unknown/Ependymal	Adam17_Notch1	20	20
Adam23_Itga5	0.0246942	0.9156	0.9415	Microglia	Microglia	S1d	Adam23	Itga5	0	0.0493885	0	0.048	Microglia_Microglia	Adam23_Itga5	35.3	35.3
Adam23_Itga5	0.0899135	0.001	0.9415	NSC	Microglia	S1d	Adam23	Itga5	0.130439	0.0493885	0.155	0.048	NSC_Microglia	Adam23_Itga5	32	35.3
Adam23_Itga5	0.0246942	0.3822	0.9415	Unknown/Ependymal	Microglia	S1d	Adam23	Itga5	0	0.0493885	0	0.048	Unknown/Ependymal_Microglia	Adam23_Itga5	40	35.3
Adam23_Itga5	0.013017	0.9889	0.9415	Microglia	NSC	S1d	Adam23	Itga5	0	0.026034	0	0.028	Microglia_NSC	Adam23_Itga5	35.3	32
Adam23_Itga5	0.0782363	0.0106	0.9415	NSC	NSC	S1d	Adam23	Itga5	0.130439	0.026034	0.155	0.028	NSC_NSC	Adam23_Itga5	32	32
Adam23_Itga5	0.013017	0.6616	0.9415	Unknown/Ependymal	NSC	S1d	Adam23	Itga5	0	0.026034	0	0.028	Unknown/Ependymal_NSC	Adam23_Itga5	40	32
Adam23_Itga5	0	0.9999	0.9415	Microglia	Unknown/Ependymal	S1d	Adam23	Itga5	0	0	0	0	Microglia_Unknown/Ependymal	Adam23_Itga5	35.3	40
Adam23_Itga5	0.0652193	0.1589	0.9415	NSC	Unknown/Ependymal	S1d	Adam23	Itga5	0.130439	0	0.155	0	NSC_Unknown/Ependymal	Adam23_Itga5	32	40
Adam23_Itga5	0	0.4799	0.9415	Unknown/Ependymal	Unknown/Ependymal	S1d	Adam23	Itga5	0	0	0	0	Unknown/Ependymal_Unknown/Ependymal	Adam23_Itga5	40	40
Adam23_Itga5	0.0284903	0.7827	0.9415	Microglia	Microglia	S7d	Adam23	Itga5	0.0187377	0.038243	0.018	0.035	Microglia_Microglia	Adam23_Itga5	27.4	27.4
Adam23_Itga5	0.0670466	0.0281	0.9415	NSC	Microglia	S7d	Adam23	Itga5	0.0958503	0.038243	0.092	0.035	NSC_Microglia	Adam23_Itga5	34.2	27.4
Adam23_Itga5	0.0191215	0.4978	0.9415	Unknown/Ependymal	Microglia	S7d	Adam23	Itga5	0	0.038243	0	0.035	Unknown/Ependymal_Microglia	Adam23_Itga5	40	27.4
Adam23_Itga5	0.0131917	0.9821	0.9415	Microglia	NSC	S7d	Adam23	Itga5	0.0187377	0.00764573	0.018	0.013	Microglia_NSC	Adam23_Itga5	27.4	34.2
Adam23_Itga5	0.051748	0.1861	0.9415	NSC	NSC	S7d	Adam23	Itga5	0.0958503	0.00764573	0.092	0.013	NSC_NSC	Adam23_Itga5	34.2	34.2
Adam23_Itga5	0.00382286	0.9048	0.9415	Unknown/Ependymal	NSC	S7d	Adam23	Itga5	0	0.00764573	0	0.013	Unknown/Ependymal_NSC	Adam23_Itga5	40	34.2
Adam23_Itga5	0.0672899	0.165	0.9415	Microglia	Unknown/Ependymal	S7d	Adam23	Itga5	0.0187377	0.115842	0.018	0.125	Microglia_Unknown/Ependymal	Adam23_Itga5	27.4	40
Adam23_Itga5	0.105846	0.0594	0.9415	NSC	Unknown/Ependymal	S7d	Adam23	Itga5	0.0958503	0.115842	0.092	0.125	NSC_Unknown/Ependymal	Adam23_Itga5	34.2	40
Adam23_Itga5	0.057921	0.3142	0.9415	Unknown/Ependymal	Unknown/Ependymal	S7d	Adam23	Itga5	0	0.115842	0	0.125	Unknown/Ependymal_Unknown/Ependymal	Adam23_Itga5	40	40
Adam23_Itga5	0.0197726	0.977	0.9415	Microglia	Microglia	SCtrl	Adam23	Itga5	0.0201916	0.0193536	0.013	0.019	Microglia_Microglia	Adam23_Itga5	37.3	37.3
Adam23_Itga5	0.0810472	0.0021	0.9415	NSC	Microglia	SCtrl	Adam23	Itga5	0.142741	0.0193536	0.16	0.019	NSC_Microglia	Adam23_Itga5	33.8	37.3
Adam23_Itga5	0.00967678	0.7856	0.9415	Unknown/Ependymal	Microglia	SCtrl	Adam23	Itga5	0	0.0193536	0	0.019	Unknown/Ependymal_Microglia	Adam23_Itga5	20	37.3
Adam23_Itga5	0.0100958	0.9975	0.9415	Microglia	NSC	SCtrl	Adam23	Itga5	0.0201916	0	0.013	0	Microglia_NSC	Adam23_Itga5	37.3	33.8
Adam23_Itga5	0.0713704	0.0233	0.9415	NSC	NSC	SCtrl	Adam23	Itga5	0.142741	0	0.16	0	NSC_NSC	Adam23_Itga5	33.8	33.8
Adam23_Itga5	0	0.9102	0.9415	Unknown/Ependymal	NSC	SCtrl	Adam23	Itga5	0	0	0	0	Unknown/Ependymal_NSC	Adam23_Itga5	20	33.8
Adam23_Itga5	0.0100958	0.9821	0.9415	Microglia	Unknown/Ependymal	SCtrl	Adam23	Itga5	0.0201916	0	0.013	0	Microglia_Unknown/Ependymal	Adam23_Itga5	37.3	20
Adam23_Itga5	0.0713704	0.0973	0.9415	NSC	Unknown/Ependymal	SCtrl	Adam23	Itga5	0.142741	0	0.16	0	NSC_Unknown/Ependymal	Adam23_Itga5	33.8	20
Adam23_Itga5	0	0.2833	0.9415	Unknown/Ependymal	Unknown/Ependymal	SCtrl	Adam23	Itga5	0	0	0	0	Unknown/Ependymal_Unknown/Ependymal	Adam23_Itga5	20	20
Adam23_Itgb3	0.0480389	0.7628	0.9415	Microglia	Microglia	S1d	Adam23	Itgb3	0	0.0960777	0	0.095	Microglia_Microglia	Adam23_Itgb3	35.3	35.3
Adam23_Itgb3	0.113258	0.0006	0.9415	NSC	Microglia	S1d	Adam23	Itgb3	0.130439	0.0960777	0.155	0.095	NSC_Microglia	Adam23_Itgb3	32	35.3
Adam23_Itgb3	0.0480389	0.3834	0.9415	Unknown/Ependymal	Microglia	S1d	Adam23	Itgb3	0	0.0960777	0	0.095	Unknown/Ependymal_Microglia	Adam23_Itgb3	40	35.3
Adam23_Itgb3	0	1	0.9415	Microglia	NSC	S1d	Adam23	Itgb3	0	0	0	0	Microglia_NSC	Adam23_Itgb3	35.3	32
Adam23_Itgb3	0.0652193	0.3171	0.9415	NSC	NSC	S1d	Adam23	Itgb3	0.130439	0	0.155	0	NSC_NSC	Adam23_Itgb3	32	32
Adam23_Itgb3	0	0.9957	0.9415	Unknown/Ependymal	NSC	S1d	Adam23	Itgb3	0	0	0	0	Unknown/Ependymal_NSC	Adam23_Itgb3	40	32
Adam23_Itgb3	0	1	0.9415	Microglia	Unknown/Ependymal	S1d	Adam23	Itgb3	0	0	0	0	Microglia_Unknown/Ependymal	Adam23_Itgb3	35.3	40
Adam23_Itgb3	0.0652193	0.3797	0.9415	NSC	Unknown/Ependymal	S1d	Adam23	Itgb3	0.130439	0	0.155	0	NSC_Unknown/Ependymal	Adam23_Itgb3	32	40
Adam23_Itgb3	0	0.6063	0.9415	Unknown/Ependymal	Unknown/Ependymal	S1d	Adam23	Itgb3	0	0	0	0	Unknown/Ependymal_Unknown/Ependymal	Adam23_Itgb3	40	40
Adam23_Itgb3	0.043111	0.8281	0.9415	Microglia	Microglia	S7d	Adam23	Itgb3	0.0187377	0.0674843	0.018	0.061	Microglia_Microglia	Adam23_Itgb3	27.4	27.4
Adam23_Itgb3	0.0816673	0.0674	0.9415	NSC	Microglia	S7d	Adam23	Itgb3	0.0958503	0.0674843	0.092	0.061	NSC_Microglia	Adam23_Itgb3	34.2	27.4
Adam23_Itgb3	0.0337422	0.6295	0.9415	Unknown/Ependymal	Microglia	S7d	Adam23	Itgb3	0	0.0674843	0	0.061	Unknown/Ependymal_Microglia	Adam23_Itgb3	40	27.4
Adam23_Itgb3	0.00936886	0.9994	0.9415	Microglia	NSC	S7d	Adam23	Itgb3	0.0187377	0	0.018	0	Microglia_NSC	Adam23_Itgb3	27.4	34.2
Adam23_Itgb3	0.0479251	0.6792	0.9415	NSC	NSC	S7d	Adam23	Itgb3	0.0958503	0	0.092	0	NSC_NSC	Adam23_Itgb3	34.2	34.2
Adam23_Itgb3	0	0.9951	0.9415	Unknown/Ependymal	NSC	S7d	Adam23	Itgb3	0	0	0	0	Unknown/Ependymal_NSC	Adam23_Itgb3	40	34.2
Adam23_Itgb3	0.00936886	0.9755	0.9415	Microglia	Unknown/Ependymal	S7d	Adam23	Itgb3	0.0187377	0	0.018	0	Microglia_Unknown/Ependymal	Adam23_Itgb3	27.4	40
Adam23_Itgb3	0.0479251	0.4195	0.9415	NSC	Unknown/Ependymal	S7d	Adam23	Itgb3	0.0958503	0	0.092	0	NSC_Unknown/Ependymal	Adam23_Itgb3	34.2	40
Adam23_Itgb3	0	0.6117	0.9415	Unknown/Ependymal	Unknown/Ependymal	S7d	Adam23	Itgb3	0	0	0	0	Unknown/Ependymal_Unknown/Ependymal	Adam23_Itgb3	40	40
Adam23_Itgb3	0.076584	0.0559	0.9415	Microglia	Microglia	SCtrl	Adam23	Itgb3	0.0201916	0.132976	0.013	0.129	Microglia_Microglia	Adam23_Itgb3	37.3	37.3
Adam23_Itgb3	0.137859	0	0.9415	NSC	Microglia	SCtrl	Adam23	Itgb3	0.142741	0.132976	0.16	0.129	NSC_Microglia	Adam23_Itgb3	33.8	37.3
Adam23_Itgb3	0.0664882	0.1901	0.9415	Unknown/Ependymal	Microglia	SCtrl	Adam23	Itgb3	0	0.132976	0	0.129	Unknown/Ependymal_Microglia	Adam23_Itgb3	20	37.3
Adam23_Itgb3	0.0100958	0.9998	0.9415	Microglia	NSC	SCtrl	Adam23	Itgb3	0.0201916	0	0.013	0	Microglia_NSC	Adam23_Itgb3	37.3	33.8
Adam23_Itgb3	0.0713704	0.2095	0.9415	NSC	NSC	SCtrl	Adam23	Itgb3	0.142741	0	0.16	0	NSC_NSC	Adam23_Itgb3	33.8	33.8
Adam23_Itgb3	0	0.9948	0.9415	Unknown/Ependymal	NSC	SCtrl	Adam23	Itgb3	0	0	0	0	Unknown/Ependymal_NSC	Adam23_Itgb3	20	33.8
Adam23_Itgb3	0.0100958	0.9837	0.9415	Microglia	Unknown/Ependymal	SCtrl	Adam23	Itgb3	0.0201916	0	0.013	0	Microglia_Unknown/Ependymal	Adam23_Itgb3	37.3	20
Adam23_Itgb3	0.0713704	0.2318	0.9415	NSC	Unknown/Ependymal	SCtrl	Adam23	Itgb3	0.142741	0	0.16	0	NSC_Unknown/Ependymal	Adam23_Itgb3	33.8	20
Adam23_Itgb3	0	0.3824	0.9415	Unknown/Ependymal	Unknown/Ependymal	SCtrl	Adam23	Itgb3	0	0	0	0	Unknown/Ependymal_Unknown/Ependymal	Adam23_Itgb3	20	20
Adam28_Itga4	0.0960761	0.5593	0.9415	Microglia	Microglia	S1d	Adam28	Itga4	0.172604	0.0195485	0.17	0.02	Microglia_Microglia	Adam28_Itga4	35.3	35.3
Adam28_Itga4	0.0578482	0.969	0.9415	NSC	Microglia	S1d	Adam28	Itga4	0.0961478	0.0195485	0.113	0.02	NSC_Microglia	Adam28_Itga4	32	35.3
Adam28_Itga4	0.0637855	0.6857	0.9415	Unknown/Ependymal	Microglia	S1d	Adam28	Itga4	0.108023	0.0195485	0.125	0.02	Unknown/Ependymal_Microglia	Adam28_Itga4	40	35.3
Adam28_Itga4	0.0863019	0.7696	0.9415	Microglia	NSC	S1d	Adam28	Itga4	0.172604	0	0.17	0	Microglia_NSC	Adam28_Itga4	35.3	32
Adam28_Itga4	0.0480739	0.99	0.9415	NSC	NSC	S1d	Adam28	Itga4	0.0961478	0	0.113	0	NSC_NSC	Adam28_Itga4	32	32
Adam28_Itga4	0.0540113	0.7296	0.9415	Unknown/Ependymal	NSC	S1d	Adam28	Itga4	0.108023	0	0.125	0	Unknown/Ependymal_NSC	Adam28_Itga4	40	32
Adam28_Itga4	0.0863019	0.5672	0.9415	Microglia	Unknown/Ependymal	S1d	Adam28	Itga4	0.172604	0	0.17	0	Microglia_Unknown/Ependymal	Adam28_Itga4	35.3	40
Adam28_Itga4	0.0480739	0.9668	0.9415	NSC	Unknown/Ependymal	S1d	Adam28	Itga4	0.0961478	0	0.113	0	NSC_Unknown/Ependymal	Adam28_Itga4	32	40
Adam28_Itga4	0.0540113	0.6986	0.9415	Unknown/Ependymal	Unknown/Ependymal	S1d	Adam28	Itga4	0.108023	0	0.125	0	Unknown/Ependymal_Unknown/Ependymal	Adam28_Itga4	40	40
Adam28_Itga4	0.0901142	0.687	0.9415	Microglia	Microglia	S7d	Adam28	Itga4	0.149307	0.0309217	0.149	0.035	Microglia_Microglia	Adam28_Itga4	27.4	27.4
Adam28_Itga4	0.0410571	0.9976	0.9415	NSC	Microglia	S7d	Adam28	Itga4	0.0511926	0.0309217	0.053	0.035	NSC_Microglia	Adam28_Itga4	34.2	27.4
Adam28_Itga4	0.0611054	0.6974	0.9415	Unknown/Ependymal	Microglia	S7d	Adam28	Itga4	0.0912892	0.0309217	0.125	0.035	Unknown/Ependymal_Microglia	Adam28_Itga4	40	27.4
Adam28_Itga4	0.0839925	0.7814	0.9415	Microglia	NSC	S7d	Adam28	Itga4	0.149307	0.0186784	0.149	0.026	Microglia_NSC	Adam28_Itga4	27.4	34.2
Adam28_Itga4	0.0349355	0.9991	0.9415	NSC	NSC	S7d	Adam28	Itga4	0.0511926	0.0186784	0.053	0.026	NSC_NSC	Adam28_Itga4	34.2	34.2
Adam28_Itga4	0.0549838	0.7269	0.9415	Unknown/Ependymal	NSC	S7d	Adam28	Itga4	0.0912892	0.0186784	0.125	0.026	Unknown/Ependymal_NSC	Adam28_Itga4	40	34.2
Adam28_Itga4	0.0746533	0.7872	0.9415	Microglia	Unknown/Ependymal	S7d	Adam28	Itga4	0.149307	0	0.149	0	Microglia_Unknown/Ependymal	Adam28_Itga4	27.4	40
Adam28_Itga4	0.0255963	0.9993	0.9415	NSC	Unknown/Ependymal	S7d	Adam28	Itga4	0.0511926	0	0.053	0	NSC_Unknown/Ependymal	Adam28_Itga4	34.2	40
Adam28_Itga4	0.0456446	0.7603	0.9415	Unknown/Ependymal	Unknown/Ependymal	S7d	Adam28	Itga4	0.0912892	0	0.125	0	Unknown/Ependymal_Unknown/Ependymal	Adam28_Itga4	40	40
Adam28_Itga4	0.157312	0.0001	0.9415	Microglia	Microglia	SCtrl	Adam28	Itga4	0.258426	0.0561975	0.239	0.052	Microglia_Microglia	Adam28_Itga4	37.3	37.3
Adam28_Itga4	0.125419	0.1146	0.9415	NSC	Microglia	SCtrl	Adam28	Itga4	0.19464	0.0561975	0.24	0.052	NSC_Microglia	Adam28_Itga4	33.8	37.3
Adam28_Itga4	0.283555	0.0586	0.9415	Unknown/Ependymal	Microglia	SCtrl	Adam28	Itga4	0.510912	0.0561975	0.5	0.052	Unknown/Ependymal_Microglia	Adam28_Itga4	20	37.3
Adam28_Itga4	0.143425	0.0055	0.9415	Microglia	NSC	SCtrl	Adam28	Itga4	0.258426	0.0284236	0.239	0.04	Microglia_NSC	Adam28_Itga4	37.3	33.8
Adam28_Itga4	0.111532	0.2723	0.9415	NSC	NSC	SCtrl	Adam28	Itga4	0.19464	0.0284236	0.24	0.04	NSC_NSC	Adam28_Itga4	33.8	33.8
Adam28_Itga4	0.269668	0.0659	0.9415	Unknown/Ependymal	NSC	SCtrl	Adam28	Itga4	0.510912	0.0284236	0.5	0.04	Unknown/Ependymal_NSC	Adam28_Itga4	20	33.8
Adam28_Itga4	0.129213	0.1175	0.9415	Microglia	Unknown/Ependymal	SCtrl	Adam28	Itga4	0.258426	0	0.239	0	Microglia_Unknown/Ependymal	Adam28_Itga4	37.3	20
Adam28_Itga4	0.0973202	0.3482	0.9415	NSC	Unknown/Ependymal	SCtrl	Adam28	Itga4	0.19464	0	0.24	0	NSC_Unknown/Ependymal	Adam28_Itga4	33.8	20
Adam28_Itga4	0.255456	0.0922	0.9415	Unknown/Ependymal	Unknown/Ependymal	SCtrl	Adam28	Itga4	0.510912	0	0.5	0	Unknown/Ependymal_Unknown/Ependymal	Adam28_Itga4	20	20
Adam2_Cd9	0.624599	0.0497	0.9415	Microglia	Microglia	S1d	Adam2	Cd9	0	1.2492	0	0.755	Microglia_Microglia	Adam2_Cd9	35.3	35.3
Adam2_Cd9	0.624599	0.0467	0.9415	NSC	Microglia	S1d	Adam2	Cd9	0	1.2492	0	0.755	NSC_Microglia	Adam2_Cd9	32	35.3
Adam2_Cd9	0.624599	0.0566	0.9415	Unknown/Ependymal	Microglia	S1d	Adam2	Cd9	0	1.2492	0	0.755	Unknown/Ependymal_Microglia	Adam2_Cd9	40	35.3
Adam2_Cd9	0.418895	0.9994	0.9415	Microglia	NSC	S1d	Adam2	Cd9	0	0.837789	0	0.606	Microglia_NSC	Adam2_Cd9	35.3	32
Adam2_Cd9	0.418895	0.9989	0.9415	NSC	NSC	S1d	Adam2	Cd9	0	0.837789	0	0.606	NSC_NSC	Adam2_Cd9	32	32
Adam2_Cd9	0.418895	0.9991	0.9415	Unknown/Ependymal	NSC	S1d	Adam2	Cd9	0	0.837789	0	0.606	Unknown/Ependymal_NSC	Adam2_Cd9	40	32
Adam2_Cd9	0.773236	0.1001	0.9415	Microglia	Unknown/Ependymal	S1d	Adam2	Cd9	0	1.54647	0	0.875	Microglia_Unknown/Ependymal	Adam2_Cd9	35.3	40
Adam2_Cd9	0.773236	0.1043	0.9415	NSC	Unknown/Ependymal	S1d	Adam2	Cd9	0	1.54647	0	0.875	NSC_Unknown/Ependymal	Adam2_Cd9	32	40
Adam2_Cd9	0.773236	0.1005	0.9415	Unknown/Ependymal	Unknown/Ependymal	S1d	Adam2	Cd9	0	1.54647	0	0.875	Unknown/Ependymal_Unknown/Ependymal	Adam2_Cd9	40	40
Adam2_Cd9	0.714884	0	0.9415	Microglia	Microglia	S7d	Adam2	Cd9	0.0032446	1.42652	0.009	0.746	Microglia_Microglia	Adam2_Cd9	27.4	27.4
Adam2_Cd9	0.713262	0.0002	0.9415	NSC	Microglia	S7d	Adam2	Cd9	0	1.42652	0	0.746	NSC_Microglia	Adam2_Cd9	34.2	27.4
Adam2_Cd9	0.713262	0.0003	0.9415	Unknown/Ependymal	Microglia	S7d	Adam2	Cd9	0	1.42652	0	0.746	Unknown/Ependymal_Microglia	Adam2_Cd9	40	27.4
Adam2_Cd9	0.37022	1	0.9415	Microglia	NSC	S7d	Adam2	Cd9	0.0032446	0.737195	0.009	0.592	Microglia_NSC	Adam2_Cd9	27.4	34.2
Adam2_Cd9	0.368597	1	0.9415	NSC	NSC	S7d	Adam2	Cd9	0	0.737195	0	0.592	NSC_NSC	Adam2_Cd9	34.2	34.2
Adam2_Cd9	0.368597	1	0.9415	Unknown/Ependymal	NSC	S7d	Adam2	Cd9	0	0.737195	0	0.592	Unknown/Ependymal_NSC	Adam2_Cd9	40	34.2
Adam2_Cd9	0.477441	0.7231	0.9415	Microglia	Unknown/Ependymal	S7d	Adam2	Cd9	0.0032446	0.951638	0.009	0.5	Microglia_Unknown/Ependymal	Adam2_Cd9	27.4	40
Adam2_Cd9	0.475819	0.7108	0.9415	NSC	Unknown/Ependymal	S7d	Adam2	Cd9	0	0.951638	0	0.5	NSC_Unknown/Ependymal	Adam2_Cd9	34.2	40
Adam2_Cd9	0.475819	0.7217	0.9415	Unknown/Ependymal	Unknown/Ependymal	S7d	Adam2	Cd9	0	0.951638	0	0.5	Unknown/Ependymal_Unknown/Ependymal	Adam2_Cd9	40	40
Adam2_Cd9	0.668992	0.0013	0.9415	Microglia	Microglia	SCtrl	Adam2	Cd9	0.0108606	1.32712	0.013	0.755	Microglia_Microglia	Adam2_Cd9	37.3	37.3
Adam2_Cd9	0.666853	0.0015	0.9415	NSC	Microglia	SCtrl	Adam2	Cd9	0.00658299	1.32712	0.013	0.755	NSC_Microglia	Adam2_Cd9	33.8	37.3
Adam2_Cd9	0.663561	0.0093	0.9415	Unknown/Ependymal	Microglia	SCtrl	Adam2	Cd9	0	1.32712	0	0.755	Unknown/Ependymal_Microglia	Adam2_Cd9	20	37.3
Adam2_Cd9	0.366656	1	0.9415	Microglia	NSC	SCtrl	Adam2	Cd9	0.0108606	0.722452	0.013	0.627	Microglia_NSC	Adam2_Cd9	37.3	33.8
Adam2_Cd9	0.364518	1	0.9415	NSC	NSC	SCtrl	Adam2	Cd9	0.00658299	0.722452	0.013	0.627	NSC_NSC	Adam2_Cd9	33.8	33.8
Adam2_Cd9	0.361226	0.9999	0.9415	Unknown/Ependymal	NSC	SCtrl	Adam2	Cd9	0	0.722452	0	0.627	Unknown/Ependymal_NSC	Adam2_Cd9	20	33.8
Adam2_Cd9	0.828571	0.126	0.9415	Microglia	Unknown/Ependymal	SCtrl	Adam2	Cd9	0.0108606	1.64628	0.013	1	Microglia_Unknown/Ependymal	Adam2_Cd9	37.3	20
Adam2_Cd9	0.826433	0.1347	0.9415	NSC	Unknown/Ependymal	SCtrl	Adam2	Cd9	0.00658299	1.64628	0.013	1	NSC_Unknown/Ependymal	Adam2_Cd9	33.8	20
Adam2_Cd9	0.823141	0.1417	0.9415	Unknown/Ependymal	Unknown/Ependymal	SCtrl	Adam2	Cd9	0	1.64628	0	1	Unknown/Ependymal_Unknown/Ependymal	Adam2_Cd9	20	20
Adam2_Itga6	0.153166	0.7831	0.9415	Microglia	Microglia	S1d	Adam2	Itga6	0	0.306332	0	0.279	Microglia_Microglia	Adam2_Itga6	35.3	35.3
Adam2_Itga6	0.153166	0.7794	0.9415	NSC	Microglia	S1d	Adam2	Itga6	0	0.306332	0	0.279	NSC_Microglia	Adam2_Itga6	32	35.3
Adam2_Itga6	0.153166	0.7638	0.9415	Unknown/Ependymal	Microglia	S1d	Adam2	Itga6	0	0.306332	0	0.279	Unknown/Ependymal_Microglia	Adam2_Itga6	40	35.3
Adam2_Itga6	0.024325	1	0.9415	Microglia	NSC	S1d	Adam2	Itga6	0	0.0486501	0	0.056	Microglia_NSC	Adam2_Itga6	35.3	32
Adam2_Itga6	0.024325	1	0.9415	NSC	NSC	S1d	Adam2	Itga6	0	0.0486501	0	0.056	NSC_NSC	Adam2_Itga6	32	32
Adam2_Itga6	0.024325	1	0.9415	Unknown/Ependymal	NSC	S1d	Adam2	Itga6	0	0.0486501	0	0.056	Unknown/Ependymal_NSC	Adam2_Itga6	40	32
Adam2_Itga6	0	0.9727	0.9415	Microglia	Unknown/Ependymal	S1d	Adam2	Itga6	0	0	0	0	Microglia_Unknown/Ependymal	Adam2_Itga6	35.3	40
Adam2_Itga6	0	0.9538	0.9415	NSC	Unknown/Ependymal	S1d	Adam2	Itga6	0	0	0	0	NSC_Unknown/Ependymal	Adam2_Itga6	32	40
Adam2_Itga6	0	0.9282	0.9415	Unknown/Ependymal	Unknown/Ependymal	S1d	Adam2	Itga6	0	0	0	0	Unknown/Ependymal_Unknown/Ependymal	Adam2_Itga6	40	40
Adam2_Itga6	0.239064	0.0052	0.9415	Microglia	Microglia	S7d	Adam2	Itga6	0.0032446	0.474883	0.009	0.377	Microglia_Microglia	Adam2_Itga6	27.4	27.4
Adam2_Itga6	0.237441	0.0043	0.9415	NSC	Microglia	S7d	Adam2	Itga6	0	0.474883	0	0.377	NSC_Microglia	Adam2_Itga6	34.2	27.4
Adam2_Itga6	0.237441	0.01	0.9415	Unknown/Ependymal	Microglia	S7d	Adam2	Itga6	0	0.474883	0	0.377	Unknown/Ependymal_Microglia	Adam2_Itga6	40	27.4
Adam2_Itga6	0.00838135	1	0.9415	Microglia	NSC	S7d	Adam2	Itga6	0.0032446	0.0135181	0.009	0.013	Microglia_NSC	Adam2_Itga6	27.4	34.2
Adam2_Itga6	0.00675904	1	0.9415	NSC	NSC	S7d	Adam2	Itga6	0	0.0135181	0	0.013	NSC_NSC	Adam2_Itga6	34.2	34.2
Adam2_Itga6	0.00675904	1	0.9415	Unknown/Ependymal	NSC	S7d	Adam2	Itga6	0	0.0135181	0	0.013	Unknown/Ependymal_NSC	Adam2_Itga6	40	34.2
Adam2_Itga6	0.385463	0.0338	0.9415	Microglia	Unknown/Ependymal	S7d	Adam2	Itga6	0.0032446	0.767682	0.009	0.625	Microglia_Unknown/Ependymal	Adam2_Itga6	27.4	40
Adam2_Itga6	0.383841	0.0282	0.9415	NSC	Unknown/Ependymal	S7d	Adam2	Itga6	0	0.767682	0	0.625	NSC_Unknown/Ependymal	Adam2_Itga6	34.2	40
Adam2_Itga6	0.383841	0.0329	0.9415	Unknown/Ependymal	Unknown/Ependymal	S7d	Adam2	Itga6	0	0.767682	0	0.625	Unknown/Ependymal_Unknown/Ependymal	Adam2_Itga6	40	40
Adam2_Itga6	0.344902	0	0.9415	Microglia	Microglia	SCtrl	Adam2	Itga6	0.0108606	0.678944	0.013	0.51	Microglia_Microglia	Adam2_Itga6	37.3	37.3
Adam2_Itga6	0.342764	0	0.9415	NSC	Microglia	SCtrl	Adam2	Itga6	0.00658299	0.678944	0.013	0.51	NSC_Microglia	Adam2_Itga6	33.8	37.3
Adam2_Itga6	0.339472	0.0001	0.9415	Unknown/Ependymal	Microglia	SCtrl	Adam2	Itga6	0	0.678944	0	0.51	Unknown/Ependymal_Microglia	Adam2_Itga6	20	37.3
Adam2_Itga6	0.0377736	1	0.9415	Microglia	NSC	SCtrl	Adam2	Itga6	0.0108606	0.0646866	0.013	0.08	Microglia_NSC	Adam2_Itga6	37.3	33.8
Adam2_Itga6	0.0356348	1	0.9415	NSC	NSC	SCtrl	Adam2	Itga6	0.00658299	0.0646866	0.013	0.08	NSC_NSC	Adam2_Itga6	33.8	33.8
Adam2_Itga6	0.0323433	1	0.9415	Unknown/Ependymal	NSC	SCtrl	Adam2	Itga6	0	0.0646866	0	0.08	Unknown/Ependymal_NSC	Adam2_Itga6	20	33.8
Adam2_Itga6	0.212922	0.3523	0.9415	Microglia	Unknown/Ependymal	SCtrl	Adam2	Itga6	0.0108606	0.414984	0.013	0.5	Microglia_Unknown/Ependymal	Adam2_Itga6	37.3	20
Adam2_Itga6	0.210783	0.362	0.9415	NSC	Unknown/Ependymal	SCtrl	Adam2	Itga6	0.00658299	0.414984	0.013	0.5	NSC_Unknown/Ependymal	Adam2_Itga6	33.8	20
Adam2_Itga6	0.207492	0.3636	0.9415	Unknown/Ependymal	Unknown/Ependymal	SCtrl	Adam2	Itga6	0	0.414984	0	0.5	Unknown/Ependymal_Unknown/Ependymal	Adam2_Itga6	20	20
Adam2_Itga9	0.0179168	0.9994	0.9415	Microglia	Microglia	S1d	Adam2	Itga9	0	0.0358337	0	0.041	Microglia_Microglia	Adam2_Itga9	35.3	35.3
Adam2_Itga9	0.0179168	0.9991	0.9415	NSC	Microglia	S1d	Adam2	Itga9	0	0.0358337	0	0.041	NSC_Microglia	Adam2_Itga9	32	35.3
Adam2_Itga9	0.0179168	0.9985	0.9415	Unknown/Ependymal	Microglia	S1d	Adam2	Itga9	0	0.0358337	0	0.041	Unknown/Ependymal_Microglia	Adam2_Itga9	40	35.3
Adam2_Itga9	0.0064627	0.9988	0.9415	Microglia	NSC	S1d	Adam2	Itga9	0	0.0129254	0	0.014	Microglia_NSC	Adam2_Itga9	35.3	32
Adam2_Itga9	0.0064627	0.9989	0.9415	NSC	NSC	S1d	Adam2	Itga9	0	0.0129254	0	0.014	NSC_NSC	Adam2_Itga9	32	32
Adam2_Itga9	0.0064627	0.9985	0.9415	Unknown/Ependymal	NSC	S1d	Adam2	Itga9	0	0.0129254	0	0.014	Unknown/Ependymal_NSC	Adam2_Itga9	40	32
Adam2_Itga9	0.0459357	0.5116	0.9415	Microglia	Unknown/Ependymal	S1d	Adam2	Itga9	0	0.0918715	0	0.125	Microglia_Unknown/Ependymal	Adam2_Itga9	35.3	40
Adam2_Itga9	0.0459357	0.5094	0.9415	NSC	Unknown/Ependymal	S1d	Adam2	Itga9	0	0.0918715	0	0.125	NSC_Unknown/Ependymal	Adam2_Itga9	32	40
Adam2_Itga9	0.0459357	0.5087	0.9415	Unknown/Ependymal	Unknown/Ependymal	S1d	Adam2	Itga9	0	0.0918715	0	0.125	Unknown/Ependymal_Unknown/Ependymal	Adam2_Itga9	40	40
Adam2_Itga9	0.103291	0.0015	0.9415	Microglia	Microglia	S7d	Adam2	Itga9	0.0032446	0.203337	0.009	0.167	Microglia_Microglia	Adam2_Itga9	27.4	27.4
Adam2_Itga9	0.101668	0.0018	0.9415	NSC	Microglia	S7d	Adam2	Itga9	0	0.203337	0	0.167	NSC_Microglia	Adam2_Itga9	34.2	27.4
Adam2_Itga9	0.101668	0.0151	0.9415	Unknown/Ependymal	Microglia	S7d	Adam2	Itga9	0	0.203337	0	0.167	Unknown/Ependymal_Microglia	Adam2_Itga9	40	27.4
Adam2_Itga9	0.00495879	0.9997	0.9415	Microglia	NSC	S7d	Adam2	Itga9	0.0032446	0.00667298	0.009	0.013	Microglia_NSC	Adam2_Itga9	27.4	34.2
Adam2_Itga9	0.00333649	0.9996	0.9415	NSC	NSC	S7d	Adam2	Itga9	0	0.00667298	0	0.013	NSC_NSC	Adam2_Itga9	34.2	34.2
Adam2_Itga9	0.00333649	0.9993	0.9415	Unknown/Ependymal	NSC	S7d	Adam2	Itga9	0	0.00667298	0	0.013	Unknown/Ependymal_NSC	Adam2_Itga9	40	34.2
Adam2_Itga9	0.0016223	0.7545	0.9415	Microglia	Unknown/Ependymal	S7d	Adam2	Itga9	0.0032446	0	0.009	0	Microglia_Unknown/Ependymal	Adam2_Itga9	27.4	40
Adam2_Itga9	0	0.7291	0.9415	NSC	Unknown/Ependymal	S7d	Adam2	Itga9	0	0	0	0	NSC_Unknown/Ependymal	Adam2_Itga9	34.2	40
Adam2_Itga9	0	0.5709	0.9415	Unknown/Ependymal	Unknown/Ependymal	S7d	Adam2	Itga9	0	0	0	0	Unknown/Ependymal_Unknown/Ependymal	Adam2_Itga9	40	40
Adam2_Itga9	0.127028	0	0.9415	Microglia	Microglia	SCtrl	Adam2	Itga9	0.0108606	0.243196	0.013	0.226	Microglia_Microglia	Adam2_Itga9	37.3	37.3
Adam2_Itga9	0.124889	0	0.9415	NSC	Microglia	SCtrl	Adam2	Itga9	0.00658299	0.243196	0.013	0.226	NSC_Microglia	Adam2_Itga9	33.8	37.3
Adam2_Itga9	0.121598	0.0131	0.9415	Unknown/Ependymal	Microglia	SCtrl	Adam2	Itga9	0	0.243196	0	0.226	Unknown/Ependymal_Microglia	Adam2_Itga9	20	37.3
Adam2_Itga9	0.00543032	0.9994	0.9415	Microglia	NSC	SCtrl	Adam2	Itga9	0.0108606	0	0.013	0	Microglia_NSC	Adam2_Itga9	37.3	33.8
Adam2_Itga9	0.00329149	0.9994	0.9415	NSC	NSC	SCtrl	Adam2	Itga9	0.00658299	0	0.013	0	NSC_NSC	Adam2_Itga9	33.8	33.8
Adam2_Itga9	0	0.9994	0.9415	Unknown/Ependymal	NSC	SCtrl	Adam2	Itga9	0	0	0	0	Unknown/Ependymal_NSC	Adam2_Itga9	20	33.8
Adam2_Itga9	0.00543032	0.3526	0.9415	Microglia	Unknown/Ependymal	SCtrl	Adam2	Itga9	0.0108606	0	0.013	0	Microglia_Unknown/Ependymal	Adam2_Itga9	37.3	20
Adam2_Itga9	0.00329149	0.4753	0.9415	NSC	Unknown/Ependymal	SCtrl	Adam2	Itga9	0.00658299	0	0.013	0	NSC_Unknown/Ependymal	Adam2_Itga9	33.8	20
Adam2_Itga9	0	0.342	0.9415	Unknown/Ependymal	Unknown/Ependymal	SCtrl	Adam2	Itga9	0	0	0	0	Unknown/Ependymal_Unknown/Ependymal	Adam2_Itga9	20	20
Adam2_Itgb1	0.248327	0.7509	0.9415	Microglia	Microglia	S1d	Adam2	Itgb1	0	0.496654	0	0.395	Microglia_Microglia	Adam2_Itgb1	35.3	35.3
Adam2_Itgb1	0.248327	0.7527	0.9415	NSC	Microglia	S1d	Adam2	Itgb1	0	0.496654	0	0.395	NSC_Microglia	Adam2_Itgb1	32	35.3
Adam2_Itgb1	0.248327	0.7364	0.9415	Unknown/Ependymal	Microglia	S1d	Adam2	Itgb1	0	0.496654	0	0.395	Unknown/Ependymal_Microglia	Adam2_Itgb1	40	35.3
Adam2_Itgb1	0.295515	0.2072	0.9415	Microglia	NSC	S1d	Adam2	Itgb1	0	0.59103	0	0.507	Microglia_NSC	Adam2_Itgb1	35.3	32
Adam2_Itgb1	0.295515	0.2121	0.9415	NSC	NSC	S1d	Adam2	Itgb1	0	0.59103	0	0.507	NSC_NSC	Adam2_Itgb1	32	32
Adam2_Itgb1	0.295515	0.2136	0.9415	Unknown/Ependymal	NSC	S1d	Adam2	Itgb1	0	0.59103	0	0.507	Unknown/Ependymal_NSC	Adam2_Itgb1	40	32
Adam2_Itgb1	0.348228	0.2356	0.9415	Microglia	Unknown/Ependymal	S1d	Adam2	Itgb1	0	0.696456	0	0.625	Microglia_Unknown/Ependymal	Adam2_Itgb1	35.3	40
Adam2_Itgb1	0.348228	0.2393	0.9415	NSC	Unknown/Ependymal	S1d	Adam2	Itgb1	0	0.696456	0	0.625	NSC_Unknown/Ependymal	Adam2_Itgb1	32	40
Adam2_Itgb1	0.348228	0.2383	0.9415	Unknown/Ependymal	Unknown/Ependymal	S1d	Adam2	Itgb1	0	0.696456	0	0.625	Unknown/Ependymal_Unknown/Ependymal	Adam2_Itgb1	40	40
Adam2_Itgb1	0.290265	0.1874	0.9415	Microglia	Microglia	S7d	Adam2	Itgb1	0.0032446	0.577286	0.009	0.439	Microglia_Microglia	Adam2_Itgb1	27.4	27.4
Adam2_Itgb1	0.288643	0.2039	0.9415	NSC	Microglia	S7d	Adam2	Itgb1	0	0.577286	0	0.439	NSC_Microglia	Adam2_Itgb1	34.2	27.4
Adam2_Itgb1	0.288643	0.2137	0.9415	Unknown/Ependymal	Microglia	S7d	Adam2	Itgb1	0	0.577286	0	0.439	Unknown/Ependymal_Microglia	Adam2_Itgb1	40	27.4
Adam2_Itgb1	0.177683	0.9951	0.9415	Microglia	NSC	S7d	Adam2	Itgb1	0.0032446	0.352121	0.009	0.368	Microglia_NSC	Adam2_Itgb1	27.4	34.2
Adam2_Itgb1	0.17606	0.9945	0.9415	NSC	NSC	S7d	Adam2	Itgb1	0	0.352121	0	0.368	NSC_NSC	Adam2_Itgb1	34.2	34.2
Adam2_Itgb1	0.17606	0.9939	0.9415	Unknown/Ependymal	NSC	S7d	Adam2	Itgb1	0	0.352121	0	0.368	Unknown/Ependymal_NSC	Adam2_Itgb1	40	34.2
Adam2_Itgb1	0.432537	0.0827	0.9415	Microglia	Unknown/Ependymal	S7d	Adam2	Itgb1	0.0032446	0.86183	0.009	0.625	Microglia_Unknown/Ependymal	Adam2_Itgb1	27.4	40
Adam2_Itgb1	0.430915	0.086	0.9415	NSC	Unknown/Ependymal	S7d	Adam2	Itgb1	0	0.86183	0	0.625	NSC_Unknown/Ependymal	Adam2_Itgb1	34.2	40
Adam2_Itgb1	0.430915	0.0831	0.9415	Unknown/Ependymal	Unknown/Ependymal	S7d	Adam2	Itgb1	0	0.86183	0	0.625	Unknown/Ependymal_Unknown/Ependymal	Adam2_Itgb1	40	40
Adam2_Itgb1	0.314039	0.0178	0.9415	Microglia	Microglia	SCtrl	Adam2	Itgb1	0.0108606	0.617218	0.013	0.458	Microglia_Microglia	Adam2_Itgb1	37.3	37.3
Adam2_Itgb1	0.3119	0.025	0.9415	NSC	Microglia	SCtrl	Adam2	Itgb1	0.00658299	0.617218	0.013	0.458	NSC_Microglia	Adam2_Itgb1	33.8	37.3
Adam2_Itgb1	0.308609	0.0463	0.9415	Unknown/Ependymal	Microglia	SCtrl	Adam2	Itgb1	0	0.617218	0	0.458	Unknown/Ependymal_Microglia	Adam2_Itgb1	20	37.3
Adam2_Itgb1	0.183224	0.9896	0.9415	Microglia	NSC	SCtrl	Adam2	Itgb1	0.0108606	0.355588	0.013	0.347	Microglia_NSC	Adam2_Itgb1	37.3	33.8
Adam2_Itgb1	0.181086	0.9913	0.9415	NSC	NSC	SCtrl	Adam2	Itgb1	0.00658299	0.355588	0.013	0.347	NSC_NSC	Adam2_Itgb1	33.8	33.8
Adam2_Itgb1	0.177794	0.9929	0.9415	Unknown/Ependymal	NSC	SCtrl	Adam2	Itgb1	0	0.355588	0	0.347	Unknown/Ependymal_NSC	Adam2_Itgb1	20	33.8
Adam2_Itgb1	0.46742	0.1233	0.9415	Microglia	Unknown/Ependymal	SCtrl	Adam2	Itgb1	0.0108606	0.92398	0.013	1	Microglia_Unknown/Ependymal	Adam2_Itgb1	37.3	20
Adam2_Itgb1	0.465281	0.1289	0.9415	NSC	Unknown/Ependymal	SCtrl	Adam2	Itgb1	0.00658299	0.92398	0.013	1	NSC_Unknown/Ependymal	Adam2_Itgb1	33.8	20
Adam2_Itgb1	0.46199	0.1321	0.9415	Unknown/Ependymal	Unknown/Ependymal	SCtrl	Adam2	Itgb1	0	0.92398	0	1	Unknown/Ependymal_Unknown/Ependymal	Adam2_Itgb1	20	20
Adam2_Itgb7	0.00654378	0.2023	0.9415	Microglia	Microglia	S1d	Adam2	Itgb7	0	0.0130876	0	0.014	Microglia_Microglia	Adam2_Itgb7	35.3	35.3
Adam2_Itgb7	0.00654378	0.2491	0.9415	NSC	Microglia	S1d	Adam2	Itgb7	0	0.0130876	0	0.014	NSC_Microglia	Adam2_Itgb7	32	35.3
Adam2_Itgb7	0.00654378	0.0966	0.9415	Unknown/Ependymal	Microglia	S1d	Adam2	Itgb7	0	0.0130876	0	0.014	Unknown/Ependymal_Microglia	Adam2_Itgb7	40	35.3
Adam2_Itgb7	0	0.7494	0.9415	Microglia	NSC	S1d	Adam2	Itgb7	0	0	0	0	Microglia_NSC	Adam2_Itgb7	35.3	32
Adam2_Itgb7	0	0.547	0.9415	NSC	NSC	S1d	Adam2	Itgb7	0	0	0	0	NSC_NSC	Adam2_Itgb7	32	32
Adam2_Itgb7	0	0.3221	0.9415	Unknown/Ependymal	NSC	S1d	Adam2	Itgb7	0	0	0	0	Unknown/Ependymal_NSC	Adam2_Itgb7	40	32
Adam2_Itgb7	0	0.6434	0.9415	Microglia	Unknown/Ependymal	S1d	Adam2	Itgb7	0	0	0	0	Microglia_Unknown/Ependymal	Adam2_Itgb7	35.3	40
Adam2_Itgb7	0	0.3882	0.9415	NSC	Unknown/Ependymal	S1d	Adam2	Itgb7	0	0	0	0	NSC_Unknown/Ependymal	Adam2_Itgb7	32	40
Adam2_Itgb7	0	0.0801	0.9415	Unknown/Ependymal	Unknown/Ependymal	S1d	Adam2	Itgb7	0	0	0	0	Unknown/Ependymal_Unknown/Ependymal	Adam2_Itgb7	40	40
Adam2_Itgb7	0.0016223	0.6839	0.9415	Microglia	Microglia	S7d	Adam2	Itgb7	0.0032446	0	0.009	0	Microglia_Microglia	Adam2_Itgb7	27.4	27.4
Adam2_Itgb7	0	0.6644	0.9415	NSC	Microglia	S7d	Adam2	Itgb7	0	0	0	0	NSC_Microglia	Adam2_Itgb7	34.2	27.4
Adam2_Itgb7	0	0.4689	0.9415	Unknown/Ependymal	Microglia	S7d	Adam2	Itgb7	0	0	0	0	Unknown/Ependymal_Microglia	Adam2_Itgb7	40	27.4
Adam2_Itgb7	0.0016223	0.604	0.9415	Microglia	NSC	S7d	Adam2	Itgb7	0.0032446	0	0.009	0	Microglia_NSC	Adam2_Itgb7	27.4	34.2
Adam2_Itgb7	0	0.5765	0.9415	NSC	NSC	S7d	Adam2	Itgb7	0	0	0	0	NSC_NSC	Adam2_Itgb7	34.2	34.2
Adam2_Itgb7	0	0.3384	0.9415	Unknown/Ependymal	NSC	S7d	Adam2	Itgb7	0	0	0	0	Unknown/Ependymal_NSC	Adam2_Itgb7	40	34.2
Adam2_Itgb7	0.0016223	0.456	0.9415	Microglia	Unknown/Ependymal	S7d	Adam2	Itgb7	0.0032446	0	0.009	0	Microglia_Unknown/Ependymal	Adam2_Itgb7	27.4	40
Adam2_Itgb7	0	0.4091	0.9415	NSC	Unknown/Ependymal	S7d	Adam2	Itgb7	0	0	0	0	NSC_Unknown/Ependymal	Adam2_Itgb7	34.2	40
Adam2_Itgb7	0	0.0819	0.9415	Unknown/Ependymal	Unknown/Ependymal	S7d	Adam2	Itgb7	0	0	0	0	Unknown/Ependymal_Unknown/Ependymal	Adam2_Itgb7	40	40
Adam2_Itgb7	0.00835556	0.0877	0.9415	Microglia	Microglia	SCtrl	Adam2	Itgb7	0.0108606	0.00585049	0.013	0.006	Microglia_Microglia	Adam2_Itgb7	37.3	37.3
Adam2_Itgb7	0.00621674	0.2587	0.9415	NSC	Microglia	SCtrl	Adam2	Itgb7	0.00658299	0.00585049	0.013	0.006	NSC_Microglia	Adam2_Itgb7	33.8	37.3
Adam2_Itgb7	0.00292525	0.2934	0.9415	Unknown/Ependymal	Microglia	SCtrl	Adam2	Itgb7	0	0.00585049	0	0.006	Unknown/Ependymal_Microglia	Adam2_Itgb7	20	37.3
Adam2_Itgb7	0.00543032	0.3292	0.9415	Microglia	NSC	SCtrl	Adam2	Itgb7	0.0108606	0	0.013	0	Microglia_NSC	Adam2_Itgb7	37.3	33.8
Adam2_Itgb7	0.00329149	0.4584	0.9415	NSC	NSC	SCtrl	Adam2	Itgb7	0.00658299	0	0.013	0	NSC_NSC	Adam2_Itgb7	33.8	33.8
Adam2_Itgb7	0	0.3136	0.9415	Unknown/Ependymal	NSC	SCtrl	Adam2	Itgb7	0	0	0	0	Unknown/Ependymal_NSC	Adam2_Itgb7	20	33.8
Adam2_Itgb7	0.00543032	0.0494	0.9415	Microglia	Unknown/Ependymal	SCtrl	Adam2	Itgb7	0.0108606	0	0.013	0	Microglia_Unknown/Ependymal	Adam2_Itgb7	37.3	20
Adam2_Itgb7	0.00329149	0.2287	0.9415	NSC	Unknown/Ependymal	SCtrl	Adam2	Itgb7	0.00658299	0	0.013	0	NSC_Unknown/Ependymal	Adam2_Itgb7	33.8	20
Adam2_Itgb7	0	0.042	0.9415	Unknown/Ependymal	Unknown/Ependymal	SCtrl	Adam2	Itgb7	0	0	0	0	Unknown/Ependymal_Unknown/Ependymal	Adam2_Itgb7	20	20
Adam9_Itga3	0.102308	0.0171	0.9415	Microglia	Microglia	S1d	Adam9	Itga3	0.167558	0.0370574	0.17	0.027	Microglia_Microglia	Adam9_Itga3	35.3	35.3
Adam9_Itga3	0.0622276	0.6788	0.9415	NSC	Microglia	S1d	Adam9	Itga3	0.0873977	0.0370574	0.113	0.027	NSC_Microglia	Adam9_Itga3	32	35.3
Adam9_Itga3	0.111356	0.2285	0.9415	Unknown/Ependymal	Microglia	S1d	Adam9	Itga3	0.185655	0.0370574	0.25	0.027	Unknown/Ependymal_Microglia	Adam9_Itga3	40	35.3
Adam9_Itga3	0.093518	0.0855	0.9415	Microglia	NSC	S1d	Adam9	Itga3	0.167558	0.0194778	0.17	0.028	Microglia_NSC	Adam9_Itga3	35.3	32
Adam9_Itga3	0.0534377	0.8095	0.9415	NSC	NSC	S1d	Adam9	Itga3	0.0873977	0.0194778	0.113	0.028	NSC_NSC	Adam9_Itga3	32	32
Adam9_Itga3	0.102566	0.2791	0.9415	Unknown/Ependymal	NSC	S1d	Adam9	Itga3	0.185655	0.0194778	0.25	0.028	Unknown/Ependymal_NSC	Adam9_Itga3	40	32
Adam9_Itga3	0.238438	0.0009	0.9415	Microglia	Unknown/Ependymal	S1d	Adam9	Itga3	0.167558	0.309318	0.17	0.375	Microglia_Unknown/Ependymal	Adam9_Itga3	35.3	40
Adam9_Itga3	0.198358	0.0056	0.9415	NSC	Unknown/Ependymal	S1d	Adam9	Itga3	0.0873977	0.309318	0.113	0.375	NSC_Unknown/Ependymal	Adam9_Itga3	32	40
Adam9_Itga3	0.247486	0.0149	0.9415	Unknown/Ependymal	Unknown/Ependymal	S1d	Adam9	Itga3	0.185655	0.309318	0.25	0.375	Unknown/Ependymal_Unknown/Ependymal	Adam9_Itga3	40	40
Adam9_Itga3	0.0831987	0.238	0.9415	Microglia	Microglia	S7d	Adam9	Itga3	0.166397	0	0.149	0	Microglia_Microglia	Adam9_Itga3	27.4	27.4
Adam9_Itga3	0.0521186	0.8475	0.9415	NSC	Microglia	S7d	Adam9	Itga3	0.104237	0	0.105	0	NSC_Microglia	Adam9_Itga3	34.2	27.4
Adam9_Itga3	0.0513297	0.6021	0.9415	Unknown/Ependymal	Microglia	S7d	Adam9	Itga3	0.102659	0	0.125	0	Unknown/Ependymal_Microglia	Adam9_Itga3	40	27.4
Adam9_Itga3	0.0879234	0.1737	0.9415	Microglia	NSC	S7d	Adam9	Itga3	0.166397	0.00944937	0.149	0.013	Microglia_NSC	Adam9_Itga3	27.4	34.2
Adam9_Itga3	0.0568432	0.7709	0.9415	NSC	NSC	S7d	Adam9	Itga3	0.104237	0.00944937	0.105	0.013	NSC_NSC	Adam9_Itga3	34.2	34.2
Adam9_Itga3	0.0560544	0.5665	0.9415	Unknown/Ependymal	NSC	S7d	Adam9	Itga3	0.102659	0.00944937	0.125	0.013	Unknown/Ependymal_NSC	Adam9_Itga3	40	34.2
Adam9_Itga3	0.0831987	0.2365	0.9415	Microglia	Unknown/Ependymal	S7d	Adam9	Itga3	0.166397	0	0.149	0	Microglia_Unknown/Ependymal	Adam9_Itga3	27.4	40
Adam9_Itga3	0.0521186	0.7088	0.9415	NSC	Unknown/Ependymal	S7d	Adam9	Itga3	0.104237	0	0.105	0	NSC_Unknown/Ependymal	Adam9_Itga3	34.2	40
Adam9_Itga3	0.0513297	0.5647	0.9415	Unknown/Ependymal	Unknown/Ependymal	S7d	Adam9	Itga3	0.102659	0	0.125	0	Unknown/Ependymal_Unknown/Ependymal	Adam9_Itga3	40	40
Adam9_Itga3	0.0374741	0.998	0.9415	Microglia	Microglia	SCtrl	Adam9	Itga3	0.0556327	0.0193155	0.058	0.026	Microglia_Microglia	Adam9_Itga3	37.3	37.3
Adam9_Itga3	0.0672439	0.5889	0.9415	NSC	Microglia	SCtrl	Adam9	Itga3	0.115172	0.0193155	0.16	0.026	NSC_Microglia	Adam9_Itga3	33.8	37.3
Adam9_Itga3	0.00965773	0.8373	0.9415	Unknown/Ependymal	Microglia	SCtrl	Adam9	Itga3	0	0.0193155	0	0.026	Unknown/Ependymal_Microglia	Adam9_Itga3	20	37.3
Adam9_Itga3	0.039812	0.9916	0.9415	Microglia	NSC	SCtrl	Adam9	Itga3	0.0556327	0.0239914	0.058	0.04	Microglia_NSC	Adam9_Itga3	37.3	33.8
Adam9_Itga3	0.0695818	0.5296	0.9415	NSC	NSC	SCtrl	Adam9	Itga3	0.115172	0.0239914	0.16	0.04	NSC_NSC	Adam9_Itga3	33.8	33.8
Adam9_Itga3	0.0119957	0.7124	0.9415	Unknown/Ependymal	NSC	SCtrl	Adam9	Itga3	0	0.0239914	0	0.04	Unknown/Ependymal_NSC	Adam9_Itga3	20	33.8
Adam9_Itga3	0.39019	0.0005	0.9415	Microglia	Unknown/Ependymal	SCtrl	Adam9	Itga3	0.0556327	0.724747	0.058	0.75	Microglia_Unknown/Ependymal	Adam9_Itga3	37.3	20
Adam9_Itga3	0.41996	0.0001	0.9415	NSC	Unknown/Ependymal	SCtrl	Adam9	Itga3	0.115172	0.724747	0.16	0.75	NSC_Unknown/Ependymal	Adam9_Itga3	33.8	20
Adam9_Itga3	0.362373	0.0109	0.9415	Unknown/Ependymal	Unknown/Ependymal	SCtrl	Adam9	Itga3	0	0.724747	0	0.75	Unknown/Ependymal_Unknown/Ependymal	Adam9_Itga3	20	20
Adam9_Itga6	0.236945	0.3398	0.9415	Microglia	Microglia	S1d	Adam9	Itga6	0.167558	0.306332	0.17	0.279	Microglia_Microglia	Adam9_Itga6	35.3	35.3
Adam9_Itga6	0.196865	0.8577	0.9415	NSC	Microglia	S1d	Adam9	Itga6	0.0873977	0.306332	0.113	0.279	NSC_Microglia	Adam9_Itga6	32	35.3
Adam9_Itga6	0.245994	0.3327	0.9415	Unknown/Ependymal	Microglia	S1d	Adam9	Itga6	0.185655	0.306332	0.25	0.279	Unknown/Ependymal_Microglia	Adam9_Itga6	40	35.3
Adam9_Itga6	0.108104	0.9999	0.9415	Microglia	NSC	S1d	Adam9	Itga6	0.167558	0.0486501	0.17	0.056	Microglia_NSC	Adam9_Itga6	35.3	32
Adam9_Itga6	0.0680239	1	0.9415	NSC	NSC	S1d	Adam9	Itga6	0.0873977	0.0486501	0.113	0.056	NSC_NSC	Adam9_Itga6	32	32
Adam9_Itga6	0.117153	0.9827	0.9415	Unknown/Ependymal	NSC	S1d	Adam9	Itga6	0.185655	0.0486501	0.25	0.056	Unknown/Ependymal_NSC	Adam9_Itga6	40	32
Adam9_Itga6	0.0837792	0.9236	0.9415	Microglia	Unknown/Ependymal	S1d	Adam9	Itga6	0.167558	0	0.17	0	Microglia_Unknown/Ependymal	Adam9_Itga6	35.3	40
Adam9_Itga6	0.0436989	0.9845	0.9415	NSC	Unknown/Ependymal	S1d	Adam9	Itga6	0.0873977	0	0.113	0	NSC_Unknown/Ependymal	Adam9_Itga6	32	40
Adam9_Itga6	0.0928275	0.8719	0.9415	Unknown/Ependymal	Unknown/Ependymal	S1d	Adam9	Itga6	0.185655	0	0.25	0	Unknown/Ependymal_Unknown/Ependymal	Adam9_Itga6	40	40
Adam9_Itga6	0.32064	0.0012	0.9415	Microglia	Microglia	S7d	Adam9	Itga6	0.166397	0.474883	0.149	0.377	Microglia_Microglia	Adam9_Itga6	27.4	27.4
Adam9_Itga6	0.28956	0.0233	0.9415	NSC	Microglia	S7d	Adam9	Itga6	0.104237	0.474883	0.105	0.377	NSC_Microglia	Adam9_Itga6	34.2	27.4
Adam9_Itga6	0.288771	0.1732	0.9415	Unknown/Ependymal	Microglia	S7d	Adam9	Itga6	0.102659	0.474883	0.125	0.377	Unknown/Ependymal_Microglia	Adam9_Itga6	40	27.4
Adam9_Itga6	0.0899577	1	0.9415	Microglia	NSC	S7d	Adam9	Itga6	0.166397	0.0135181	0.149	0.013	Microglia_NSC	Adam9_Itga6	27.4	34.2
Adam9_Itga6	0.0588776	1	0.9415	NSC	NSC	S7d	Adam9	Itga6	0.104237	0.0135181	0.105	0.013	NSC_NSC	Adam9_Itga6	34.2	34.2
Adam9_Itga6	0.0580888	1	0.9415	Unknown/Ependymal	NSC	S7d	Adam9	Itga6	0.102659	0.0135181	0.125	0.013	Unknown/Ependymal_NSC	Adam9_Itga6	40	34.2
Adam9_Itga6	0.46704	0.0228	0.9415	Microglia	Unknown/Ependymal	S7d	Adam9	Itga6	0.166397	0.767682	0.149	0.625	Microglia_Unknown/Ependymal	Adam9_Itga6	27.4	40
Adam9_Itga6	0.43596	0.0317	0.9415	NSC	Unknown/Ependymal	S7d	Adam9	Itga6	0.104237	0.767682	0.105	0.625	NSC_Unknown/Ependymal	Adam9_Itga6	34.2	40
Adam9_Itga6	0.435171	0.0581	0.9415	Unknown/Ependymal	Unknown/Ependymal	S7d	Adam9	Itga6	0.102659	0.767682	0.125	0.625	Unknown/Ependymal_Unknown/Ependymal	Adam9_Itga6	40	40
Adam9_Itga6	0.367288	0	0.9415	Microglia	Microglia	SCtrl	Adam9	Itga6	0.0556327	0.678944	0.058	0.51	Microglia_Microglia	Adam9_Itga6	37.3	37.3
Adam9_Itga6	0.397058	0	0.9415	NSC	Microglia	SCtrl	Adam9	Itga6	0.115172	0.678944	0.16	0.51	NSC_Microglia	Adam9_Itga6	33.8	37.3
Adam9_Itga6	0.339472	0.1138	0.9415	Unknown/Ependymal	Microglia	SCtrl	Adam9	Itga6	0	0.678944	0	0.51	Unknown/Ependymal_Microglia	Adam9_Itga6	20	37.3
Adam9_Itga6	0.0601596	1	0.9415	Microglia	NSC	SCtrl	Adam9	Itga6	0.0556327	0.0646866	0.058	0.08	Microglia_NSC	Adam9_Itga6	37.3	33.8
Adam9_Itga6	0.0899294	1	0.9415	NSC	NSC	SCtrl	Adam9	Itga6	0.115172	0.0646866	0.16	0.08	NSC_NSC	Adam9_Itga6	33.8	33.8
Adam9_Itga6	0.0323433	1	0.9415	Unknown/Ependymal	NSC	SCtrl	Adam9	Itga6	0	0.0646866	0	0.08	Unknown/Ependymal_NSC	Adam9_Itga6	20	33.8
Adam9_Itga6	0.235308	0.4147	0.9415	Microglia	Unknown/Ependymal	SCtrl	Adam9	Itga6	0.0556327	0.414984	0.058	0.5	Microglia_Unknown/Ependymal	Adam9_Itga6	37.3	20
Adam9_Itga6	0.265078	0.365	0.9415	NSC	Unknown/Ependymal	SCtrl	Adam9	Itga6	0.115172	0.414984	0.16	0.5	NSC_Unknown/Ependymal	Adam9_Itga6	33.8	20
Adam9_Itga6	0.207492	0.5037	0.9415	Unknown/Ependymal	Unknown/Ependymal	SCtrl	Adam9	Itga6	0	0.414984	0	0.5	Unknown/Ependymal_Unknown/Ependymal	Adam9_Itga6	20	20
Adam9_Itgav	0.160737	0.6933	0.9415	Microglia	Microglia	S1d	Adam9	Itgav	0.167558	0.153916	0.17	0.15	Microglia_Microglia	Adam9_Itgav	35.3	35.3
Adam9_Itgav	0.120657	0.98	0.9415	NSC	Microglia	S1d	Adam9	Itgav	0.0873977	0.153916	0.113	0.15	NSC_Microglia	Adam9_Itgav	32	35.3
Adam9_Itgav	0.169785	0.4516	0.9415	Unknown/Ependymal	Microglia	S1d	Adam9	Itgav	0.185655	0.153916	0.25	0.15	Unknown/Ependymal_Microglia	Adam9_Itgav	40	35.3
Adam9_Itgav	0.147192	0.7915	0.9415	Microglia	NSC	S1d	Adam9	Itgav	0.167558	0.126826	0.17	0.141	Microglia_NSC	Adam9_Itgav	35.3	32
Adam9_Itgav	0.107112	0.9797	0.9415	NSC	NSC	S1d	Adam9	Itgav	0.0873977	0.126826	0.113	0.141	NSC_NSC	Adam9_Itgav	32	32
Adam9_Itgav	0.156241	0.5509	0.9415	Unknown/Ependymal	NSC	S1d	Adam9	Itgav	0.185655	0.126826	0.25	0.141	Unknown/Ependymal_NSC	Adam9_Itgav	40	32
Adam9_Itgav	0.157159	0.5116	0.9415	Microglia	Unknown/Ependymal	S1d	Adam9	Itgav	0.167558	0.146759	0.17	0.125	Microglia_Unknown/Ependymal	Adam9_Itgav	35.3	40
Adam9_Itgav	0.117078	0.7068	0.9415	NSC	Unknown/Ependymal	S1d	Adam9	Itgav	0.0873977	0.146759	0.113	0.125	NSC_Unknown/Ependymal	Adam9_Itgav	32	40
Adam9_Itgav	0.166207	0.4846	0.9415	Unknown/Ependymal	Unknown/Ependymal	S1d	Adam9	Itgav	0.185655	0.146759	0.25	0.125	Unknown/Ependymal_Unknown/Ependymal	Adam9_Itgav	40	40
Adam9_Itgav	0.247922	0.001	0.9415	Microglia	Microglia	S7d	Adam9	Itgav	0.166397	0.329446	0.149	0.263	Microglia_Microglia	Adam9_Itgav	27.4	27.4
Adam9_Itgav	0.216841	0.0487	0.9415	NSC	Microglia	S7d	Adam9	Itgav	0.104237	0.329446	0.105	0.263	NSC_Microglia	Adam9_Itgav	34.2	27.4
Adam9_Itgav	0.216053	0.2239	0.9415	Unknown/Ependymal	Microglia	S7d	Adam9	Itgav	0.102659	0.329446	0.125	0.263	Unknown/Ependymal_Microglia	Adam9_Itgav	40	27.4
Adam9_Itgav	0.114246	0.9774	0.9415	Microglia	NSC	S7d	Adam9	Itgav	0.166397	0.0620956	0.149	0.066	Microglia_NSC	Adam9_Itgav	27.4	34.2
Adam9_Itgav	0.0831664	0.9992	0.9415	NSC	NSC	S7d	Adam9	Itgav	0.104237	0.0620956	0.105	0.066	NSC_NSC	Adam9_Itgav	34.2	34.2
Adam9_Itgav	0.0823775	0.9572	0.9415	Unknown/Ependymal	NSC	S7d	Adam9	Itgav	0.102659	0.0620956	0.125	0.066	Unknown/Ependymal_NSC	Adam9_Itgav	40	34.2
Adam9_Itgav	0.110098	0.7494	0.9415	Microglia	Unknown/Ependymal	S7d	Adam9	Itgav	0.166397	0.0537994	0.149	0.125	Microglia_Unknown/Ependymal	Adam9_Itgav	27.4	40
Adam9_Itgav	0.0790183	0.8388	0.9415	NSC	Unknown/Ependymal	S7d	Adam9	Itgav	0.104237	0.0537994	0.105	0.125	NSC_Unknown/Ependymal	Adam9_Itgav	34.2	40
Adam9_Itgav	0.0782295	0.8034	0.9415	Unknown/Ependymal	Unknown/Ependymal	S7d	Adam9	Itgav	0.102659	0.0537994	0.125	0.125	Unknown/Ependymal_Unknown/Ependymal	Adam9_Itgav	40	40
Adam9_Itgav	0.24219	0.0001	0.9415	Microglia	Microglia	SCtrl	Adam9	Itgav	0.0556327	0.428747	0.058	0.361	Microglia_Microglia	Adam9_Itgav	37.3	37.3
Adam9_Itgav	0.27196	0.0001	0.9415	NSC	Microglia	SCtrl	Adam9	Itgav	0.115172	0.428747	0.16	0.361	NSC_Microglia	Adam9_Itgav	33.8	37.3
Adam9_Itgav	0.214374	0.2686	0.9415	Unknown/Ependymal	Microglia	SCtrl	Adam9	Itgav	0	0.428747	0	0.361	Unknown/Ependymal_Microglia	Adam9_Itgav	20	37.3
Adam9_Itgav	0.067382	1	0.9415	Microglia	NSC	SCtrl	Adam9	Itgav	0.0556327	0.0791313	0.058	0.093	Microglia_NSC	Adam9_Itgav	37.3	33.8
Adam9_Itgav	0.0971518	0.9928	0.9415	NSC	NSC	SCtrl	Adam9	Itgav	0.115172	0.0791313	0.16	0.093	NSC_NSC	Adam9_Itgav	33.8	33.8
Adam9_Itgav	0.0395657	0.9996	0.9415	Unknown/Ependymal	NSC	SCtrl	Adam9	Itgav	0	0.0791313	0	0.093	Unknown/Ependymal_NSC	Adam9_Itgav	20	33.8
Adam9_Itgav	0.0278163	0.9992	0.9415	Microglia	Unknown/Ependymal	SCtrl	Adam9	Itgav	0.0556327	0	0.058	0	Microglia_Unknown/Ependymal	Adam9_Itgav	37.3	20
Adam9_Itgav	0.0575861	0.8005	0.9415	NSC	Unknown/Ependymal	SCtrl	Adam9	Itgav	0.115172	0	0.16	0	NSC_Unknown/Ependymal	Adam9_Itgav	33.8	20
Adam9_Itgav	0	0.7618	0.9415	Unknown/Ependymal	Unknown/Ependymal	SCtrl	Adam9	Itgav	0	0	0	0	Unknown/Ependymal_Unknown/Ependymal	Adam9_Itgav	20	20
Adam9_Itgb1	0.332106	0.3483	0.9415	Microglia	Microglia	S1d	Adam9	Itgb1	0.167558	0.496654	0.17	0.395	Microglia_Microglia	Adam9_Itgb1	35.3	35.3
Adam9_Itgb1	0.292026	0.8374	0.9415	NSC	Microglia	S1d	Adam9	Itgb1	0.0873977	0.496654	0.113	0.395	NSC_Microglia	Adam9_Itgb1	32	35.3
Adam9_Itgb1	0.341154	0.339	0.9415	Unknown/Ependymal	Microglia	S1d	Adam9	Itgb1	0.185655	0.496654	0.25	0.395	Unknown/Ependymal_Microglia	Adam9_Itgb1	40	35.3
Adam9_Itgb1	0.379294	0.0764	0.9415	Microglia	NSC	S1d	Adam9	Itgb1	0.167558	0.59103	0.17	0.507	Microglia_NSC	Adam9_Itgb1	35.3	32
Adam9_Itgb1	0.339214	0.3387	0.9415	NSC	NSC	S1d	Adam9	Itgb1	0.0873977	0.59103	0.113	0.507	NSC_NSC	Adam9_Itgb1	32	32
Adam9_Itgb1	0.388343	0.1678	0.9415	Unknown/Ependymal	NSC	S1d	Adam9	Itgb1	0.185655	0.59103	0.25	0.507	Unknown/Ependymal_NSC	Adam9_Itgb1	40	32
Adam9_Itgb1	0.432007	0.1754	0.9415	Microglia	Unknown/Ependymal	S1d	Adam9	Itgb1	0.167558	0.696456	0.17	0.625	Microglia_Unknown/Ependymal	Adam9_Itgb1	35.3	40
Adam9_Itgb1	0.391927	0.275	0.9415	NSC	Unknown/Ependymal	S1d	Adam9	Itgb1	0.0873977	0.696456	0.113	0.625	NSC_Unknown/Ependymal	Adam9_Itgb1	32	40
Adam9_Itgb1	0.441055	0.1858	0.9415	Unknown/Ependymal	Unknown/Ependymal	S1d	Adam9	Itgb1	0.185655	0.696456	0.25	0.625	Unknown/Ependymal_Unknown/Ependymal	Adam9_Itgb1	40	40
Adam9_Itgb1	0.371842	0.0558	0.9415	Microglia	Microglia	S7d	Adam9	Itgb1	0.166397	0.577286	0.149	0.439	Microglia_Microglia	Adam9_Itgb1	27.4	27.4
Adam9_Itgb1	0.340762	0.2801	0.9415	NSC	Microglia	S7d	Adam9	Itgb1	0.104237	0.577286	0.105	0.439	NSC_Microglia	Adam9_Itgb1	34.2	27.4
Adam9_Itgb1	0.339973	0.3651	0.9415	Unknown/Ependymal	Microglia	S7d	Adam9	Itgb1	0.102659	0.577286	0.125	0.439	Unknown/Ependymal_Microglia	Adam9_Itgb1	40	27.4
Adam9_Itgb1	0.259259	0.9505	0.9415	Microglia	NSC	S7d	Adam9	Itgb1	0.166397	0.352121	0.149	0.368	Microglia_NSC	Adam9_Itgb1	27.4	34.2
Adam9_Itgb1	0.228179	0.9935	0.9415	NSC	NSC	S7d	Adam9	Itgb1	0.104237	0.352121	0.105	0.368	NSC_NSC	Adam9_Itgb1	34.2	34.2
Adam9_Itgb1	0.22739	0.9424	0.9415	Unknown/Ependymal	NSC	S7d	Adam9	Itgb1	0.102659	0.352121	0.125	0.368	Unknown/Ependymal_NSC	Adam9_Itgb1	40	34.2
Adam9_Itgb1	0.514114	0.0599	0.9415	Microglia	Unknown/Ependymal	S7d	Adam9	Itgb1	0.166397	0.86183	0.149	0.625	Microglia_Unknown/Ependymal	Adam9_Itgb1	27.4	40
Adam9_Itgb1	0.483034	0.0935	0.9415	NSC	Unknown/Ependymal	S7d	Adam9	Itgb1	0.104237	0.86183	0.105	0.625	NSC_Unknown/Ependymal	Adam9_Itgb1	34.2	40
Adam9_Itgb1	0.482245	0.1121	0.9415	Unknown/Ependymal	Unknown/Ependymal	S7d	Adam9	Itgb1	0.102659	0.86183	0.125	0.625	Unknown/Ependymal_Unknown/Ependymal	Adam9_Itgb1	40	40
Adam9_Itgb1	0.336425	0.2872	0.9415	Microglia	Microglia	SCtrl	Adam9	Itgb1	0.0556327	0.617218	0.058	0.458	Microglia_Microglia	Adam9_Itgb1	37.3	37.3
Adam9_Itgb1	0.366195	0.0716	0.9415	NSC	Microglia	SCtrl	Adam9	Itgb1	0.115172	0.617218	0.16	0.458	NSC_Microglia	Adam9_Itgb1	33.8	37.3
Adam9_Itgb1	0.308609	0.4112	0.9415	Unknown/Ependymal	Microglia	SCtrl	Adam9	Itgb1	0	0.617218	0	0.458	Unknown/Ependymal_Microglia	Adam9_Itgb1	20	37.3
Adam9_Itgb1	0.20561	0.9994	0.9415	Microglia	NSC	SCtrl	Adam9	Itgb1	0.0556327	0.355588	0.058	0.347	Microglia_NSC	Adam9_Itgb1	37.3	33.8
Adam9_Itgb1	0.23538	0.9863	0.9415	NSC	NSC	SCtrl	Adam9	Itgb1	0.115172	0.355588	0.16	0.347	NSC_NSC	Adam9_Itgb1	33.8	33.8
Adam9_Itgb1	0.177794	0.9959	0.9415	Unknown/Ependymal	NSC	SCtrl	Adam9	Itgb1	0	0.355588	0	0.347	Unknown/Ependymal_NSC	Adam9_Itgb1	20	33.8
Adam9_Itgb1	0.489806	0.1608	0.9415	Microglia	Unknown/Ependymal	SCtrl	Adam9	Itgb1	0.0556327	0.92398	0.058	1	Microglia_Unknown/Ependymal	Adam9_Itgb1	37.3	20
Adam9_Itgb1	0.519576	0.1308	0.9415	NSC	Unknown/Ependymal	SCtrl	Adam9	Itgb1	0.115172	0.92398	0.16	1	NSC_Unknown/Ependymal	Adam9_Itgb1	33.8	20
Adam9_Itgb1	0.46199	0.2229	0.9415	Unknown/Ependymal	Unknown/Ependymal	SCtrl	Adam9	Itgb1	0	0.92398	0	1	Unknown/Ependymal_Unknown/Ependymal	Adam9_Itgb1	20	20
Adam9_Itgb5	0.624218	0	0.9415	Microglia	Microglia	S1d	Adam9	Itgb5	0.167558	1.08088	0.17	0.707	Microglia_Microglia	Adam9_Itgb5	35.3	35.3
Adam9_Itgb5	0.584137	0.0082	0.9415	NSC	Microglia	S1d	Adam9	Itgb5	0.0873977	1.08088	0.113	0.707	NSC_Microglia	Adam9_Itgb5	32	35.3
Adam9_Itgb5	0.633266	0.0327	0.9415	Unknown/Ependymal	Microglia	S1d	Adam9	Itgb5	0.185655	1.08088	0.25	0.707	Unknown/Ependymal_Microglia	Adam9_Itgb5	40	35.3
Adam9_Itgb5	0.164512	1	0.9415	Microglia	NSC	S1d	Adam9	Itgb5	0.167558	0.161465	0.17	0.169	Microglia_NSC	Adam9_Itgb5	35.3	32
Adam9_Itgb5	0.124431	1	0.9415	NSC	NSC	S1d	Adam9	Itgb5	0.0873977	0.161465	0.113	0.169	NSC_NSC	Adam9_Itgb5	32	32
Adam9_Itgb5	0.17356	1	0.9415	Unknown/Ependymal	NSC	S1d	Adam9	Itgb5	0.185655	0.161465	0.25	0.169	Unknown/Ependymal_NSC	Adam9_Itgb5	40	32
Adam9_Itgb5	0.175989	0.9795	0.9415	Microglia	Unknown/Ependymal	S1d	Adam9	Itgb5	0.167558	0.184419	0.17	0.25	Microglia_Unknown/Ependymal	Adam9_Itgb5	35.3	40
Adam9_Itgb5	0.135908	0.9907	0.9415	NSC	Unknown/Ependymal	S1d	Adam9	Itgb5	0.0873977	0.184419	0.113	0.25	NSC_Unknown/Ependymal	Adam9_Itgb5	32	40
Adam9_Itgb5	0.185037	0.9708	0.9415	Unknown/Ependymal	Unknown/Ependymal	S1d	Adam9	Itgb5	0.185655	0.184419	0.25	0.25	Unknown/Ependymal_Unknown/Ependymal	Adam9_Itgb5	40	40
Adam9_Itgb5	0.796191	0	0.9415	Microglia	Microglia	S7d	Adam9	Itgb5	0.166397	1.42598	0.149	0.772	Microglia_Microglia	Adam9_Itgb5	27.4	27.4
Adam9_Itgb5	0.765111	0	0.9415	NSC	Microglia	S7d	Adam9	Itgb5	0.104237	1.42598	0.105	0.772	NSC_Microglia	Adam9_Itgb5	34.2	27.4
Adam9_Itgb5	0.764322	0.0006	0.9415	Unknown/Ependymal	Microglia	S7d	Adam9	Itgb5	0.102659	1.42598	0.125	0.772	Unknown/Ependymal_Microglia	Adam9_Itgb5	40	27.4
Adam9_Itgb5	0.122913	1	0.9415	Microglia	NSC	S7d	Adam9	Itgb5	0.166397	0.0794291	0.149	0.066	Microglia_NSC	Adam9_Itgb5	27.4	34.2
Adam9_Itgb5	0.0918331	1	0.9415	NSC	NSC	S7d	Adam9	Itgb5	0.104237	0.0794291	0.105	0.066	NSC_NSC	Adam9_Itgb5	34.2	34.2
Adam9_Itgb5	0.0910443	1	0.9415	Unknown/Ependymal	NSC	S7d	Adam9	Itgb5	0.102659	0.0794291	0.125	0.066	Unknown/Ependymal_NSC	Adam9_Itgb5	40	34.2
Adam9_Itgb5	0.171912	0.978	0.9415	Microglia	Unknown/Ependymal	S7d	Adam9	Itgb5	0.166397	0.177427	0.149	0.25	Microglia_Unknown/Ependymal	Adam9_Itgb5	27.4	40
Adam9_Itgb5	0.140832	0.9905	0.9415	NSC	Unknown/Ependymal	S7d	Adam9	Itgb5	0.104237	0.177427	0.105	0.25	NSC_Unknown/Ependymal	Adam9_Itgb5	34.2	40
Adam9_Itgb5	0.140043	0.9851	0.9415	Unknown/Ependymal	Unknown/Ependymal	S7d	Adam9	Itgb5	0.102659	0.177427	0.125	0.25	Unknown/Ependymal_Unknown/Ependymal	Adam9_Itgb5	40	40
Adam9_Itgb5	0.730162	0	0.9415	Microglia	Microglia	SCtrl	Adam9	Itgb5	0.0556327	1.40469	0.058	0.781	Microglia_Microglia	Adam9_Itgb5	37.3	37.3
Adam9_Itgb5	0.759931	0	0.9415	NSC	Microglia	SCtrl	Adam9	Itgb5	0.115172	1.40469	0.16	0.781	NSC_Microglia	Adam9_Itgb5	33.8	37.3
Adam9_Itgb5	0.702345	0.0255	0.9415	Unknown/Ependymal	Microglia	SCtrl	Adam9	Itgb5	0	1.40469	0	0.781	Unknown/Ependymal_Microglia	Adam9_Itgb5	20	37.3
Adam9_Itgb5	0.0845954	1	0.9415	Microglia	NSC	SCtrl	Adam9	Itgb5	0.0556327	0.113558	0.058	0.133	Microglia_NSC	Adam9_Itgb5	37.3	33.8
Adam9_Itgb5	0.114365	1	0.9415	NSC	NSC	SCtrl	Adam9	Itgb5	0.115172	0.113558	0.16	0.133	NSC_NSC	Adam9_Itgb5	33.8	33.8
Adam9_Itgb5	0.056779	1	0.9415	Unknown/Ependymal	NSC	SCtrl	Adam9	Itgb5	0	0.113558	0	0.133	Unknown/Ependymal_NSC	Adam9_Itgb5	20	33.8
Adam9_Itgb5	0.175303	0.9214	0.9415	Microglia	Unknown/Ependymal	SCtrl	Adam9	Itgb5	0.0556327	0.294974	0.058	0.5	Microglia_Unknown/Ependymal	Adam9_Itgb5	37.3	20
Adam9_Itgb5	0.205073	0.8917	0.9415	NSC	Unknown/Ependymal	SCtrl	Adam9	Itgb5	0.115172	0.294974	0.16	0.5	NSC_Unknown/Ependymal	Adam9_Itgb5	33.8	20
Adam9_Itgb5	0.147487	0.9289	0.9415	Unknown/Ependymal	Unknown/Ependymal	SCtrl	Adam9	Itgb5	0	0.294974	0	0.5	Unknown/Ependymal_Unknown/Ependymal	Adam9_Itgb5	20	20
Adcyap1_Adcyap1r1	0.0129624	1	0.9415	Microglia	Microglia	S1d	Adcyap1	Adcyap1r1	0	0.0259249	0	0.02	Microglia_Microglia	Adcyap1_Adcyap1r1	35.3	35.3
Adcyap1_Adcyap1r1	0.0129624	1	0.9415	NSC	Microglia	S1d	Adcyap1	Adcyap1r1	0	0.0259249	0	0.02	NSC_Microglia	Adcyap1_Adcyap1r1	32	35.3
Adcyap1_Adcyap1r1	0.0129624	1	0.9415	Unknown/Ependymal	Microglia	S1d	Adcyap1	Adcyap1r1	0	0.0259249	0	0.02	Unknown/Ependymal_Microglia	Adcyap1_Adcyap1r1	40	35.3
Adcyap1_Adcyap1r1	0.235835	0	0.9415	Microglia	NSC	S1d	Adcyap1	Adcyap1r1	0	0.471669	0	0.394	Microglia_NSC	Adcyap1_Adcyap1r1	35.3	32
Adcyap1_Adcyap1r1	0.235835	0	0.9415	NSC	NSC	S1d	Adcyap1	Adcyap1r1	0	0.471669	0	0.394	NSC_NSC	Adcyap1_Adcyap1r1	32	32
Adcyap1_Adcyap1r1	0.235835	0	0.9415	Unknown/Ependymal	NSC	S1d	Adcyap1	Adcyap1r1	0	0.471669	0	0.394	Unknown/Ependymal_NSC	Adcyap1_Adcyap1r1	40	32
Adcyap1_Adcyap1r1	0	0.7217	0.9415	Microglia	Unknown/Ependymal	S1d	Adcyap1	Adcyap1r1	0	0	0	0	Microglia_Unknown/Ependymal	Adcyap1_Adcyap1r1	35.3	40
Adcyap1_Adcyap1r1	0	0.6717	0.9415	NSC	Unknown/Ependymal	S1d	Adcyap1	Adcyap1r1	0	0	0	0	NSC_Unknown/Ependymal	Adcyap1_Adcyap1r1	32	40
Adcyap1_Adcyap1r1	0	0.6346	0.9415	Unknown/Ependymal	Unknown/Ependymal	S1d	Adcyap1	Adcyap1r1	0	0	0	0	Unknown/Ependymal_Unknown/Ependymal	Adcyap1_Adcyap1r1	40	40
Adcyap1_Adcyap1r1	0.0140982	1	0.9415	Microglia	Microglia	S7d	Adcyap1	Adcyap1r1	0	0.0281964	0	0.026	Microglia_Microglia	Adcyap1_Adcyap1r1	27.4	27.4
Adcyap1_Adcyap1r1	0.0140982	0.9999	0.9415	NSC	Microglia	S7d	Adcyap1	Adcyap1r1	0	0.0281964	0	0.026	NSC_Microglia	Adcyap1_Adcyap1r1	34.2	27.4
Adcyap1_Adcyap1r1	0.0140982	1	0.9415	Unknown/Ependymal	Microglia	S7d	Adcyap1	Adcyap1r1	0	0.0281964	0	0.026	Unknown/Ependymal_Microglia	Adcyap1_Adcyap1r1	40	27.4
Adcyap1_Adcyap1r1	0.13101	0.0041	0.9415	Microglia	NSC	S7d	Adcyap1	Adcyap1r1	0	0.262019	0	0.224	Microglia_NSC	Adcyap1_Adcyap1r1	27.4	34.2
Adcyap1_Adcyap1r1	0.13101	0.0035	0.9415	NSC	NSC	S7d	Adcyap1	Adcyap1r1	0	0.262019	0	0.224	NSC_NSC	Adcyap1_Adcyap1r1	34.2	34.2
Adcyap1_Adcyap1r1	0.13101	0.0106	0.9415	Unknown/Ependymal	NSC	S7d	Adcyap1	Adcyap1r1	0	0.262019	0	0.224	Unknown/Ependymal_NSC	Adcyap1_Adcyap1r1	40	34.2
Adcyap1_Adcyap1r1	0	0.696	0.9415	Microglia	Unknown/Ependymal	S7d	Adcyap1	Adcyap1r1	0	0	0	0	Microglia_Unknown/Ependymal	Adcyap1_Adcyap1r1	27.4	40
Adcyap1_Adcyap1r1	0	0.6797	0.9415	NSC	Unknown/Ependymal	S7d	Adcyap1	Adcyap1r1	0	0	0	0	NSC_Unknown/Ependymal	Adcyap1_Adcyap1r1	34.2	40
Adcyap1_Adcyap1r1	0	0.6303	0.9415	Unknown/Ependymal	Unknown/Ependymal	S7d	Adcyap1	Adcyap1r1	0	0	0	0	Unknown/Ependymal_Unknown/Ependymal	Adcyap1_Adcyap1r1	40	40
Adcyap1_Adcyap1r1	0.0208478	1	0.9415	Microglia	Microglia	SCtrl	Adcyap1	Adcyap1r1	0	0.0416957	0	0.032	Microglia_Microglia	Adcyap1_Adcyap1r1	37.3	37.3
Adcyap1_Adcyap1r1	0.0284133	0.9992	0.9415	NSC	Microglia	SCtrl	Adcyap1	Adcyap1r1	0.0151309	0.0416957	0.013	0.032	NSC_Microglia	Adcyap1_Adcyap1r1	33.8	37.3
Adcyap1_Adcyap1r1	0.0208478	0.9999	0.9415	Unknown/Ependymal	Microglia	SCtrl	Adcyap1	Adcyap1r1	0	0.0416957	0	0.032	Unknown/Ependymal_Microglia	Adcyap1_Adcyap1r1	20	37.3
Adcyap1_Adcyap1r1	0.146677	0.0005	0.9415	Microglia	NSC	SCtrl	Adcyap1	Adcyap1r1	0	0.293353	0	0.293	Microglia_NSC	Adcyap1_Adcyap1r1	37.3	33.8
Adcyap1_Adcyap1r1	0.154242	0.0005	0.9415	NSC	NSC	SCtrl	Adcyap1	Adcyap1r1	0.0151309	0.293353	0.013	0.293	NSC_NSC	Adcyap1_Adcyap1r1	33.8	33.8
Adcyap1_Adcyap1r1	0.146677	0.0057	0.9415	Unknown/Ependymal	NSC	SCtrl	Adcyap1	Adcyap1r1	0	0.293353	0	0.293	Unknown/Ependymal_NSC	Adcyap1_Adcyap1r1	20	33.8
Adcyap1_Adcyap1r1	0	0.5443	0.9415	Microglia	Unknown/Ependymal	SCtrl	Adcyap1	Adcyap1r1	0	0	0	0	Microglia_Unknown/Ependymal	Adcyap1_Adcyap1r1	37.3	20
Adcyap1_Adcyap1r1	0.00756543	0.3993	0.9415	NSC	Unknown/Ependymal	SCtrl	Adcyap1	Adcyap1r1	0.0151309	0	0.013	0	NSC_Unknown/Ependymal	Adcyap1_Adcyap1r1	33.8	20
Adcyap1_Adcyap1r1	0	0.3955	0.9415	Unknown/Ependymal	Unknown/Ependymal	SCtrl	Adcyap1	Adcyap1r1	0	0	0	0	Unknown/Ependymal_Unknown/Ependymal	Adcyap1_Adcyap1r1	20	20
Adcyap1_Sctr	0	0.8328	0.9415	Microglia	Microglia	S1d	Adcyap1	Sctr	0	0	0	0	Microglia_Microglia	Adcyap1_Sctr	35.3	35.3
Adcyap1_Sctr	0	0.8135	0.9415	NSC	Microglia	S1d	Adcyap1	Sctr	0	0	0	0	NSC_Microglia	Adcyap1_Sctr	32	35.3
Adcyap1_Sctr	0	0.781	0.9415	Unknown/Ependymal	Microglia	S1d	Adcyap1	Sctr	0	0	0	0	Unknown/Ependymal_Microglia	Adcyap1_Sctr	40	35.3
Adcyap1_Sctr	0	0.6077	0.9415	Microglia	NSC	S1d	Adcyap1	Sctr	0	0	0	0	Microglia_NSC	Adcyap1_Sctr	35.3	32
Adcyap1_Sctr	0	0.5495	0.9415	NSC	NSC	S1d	Adcyap1	Sctr	0	0	0	0	NSC_NSC	Adcyap1_Sctr	32	32
Adcyap1_Sctr	0	0.509	0.9415	Unknown/Ependymal	NSC	S1d	Adcyap1	Sctr	0	0	0	0	Unknown/Ependymal_NSC	Adcyap1_Sctr	40	32
Adcyap1_Sctr	0.147191	0.0003	0.9415	Microglia	Unknown/Ependymal	S1d	Adcyap1	Sctr	0	0.294382	0	0.25	Microglia_Unknown/Ependymal	Adcyap1_Sctr	35.3	40
Adcyap1_Sctr	0.147191	0.0005	0.9415	NSC	Unknown/Ependymal	S1d	Adcyap1	Sctr	0	0.294382	0	0.25	NSC_Unknown/Ependymal	Adcyap1_Sctr	32	40
Adcyap1_Sctr	0.147191	0.0006	0.9415	Unknown/Ependymal	Unknown/Ependymal	S1d	Adcyap1	Sctr	0	0.294382	0	0.25	Unknown/Ependymal_Unknown/Ependymal	Adcyap1_Sctr	40	40
Adcyap1_Sctr	0	0.7353	0.9415	Microglia	Microglia	S7d	Adcyap1	Sctr	0	0	0	0	Microglia_Microglia	Adcyap1_Sctr	27.4	27.4
Adcyap1_Sctr	0	0.7223	0.9415	NSC	Microglia	S7d	Adcyap1	Sctr	0	0	0	0	NSC_Microglia	Adcyap1_Sctr	34.2	27.4
Adcyap1_Sctr	0	0.6851	0.9415	Unknown/Ependymal	Microglia	S7d	Adcyap1	Sctr	0	0	0	0	Unknown/Ependymal_Microglia	Adcyap1_Sctr	40	27.4
Adcyap1_Sctr	0.00635044	0.2607	0.9415	Microglia	NSC	S7d	Adcyap1	Sctr	0	0.0127009	0	0.013	Microglia_NSC	Adcyap1_Sctr	27.4	34.2
Adcyap1_Sctr	0.00635044	0.3087	0.9415	NSC	NSC	S7d	Adcyap1	Sctr	0	0.0127009	0	0.013	NSC_NSC	Adcyap1_Sctr	34.2	34.2
Adcyap1_Sctr	0.00635044	0.2122	0.9415	Unknown/Ependymal	NSC	S7d	Adcyap1	Sctr	0	0.0127009	0	0.013	Unknown/Ependymal_NSC	Adcyap1_Sctr	40	34.2
Adcyap1_Sctr	0	0.2335	0.9415	Microglia	Unknown/Ependymal	S7d	Adcyap1	Sctr	0	0	0	0	Microglia_Unknown/Ependymal	Adcyap1_Sctr	27.4	40
Adcyap1_Sctr	0	0.185	0.9415	NSC	Unknown/Ependymal	S7d	Adcyap1	Sctr	0	0	0	0	NSC_Unknown/Ependymal	Adcyap1_Sctr	34.2	40
Adcyap1_Sctr	0	0.0811	0.9415	Unknown/Ependymal	Unknown/Ependymal	S7d	Adcyap1	Sctr	0	0	0	0	Unknown/Ependymal_Unknown/Ependymal	Adcyap1_Sctr	40	40
Adcyap1_Sctr	0	0.852	0.9415	Microglia	Microglia	SCtrl	Adcyap1	Sctr	0	0	0	0	Microglia_Microglia	Adcyap1_Sctr	37.3	37.3
Adcyap1_Sctr	0.00756543	0.2388	0.9415	NSC	Microglia	SCtrl	Adcyap1	Sctr	0.0151309	0	0.013	0	NSC_Microglia	Adcyap1_Sctr	33.8	37.3
Adcyap1_Sctr	0	0.8086	0.9415	Unknown/Ependymal	Microglia	SCtrl	Adcyap1	Sctr	0	0	0	0	Unknown/Ependymal_Microglia	Adcyap1_Sctr	20	37.3
Adcyap1_Sctr	0.00571083	0.3345	0.9415	Microglia	NSC	SCtrl	Adcyap1	Sctr	0	0.0114217	0	0.013	Microglia_NSC	Adcyap1_Sctr	37.3	33.8
Adcyap1_Sctr	0.0132763	0.0863	0.9415	NSC	NSC	SCtrl	Adcyap1	Sctr	0.0151309	0.0114217	0.013	0.013	NSC_NSC	Adcyap1_Sctr	33.8	33.8
Adcyap1_Sctr	0.00571083	0.2693	0.9415	Unknown/Ependymal	NSC	SCtrl	Adcyap1	Sctr	0	0.0114217	0	0.013	Unknown/Ependymal_NSC	Adcyap1_Sctr	20	33.8
Adcyap1_Sctr	0.160034	0.0066	0.9415	Microglia	Unknown/Ependymal	SCtrl	Adcyap1	Sctr	0	0.320068	0	0.5	Microglia_Unknown/Ependymal	Adcyap1_Sctr	37.3	20
Adcyap1_Sctr	0.167599	0.0076	0.9415	NSC	Unknown/Ependymal	SCtrl	Adcyap1	Sctr	0.0151309	0.320068	0.013	0.5	NSC_Unknown/Ependymal	Adcyap1_Sctr	33.8	20
Adcyap1_Sctr	0.160034	0.0065	0.9415	Unknown/Ependymal	Unknown/Ependymal	SCtrl	Adcyap1	Sctr	0	0.320068	0	0.5	Unknown/Ependymal_Unknown/Ependymal	Adcyap1_Sctr	20	20
Adcyap1_Vipr1	0.00397619	0.5921	0.9415	Microglia	Microglia	S1d	Adcyap1	Vipr1	0	0.00795238	0	0.007	Microglia_Microglia	Adcyap1_Vipr1	35.3	35.3
Adcyap1_Vipr1	0.00397619	0.6018	0.9415	NSC	Microglia	S1d	Adcyap1	Vipr1	0	0.00795238	0	0.007	NSC_Microglia	Adcyap1_Vipr1	32	35.3
Adcyap1_Vipr1	0.00397619	0.5589	0.9415	Unknown/Ependymal	Microglia	S1d	Adcyap1	Vipr1	0	0.00795238	0	0.007	Unknown/Ependymal_Microglia	Adcyap1_Vipr1	40	35.3
Adcyap1_Vipr1	0	0.569	0.9415	Microglia	NSC	S1d	Adcyap1	Vipr1	0	0	0	0	Microglia_NSC	Adcyap1_Vipr1	35.3	32
Adcyap1_Vipr1	0	0.4951	0.9415	NSC	NSC	S1d	Adcyap1	Vipr1	0	0	0	0	NSC_NSC	Adcyap1_Vipr1	32	32
Adcyap1_Vipr1	0	0.4412	0.9415	Unknown/Ependymal	NSC	S1d	Adcyap1	Vipr1	0	0	0	0	Unknown/Ependymal_NSC	Adcyap1_Vipr1	40	32
Adcyap1_Vipr1	0	0.2617	0.9415	Microglia	Unknown/Ependymal	S1d	Adcyap1	Vipr1	0	0	0	0	Microglia_Unknown/Ependymal	Adcyap1_Vipr1	35.3	40
Adcyap1_Vipr1	0	0.1582	0.9415	NSC	Unknown/Ependymal	S1d	Adcyap1	Vipr1	0	0	0	0	NSC_Unknown/Ependymal	Adcyap1_Vipr1	32	40
Adcyap1_Vipr1	0	0.0676	0.9415	Unknown/Ependymal	Unknown/Ependymal	S1d	Adcyap1	Vipr1	0	0	0	0	Unknown/Ependymal_Unknown/Ependymal	Adcyap1_Vipr1	40	40
Adcyap1_Vipr1	0	0.6852	0.9415	Microglia	Microglia	S7d	Adcyap1	Vipr1	0	0	0	0	Microglia_Microglia	Adcyap1_Vipr1	27.4	27.4
Adcyap1_Vipr1	0	0.6639	0.9415	NSC	Microglia	S7d	Adcyap1	Vipr1	0	0	0	0	NSC_Microglia	Adcyap1_Vipr1	34.2	27.4
Adcyap1_Vipr1	0	0.6227	0.9415	Unknown/Ependymal	Microglia	S7d	Adcyap1	Vipr1	0	0	0	0	Unknown/Ependymal_Microglia	Adcyap1_Vipr1	40	27.4
Adcyap1_Vipr1	0	0.545	0.9415	Microglia	NSC	S7d	Adcyap1	Vipr1	0	0	0	0	Microglia_NSC	Adcyap1_Vipr1	27.4	34.2
Adcyap1_Vipr1	0	0.5252	0.9415	NSC	NSC	S7d	Adcyap1	Vipr1	0	0	0	0	NSC_NSC	Adcyap1_Vipr1	34.2	34.2
Adcyap1_Vipr1	0	0.4668	0.9415	Unknown/Ependymal	NSC	S7d	Adcyap1	Vipr1	0	0	0	0	Unknown/Ependymal_NSC	Adcyap1_Vipr1	40	34.2
Adcyap1_Vipr1	0	0.2224	0.9415	Microglia	Unknown/Ependymal	S7d	Adcyap1	Vipr1	0	0	0	0	Microglia_Unknown/Ependymal	Adcyap1_Vipr1	27.4	40
Adcyap1_Vipr1	0	0.168	0.9415	NSC	Unknown/Ependymal	S7d	Adcyap1	Vipr1	0	0	0	0	NSC_Unknown/Ependymal	Adcyap1_Vipr1	34.2	40
Adcyap1_Vipr1	0	0.0708	0.9415	Unknown/Ependymal	Unknown/Ependymal	S7d	Adcyap1	Vipr1	0	0	0	0	Unknown/Ependymal_Unknown/Ependymal	Adcyap1_Vipr1	40	40
Adcyap1_Vipr1	0.0164306	0.007	0.9415	Microglia	Microglia	SCtrl	Adcyap1	Vipr1	0	0.0328612	0	0.026	Microglia_Microglia	Adcyap1_Vipr1	37.3	37.3
Adcyap1_Vipr1	0.023996	0.0003	0.9415	NSC	Microglia	SCtrl	Adcyap1	Vipr1	0.0151309	0.0328612	0.013	0.026	NSC_Microglia	Adcyap1_Vipr1	33.8	37.3
Adcyap1_Vipr1	0.0164306	0.01	0.9415	Unknown/Ependymal	Microglia	SCtrl	Adcyap1	Vipr1	0	0.0328612	0	0.026	Unknown/Ependymal_Microglia	Adcyap1_Vipr1	20	37.3
Adcyap1_Vipr1	0	0.5882	0.9415	Microglia	NSC	SCtrl	Adcyap1	Vipr1	0	0	0	0	Microglia_NSC	Adcyap1_Vipr1	37.3	33.8
Adcyap1_Vipr1	0.00756543	0.4	0.9415	NSC	NSC	SCtrl	Adcyap1	Vipr1	0.0151309	0	0.013	0	NSC_NSC	Adcyap1_Vipr1	33.8	33.8
Adcyap1_Vipr1	0	0.4568	0.9415	Unknown/Ependymal	NSC	SCtrl	Adcyap1	Vipr1	0	0	0	0	Unknown/Ependymal_NSC	Adcyap1_Vipr1	20	33.8
Adcyap1_Vipr1	0	0.2534	0.9415	Microglia	Unknown/Ependymal	SCtrl	Adcyap1	Vipr1	0	0	0	0	Microglia_Unknown/Ependymal	Adcyap1_Vipr1	37.3	20
Adcyap1_Vipr1	0.00756543	0.0298	0.9415	NSC	Unknown/Ependymal	SCtrl	Adcyap1	Vipr1	0.0151309	0	0.013	0	NSC_Unknown/Ependymal	Adcyap1_Vipr1	33.8	20
Adcyap1_Vipr1	0	0.0354	0.9415	Unknown/Ependymal	Unknown/Ependymal	SCtrl	Adcyap1	Vipr1	0	0	0	0	Unknown/Ependymal_Unknown/Ependymal	Adcyap1_Vipr1	20	20
Adm_Calcr	0.0286319	0.1138	0.9415	Microglia	Microglia	S1d	Adm	Calcr	0.0521989	0.00506486	0.041	0.007	Microglia_Microglia	Adm_Calcr	35.3	35.3
Adm_Calcr	0.0350091	0.1008	0.9415	NSC	Microglia	S1d	Adm	Calcr	0.0649533	0.00506486	0.056	0.007	NSC_Microglia	Adm_Calcr	32	35.3
Adm_Calcr	0.13056	0.0231	0.9415	Unknown/Ependymal	Microglia	S1d	Adm	Calcr	0.256056	0.00506486	0.125	0.007	Unknown/Ependymal_Microglia	Adm_Calcr	40	35.3
Adm_Calcr	0.0260994	0.1725	0.9415	Microglia	NSC	S1d	Adm	Calcr	0.0521989	0	0.041	0	Microglia_NSC	Adm_Calcr	35.3	32
Adm_Calcr	0.0324767	0.1331	0.9415	NSC	NSC	S1d	Adm	Calcr	0.0649533	0	0.056	0	NSC_NSC	Adm_Calcr	32	32
Adm_Calcr	0.128028	0.0241	0.9415	Unknown/Ependymal	NSC	S1d	Adm	Calcr	0.256056	0	0.125	0	Unknown/Ependymal_NSC	Adm_Calcr	40	32
Adm_Calcr	0.0260994	0.1665	0.9415	Microglia	Unknown/Ependymal	S1d	Adm	Calcr	0.0521989	0	0.041	0	Microglia_Unknown/Ependymal	Adm_Calcr	35.3	40
Adm_Calcr	0.0324767	0.1254	0.9415	NSC	Unknown/Ependymal	S1d	Adm	Calcr	0.0649533	0	0.056	0	NSC_Unknown/Ependymal	Adm_Calcr	32	40
Adm_Calcr	0.128028	0.024	0.9415	Unknown/Ependymal	Unknown/Ependymal	S1d	Adm	Calcr	0.256056	0	0.125	0	Unknown/Ependymal_Unknown/Ependymal	Adm_Calcr	40	40
Adm_Calcr	0	0.9831	0.9415	Microglia	Microglia	S7d	Adm	Calcr	0	0	0	0	Microglia_Microglia	Adm_Calcr	27.4	27.4
Adm_Calcr	0	0.9294	0.9415	NSC	Microglia	S7d	Adm	Calcr	0	0	0	0	NSC_Microglia	Adm_Calcr	34.2	27.4
Adm_Calcr	0.0600455	0.1617	0.9415	Unknown/Ependymal	Microglia	S7d	Adm	Calcr	0.120091	0	0.125	0	Unknown/Ependymal_Microglia	Adm_Calcr	40	27.4
Adm_Calcr	0	0.982	0.9415	Microglia	NSC	S7d	Adm	Calcr	0	0	0	0	Microglia_NSC	Adm_Calcr	27.4	34.2
Adm_Calcr	0	0.9261	0.9415	NSC	NSC	S7d	Adm	Calcr	0	0	0	0	NSC_NSC	Adm_Calcr	34.2	34.2
Adm_Calcr	0.0600455	0.161	0.9415	Unknown/Ependymal	NSC	S7d	Adm	Calcr	0.120091	0	0.125	0	Unknown/Ependymal_NSC	Adm_Calcr	40	34.2
Adm_Calcr	0	0.9794	0.9415	Microglia	Unknown/Ependymal	S7d	Adm	Calcr	0	0	0	0	Microglia_Unknown/Ependymal	Adm_Calcr	27.4	40
Adm_Calcr	0	0.9186	0.9415	NSC	Unknown/Ependymal	S7d	Adm	Calcr	0	0	0	0	NSC_Unknown/Ependymal	Adm_Calcr	34.2	40
Adm_Calcr	0.0600455	0.1604	0.9415	Unknown/Ependymal	Unknown/Ependymal	S7d	Adm	Calcr	0.120091	0	0.125	0	Unknown/Ependymal_Unknown/Ependymal	Adm_Calcr	40	40
Adm_Calcr	0.0198889	0.4039	0.9415	Microglia	Microglia	SCtrl	Adm	Calcr	0.0397778	0	0.039	0	Microglia_Microglia	Adm_Calcr	37.3	37.3
Adm_Calcr	0.013986	0.6003	0.9415	NSC	Microglia	SCtrl	Adm	Calcr	0.0279719	0	0.027	0	NSC_Microglia	Adm_Calcr	33.8	37.3
Adm_Calcr	0	0.3288	0.9415	Unknown/Ependymal	Microglia	SCtrl	Adm	Calcr	0	0	0	0	Unknown/Ependymal_Microglia	Adm_Calcr	20	37.3
Adm_Calcr	0.0198889	0.4094	0.9415	Microglia	NSC	SCtrl	Adm	Calcr	0.0397778	0	0.039	0	Microglia_NSC	Adm_Calcr	37.3	33.8
Adm_Calcr	0.013986	0.5917	0.9415	NSC	NSC	SCtrl	Adm	Calcr	0.0279719	0	0.027	0	NSC_NSC	Adm_Calcr	33.8	33.8
Adm_Calcr	0	0.2202	0.9415	Unknown/Ependymal	NSC	SCtrl	Adm	Calcr	0	0	0	0	Unknown/Ependymal_NSC	Adm_Calcr	20	33.8
Adm_Calcr	0.0198889	0.3836	0.9415	Microglia	Unknown/Ependymal	SCtrl	Adm	Calcr	0.0397778	0	0.039	0	Microglia_Unknown/Ependymal	Adm_Calcr	37.3	20
Adm_Calcr	0.013986	0.5782	0.9415	NSC	Unknown/Ependymal	SCtrl	Adm	Calcr	0.0279719	0	0.027	0	NSC_Unknown/Ependymal	Adm_Calcr	33.8	20
Adm_Calcr	0	0.1197	0.9415	Unknown/Ependymal	Unknown/Ependymal	SCtrl	Adm	Calcr	0	0	0	0	Unknown/Ependymal_Unknown/Ependymal	Adm_Calcr	20	20
Adm_Calcrl	0.0281371	0.7148	0.9415	Microglia	Microglia	S1d	Adm	Calcrl	0.0521989	0.00407526	0.041	0.007	Microglia_Microglia	Adm_Calcrl	35.3	35.3
Adm_Calcrl	0.0345143	0.4585	0.9415	NSC	Microglia	S1d	Adm	Calcrl	0.0649533	0.00407526	0.056	0.007	NSC_Microglia	Adm_Calcrl	32	35.3
Adm_Calcrl	0.130066	0.0424	0.9415	Unknown/Ependymal	Microglia	S1d	Adm	Calcrl	0.256056	0.00407526	0.125	0.007	Unknown/Ependymal_Microglia	Adm_Calcrl	40	35.3
Adm_Calcrl	0.0260994	0.7124	0.9415	Microglia	NSC	S1d	Adm	Calcrl	0.0521989	0	0.041	0	Microglia_NSC	Adm_Calcrl	35.3	32
Adm_Calcrl	0.0324767	0.5148	0.9415	NSC	NSC	S1d	Adm	Calcrl	0.0649533	0	0.056	0	NSC_NSC	Adm_Calcrl	32	32
Adm_Calcrl	0.128028	0.0404	0.9415	Unknown/Ependymal	NSC	S1d	Adm	Calcrl	0.256056	0	0.125	0	Unknown/Ependymal_NSC	Adm_Calcrl	40	32
Adm_Calcrl	0.0260994	0.3442	0.9415	Microglia	Unknown/Ependymal	S1d	Adm	Calcrl	0.0521989	0	0.041	0	Microglia_Unknown/Ependymal	Adm_Calcrl	35.3	40
Adm_Calcrl	0.0324767	0.3105	0.9415	NSC	Unknown/Ependymal	S1d	Adm	Calcrl	0.0649533	0	0.056	0	NSC_Unknown/Ependymal	Adm_Calcrl	32	40
Adm_Calcrl	0.128028	0.0636	0.9415	Unknown/Ependymal	Unknown/Ependymal	S1d	Adm	Calcrl	0.256056	0	0.125	0	Unknown/Ependymal_Unknown/Ependymal	Adm_Calcrl	40	40
Adm_Calcrl	0.0209944	0.8562	0.9415	Microglia	Microglia	S7d	Adm	Calcrl	0	0.0419888	0	0.044	Microglia_Microglia	Adm_Calcrl	27.4	27.4
Adm_Calcrl	0.0209944	0.8183	0.9415	NSC	Microglia	S7d	Adm	Calcrl	0	0.0419888	0	0.044	NSC_Microglia	Adm_Calcrl	34.2	27.4
Adm_Calcrl	0.0810399	0.1261	0.9415	Unknown/Ependymal	Microglia	S7d	Adm	Calcrl	0.120091	0.0419888	0.125	0.044	Unknown/Ependymal_Microglia	Adm_Calcrl	40	27.4
Adm_Calcrl	0.00731662	0.9883	0.9415	Microglia	NSC	S7d	Adm	Calcrl	0	0.0146332	0	0.013	Microglia_NSC	Adm_Calcrl	27.4	34.2
Adm_Calcrl	0.00731662	0.9674	0.9415	NSC	NSC	S7d	Adm	Calcrl	0	0.0146332	0	0.013	NSC_NSC	Adm_Calcrl	34.2	34.2
Adm_Calcrl	0.0673621	0.1815	0.9415	Unknown/Ependymal	NSC	S7d	Adm	Calcrl	0.120091	0.0146332	0.125	0.013	Unknown/Ependymal_NSC	Adm_Calcrl	40	34.2
Adm_Calcrl	0.14457	0.0141	0.9415	Microglia	Unknown/Ependymal	S7d	Adm	Calcrl	0	0.289139	0	0.25	Microglia_Unknown/Ependymal	Adm_Calcrl	27.4	40
Adm_Calcrl	0.14457	0.0154	0.9415	NSC	Unknown/Ependymal	S7d	Adm	Calcrl	0	0.289139	0	0.25	NSC_Unknown/Ependymal	Adm_Calcrl	34.2	40
Adm_Calcrl	0.204615	0.0102	0.9415	Unknown/Ependymal	Unknown/Ependymal	S7d	Adm	Calcrl	0.120091	0.289139	0.125	0.25	Unknown/Ependymal_Unknown/Ependymal	Adm_Calcrl	40	40
Adm_Calcrl	0.0608312	0.0069	0.9415	Microglia	Microglia	SCtrl	Adm	Calcrl	0.0397778	0.0818846	0.039	0.071	Microglia_Microglia	Adm_Calcrl	37.3	37.3
Adm_Calcrl	0.0549283	0.0761	0.9415	NSC	Microglia	SCtrl	Adm	Calcrl	0.0279719	0.0818846	0.027	0.071	NSC_Microglia	Adm_Calcrl	33.8	37.3
Adm_Calcrl	0.0409423	0.1184	0.9415	Unknown/Ependymal	Microglia	SCtrl	Adm	Calcrl	0	0.0818846	0	0.071	Unknown/Ependymal_Microglia	Adm_Calcrl	20	37.3
Adm_Calcrl	0.0198889	0.8694	0.9415	Microglia	NSC	SCtrl	Adm	Calcrl	0.0397778	0	0.039	0	Microglia_NSC	Adm_Calcrl	37.3	33.8
Adm_Calcrl	0.013986	0.9096	0.9415	NSC	NSC	SCtrl	Adm	Calcrl	0.0279719	0	0.027	0	NSC_NSC	Adm_Calcrl	33.8	33.8
Adm_Calcrl	0	0.9251	0.9415	Unknown/Ependymal	NSC	SCtrl	Adm	Calcrl	0	0	0	0	Unknown/Ependymal_NSC	Adm_Calcrl	20	33.8
Adm_Calcrl	0.0198889	0.4486	0.9415	Microglia	Unknown/Ependymal	SCtrl	Adm	Calcrl	0.0397778	0	0.039	0	Microglia_Unknown/Ependymal	Adm_Calcrl	37.3	20
Adm_Calcrl	0.013986	0.6222	0.9415	NSC	Unknown/Ependymal	SCtrl	Adm	Calcrl	0.0279719	0	0.027	0	NSC_Unknown/Ependymal	Adm_Calcrl	33.8	20
Adm_Calcrl	0	0.2158	0.9415	Unknown/Ependymal	Unknown/Ependymal	SCtrl	Adm	Calcrl	0	0	0	0	Unknown/Ependymal_Unknown/Ependymal	Adm_Calcrl	20	20
Adm_Gpr182	0.0260994	0.1778	0.9415	Microglia	Microglia	S1d	Adm	Gpr182	0.0521989	0	0.041	0	Microglia_Microglia	Adm_Gpr182	35.3	35.3
Adm_Gpr182	0.0324767	0.1336	0.9415	NSC	Microglia	S1d	Adm	Gpr182	0.0649533	0	0.056	0	NSC_Microglia	Adm_Gpr182	32	35.3
Adm_Gpr182	0.128028	0.026	0.9415	Unknown/Ependymal	Microglia	S1d	Adm	Gpr182	0.256056	0	0.125	0	Unknown/Ependymal_Microglia	Adm_Gpr182	40	35.3
Adm_Gpr182	0.0260994	0.1782	0.9415	Microglia	NSC	S1d	Adm	Gpr182	0.0521989	0	0.041	0	Microglia_NSC	Adm_Gpr182	35.3	32
Adm_Gpr182	0.0324767	0.1331	0.9415	NSC	NSC	S1d	Adm	Gpr182	0.0649533	0	0.056	0	NSC_NSC	Adm_Gpr182	32	32
Adm_Gpr182	0.128028	0.0247	0.9415	Unknown/Ependymal	NSC	S1d	Adm	Gpr182	0.256056	0	0.125	0	Unknown/Ependymal_NSC	Adm_Gpr182	40	32
Adm_Gpr182	0.0260994	0.1631	0.9415	Microglia	Unknown/Ependymal	S1d	Adm	Gpr182	0.0521989	0	0.041	0	Microglia_Unknown/Ependymal	Adm_Gpr182	35.3	40
Adm_Gpr182	0.0324767	0.1258	0.9415	NSC	Unknown/Ependymal	S1d	Adm	Gpr182	0.0649533	0	0.056	0	NSC_Unknown/Ependymal	Adm_Gpr182	32	40
Adm_Gpr182	0.128028	0.0244	0.9415	Unknown/Ependymal	Unknown/Ependymal	S1d	Adm	Gpr182	0.256056	0	0.125	0	Unknown/Ependymal_Unknown/Ependymal	Adm_Gpr182	40	40
Adm_Gpr182	0	0.9828	0.9415	Microglia	Microglia	S7d	Adm	Gpr182	0	0	0	0	Microglia_Microglia	Adm_Gpr182	27.4	27.4
Adm_Gpr182	0	0.9301	0.9415	NSC	Microglia	S7d	Adm	Gpr182	0	0	0	0	NSC_Microglia	Adm_Gpr182	34.2	27.4
Adm_Gpr182	0.0600455	0.1615	0.9415	Unknown/Ependymal	Microglia	S7d	Adm	Gpr182	0.120091	0	0.125	0	Unknown/Ependymal_Microglia	Adm_Gpr182	40	27.4
Adm_Gpr182	0	0.9815	0.9415	Microglia	NSC	S7d	Adm	Gpr182	0	0	0	0	Microglia_NSC	Adm_Gpr182	27.4	34.2
Adm_Gpr182	0	0.9273	0.9415	NSC	NSC	S7d	Adm	Gpr182	0	0	0	0	NSC_NSC	Adm_Gpr182	34.2	34.2
Adm_Gpr182	0.0600455	0.1609	0.9415	Unknown/Ependymal	NSC	S7d	Adm	Gpr182	0.120091	0	0.125	0	Unknown/Ependymal_NSC	Adm_Gpr182	40	34.2
Adm_Gpr182	0.057921	0.0128	0.9415	Microglia	Unknown/Ependymal	S7d	Adm	Gpr182	0	0.115842	0	0.125	Microglia_Unknown/Ependymal	Adm_Gpr182	27.4	40
Adm_Gpr182	0.057921	0.0149	0.9415	NSC	Unknown/Ependymal	S7d	Adm	Gpr182	0	0.115842	0	0.125	NSC_Unknown/Ependymal	Adm_Gpr182	34.2	40
Adm_Gpr182	0.117967	0.0382	0.9415	Unknown/Ependymal	Unknown/Ependymal	S7d	Adm	Gpr182	0.120091	0.115842	0.125	0.125	Unknown/Ependymal_Unknown/Ependymal	Adm_Gpr182	40	40
Adm_Gpr182	0.0198889	0.4124	0.9415	Microglia	Microglia	SCtrl	Adm	Gpr182	0.0397778	0	0.039	0	Microglia_Microglia	Adm_Gpr182	37.3	37.3
Adm_Gpr182	0.013986	0.6017	0.9415	NSC	Microglia	SCtrl	Adm	Gpr182	0.0279719	0	0.027	0	NSC_Microglia	Adm_Gpr182	33.8	37.3
Adm_Gpr182	0	0.3319	0.9415	Unknown/Ependymal	Microglia	SCtrl	Adm	Gpr182	0	0	0	0	Unknown/Ependymal_Microglia	Adm_Gpr182	20	37.3
Adm_Gpr182	0.0198889	0.4131	0.9415	Microglia	NSC	SCtrl	Adm	Gpr182	0.0397778	0	0.039	0	Microglia_NSC	Adm_Gpr182	37.3	33.8
Adm_Gpr182	0.013986	0.5923	0.9415	NSC	NSC	SCtrl	Adm	Gpr182	0.0279719	0	0.027	0	NSC_NSC	Adm_Gpr182	33.8	33.8
Adm_Gpr182	0	0.2229	0.9415	Unknown/Ependymal	NSC	SCtrl	Adm	Gpr182	0	0	0	0	Unknown/Ependymal_NSC	Adm_Gpr182	20	33.8
Adm_Gpr182	0.0198889	0.3842	0.9415	Microglia	Unknown/Ependymal	SCtrl	Adm	Gpr182	0.0397778	0	0.039	0	Microglia_Unknown/Ependymal	Adm_Gpr182	37.3	20
Adm_Gpr182	0.013986	0.5782	0.9415	NSC	Unknown/Ependymal	SCtrl	Adm	Gpr182	0.0279719	0	0.027	0	NSC_Unknown/Ependymal	Adm_Gpr182	33.8	20
Adm_Gpr182	0	0.1206	0.9415	Unknown/Ependymal	Unknown/Ependymal	SCtrl	Adm	Gpr182	0	0	0	0	Unknown/Ependymal_Unknown/Ependymal	Adm_Gpr182	20	20
Adm_Ramp2	0.0366912	0.6101	0.9415	Microglia	Microglia	S1d	Adm	Ramp2	0.0521989	0.0211836	0.041	0.02	Microglia_Microglia	Adm_Ramp2	35.3	35.3
Adm_Ramp2	0.0430685	0.4091	0.9415	NSC	Microglia	S1d	Adm	Ramp2	0.0649533	0.0211836	0.056	0.02	NSC_Microglia	Adm_Ramp2	32	35.3
Adm_Ramp2	0.13862	0.0403	0.9415	Unknown/Ependymal	Microglia	S1d	Adm	Ramp2	0.256056	0.0211836	0.125	0.02	Unknown/Ependymal_Microglia	Adm_Ramp2	40	35.3
Adm_Ramp2	0.0604311	0.1177	0.9415	Microglia	NSC	S1d	Adm	Ramp2	0.0521989	0.0686633	0.041	0.056	Microglia_NSC	Adm_Ramp2	35.3	32
Adm_Ramp2	0.0668083	0.0837	0.9415	NSC	NSC	S1d	Adm	Ramp2	0.0649533	0.0686633	0.056	0.056	NSC_NSC	Adm_Ramp2	32	32
Adm_Ramp2	0.16236	0.0197	0.9415	Unknown/Ependymal	NSC	S1d	Adm	Ramp2	0.256056	0.0686633	0.125	0.056	Unknown/Ependymal_NSC	Adm_Ramp2	40	32
Adm_Ramp2	0.0260994	0.4109	0.9415	Microglia	Unknown/Ependymal	S1d	Adm	Ramp2	0.0521989	0	0.041	0	Microglia_Unknown/Ependymal	Adm_Ramp2	35.3	40
Adm_Ramp2	0.0324767	0.3765	0.9415	NSC	Unknown/Ependymal	S1d	Adm	Ramp2	0.0649533	0	0.056	0	NSC_Unknown/Ependymal	Adm_Ramp2	32	40
Adm_Ramp2	0.128028	0.0892	0.9415	Unknown/Ependymal	Unknown/Ependymal	S1d	Adm	Ramp2	0.256056	0	0.125	0	Unknown/Ependymal_Unknown/Ependymal	Adm_Ramp2	40	40
Adm_Ramp2	0.00766596	0.997	0.9415	Microglia	Microglia	S7d	Adm	Ramp2	0	0.0153319	0	0.026	Microglia_Microglia	Adm_Ramp2	27.4	27.4
Adm_Ramp2	0.00766596	0.9944	0.9415	NSC	Microglia	S7d	Adm	Ramp2	0	0.0153319	0	0.026	NSC_Microglia	Adm_Ramp2	34.2	27.4
Adm_Ramp2	0.0677114	0.1958	0.9415	Unknown/Ependymal	Microglia	S7d	Adm	Ramp2	0.120091	0.0153319	0.125	0.026	Unknown/Ependymal_Microglia	Adm_Ramp2	40	27.4
Adm_Ramp2	0.0200118	0.9045	0.9415	Microglia	NSC	S7d	Adm	Ramp2	0	0.0400235	0	0.039	Microglia_NSC	Adm_Ramp2	27.4	34.2
Adm_Ramp2	0.0200118	0.8837	0.9415	NSC	NSC	S7d	Adm	Ramp2	0	0.0400235	0	0.039	NSC_NSC	Adm_Ramp2	34.2	34.2
Adm_Ramp2	0.0800572	0.1521	0.9415	Unknown/Ependymal	NSC	S7d	Adm	Ramp2	0.120091	0.0400235	0.125	0.039	Unknown/Ependymal_NSC	Adm_Ramp2	40	34.2
Adm_Ramp2	0.405164	0	0.9415	Microglia	Unknown/Ependymal	S7d	Adm	Ramp2	0	0.810327	0	0.375	Microglia_Unknown/Ependymal	Adm_Ramp2	27.4	40
Adm_Ramp2	0.405164	0	0.9415	NSC	Unknown/Ependymal	S7d	Adm	Ramp2	0	0.810327	0	0.375	NSC_Unknown/Ependymal	Adm_Ramp2	34.2	40
Adm_Ramp2	0.465209	0	0.9415	Unknown/Ependymal	Unknown/Ependymal	S7d	Adm	Ramp2	0.120091	0.810327	0.125	0.375	Unknown/Ependymal_Unknown/Ependymal	Adm_Ramp2	40	40
Adm_Ramp2	0.033035	0.7248	0.9415	Microglia	Microglia	SCtrl	Adm	Ramp2	0.0397778	0.0262922	0.039	0.032	Microglia_Microglia	Adm_Ramp2	37.3	37.3
Adm_Ramp2	0.0271321	0.8164	0.9415	NSC	Microglia	SCtrl	Adm	Ramp2	0.0279719	0.0262922	0.027	0.032	NSC_Microglia	Adm_Ramp2	33.8	37.3
Adm_Ramp2	0.0131461	0.8762	0.9415	Unknown/Ependymal	Microglia	SCtrl	Adm	Ramp2	0	0.0262922	0	0.032	Unknown/Ependymal_Microglia	Adm_Ramp2	20	37.3
Adm_Ramp2	0.0460049	0.3365	0.9415	Microglia	NSC	SCtrl	Adm	Ramp2	0.0397778	0.052232	0.039	0.08	Microglia_NSC	Adm_Ramp2	37.3	33.8
Adm_Ramp2	0.040102	0.4757	0.9415	NSC	NSC	SCtrl	Adm	Ramp2	0.0279719	0.052232	0.027	0.08	NSC_NSC	Adm_Ramp2	33.8	33.8
Adm_Ramp2	0.026116	0.4415	0.9415	Unknown/Ependymal	NSC	SCtrl	Adm	Ramp2	0	0.052232	0	0.08	Unknown/Ependymal_NSC	Adm_Ramp2	20	33.8
Adm_Ramp2	0.321845	0.0142	0.9415	Microglia	Unknown/Ependymal	SCtrl	Adm	Ramp2	0.0397778	0.603912	0.039	0.5	Microglia_Unknown/Ependymal	Adm_Ramp2	37.3	20
Adm_Ramp2	0.315942	0.0124	0.9415	NSC	Unknown/Ependymal	SCtrl	Adm	Ramp2	0.0279719	0.603912	0.027	0.5	NSC_Unknown/Ependymal	Adm_Ramp2	33.8	20
Adm_Ramp2	0.301956	0.0204	0.9415	Unknown/Ependymal	Unknown/Ependymal	SCtrl	Adm	Ramp2	0	0.603912	0	0.5	Unknown/Ependymal_Unknown/Ependymal	Adm_Ramp2	20	20
Agrn_Atp1a3	0.0284252	1	0.9415	Microglia	Microglia	S1d	Agrn	Atp1a3	0.00941886	0.0474315	0.007	0.048	Microglia_Microglia	Agrn_Atp1a3	35.3	35.3
Agrn_Atp1a3	0.174029	0.0019	0.9415	NSC	Microglia	S1d	Agrn	Atp1a3	0.300627	0.0474315	0.254	0.048	NSC_Microglia	Agrn_Atp1a3	32	35.3
Agrn_Atp1a3	0.0771478	0.5331	0.9415	Unknown/Ependymal	Microglia	S1d	Agrn	Atp1a3	0.106864	0.0474315	0.125	0.048	Unknown/Ependymal_Microglia	Agrn_Atp1a3	40	35.3
Agrn_Atp1a3	0.0126332	1	0.9415	Microglia	NSC	S1d	Agrn	Atp1a3	0.00941886	0.0158475	0.007	0.028	Microglia_NSC	Agrn_Atp1a3	35.3	32
Agrn_Atp1a3	0.158237	0.0087	0.9415	NSC	NSC	S1d	Agrn	Atp1a3	0.300627	0.0158475	0.254	0.028	NSC_NSC	Agrn_Atp1a3	32	32
[truncated: 42,385 more rows]
