# Supplementary material for: Interaction between subventricular zone microglia and neural stem cells impacts the neurogenic response in a mouse model of cortical ischemic stroke
Source: Nat Commun. 2024 Oct 24;15:9095. doi: 10.1038/s41467-024-53217-1 (PMC11502905; doi:10.1038/s41467-024-53217-1)
Supplement: Supplementary file 7 — Source data [file 41467_2024_53217_MOESM7_ESM.xlsx]

## Sheet: Figure 1
Figure 1i		Gas6+Ki67+ cells [mm3]
		Uninjured	PT D1		Unpaired t test
		0.75	6.5		P value	<0.0001
		0.25	4		P value summary	****
		0	6.5		Significantly different (P < 0.05)?	Yes
		0.25	7		One- or two-tailed P value?	Two-tailed
		0.25	2.5		t, df	t=8.431, df=12
		0	6
		0	6.25
Figure 1j		DCX+ApopTag+ cells [% DCX+ cells]
		Uninjured	PT D7		Unpaired t test
		2.1	15.5		P value	0.0007
		3.6	11.6		P value summary	***
		4	6.7		Significantly different (P < 0.05)?	Yes
		6.7	14		One- or two-tailed P value?	Two-tailed
			12		t, df	t=4.639, df=11
			12.9
			16.1
			15.4
			8

## Sheet: Figure 2
Figure 2a		GFP+CD31+ overlaping area [mm2]
		Uninjured	PT D1		Unpaired t test
		1.88	2.47		P value	<0.0001
		1.07	0.88		P value summary	****
		0.11	1.77		Significantly different (P < 0.05)?	Yes
		0.31	2.34		One- or two-tailed P value?	Two-tailed
		0.18	5.07		t, df	t=4.581, df=84
		0.51	1.49
		0.61	1.29
		0.52	4.68
		0.27	1.37
		0.39	0.45
		0.57	0.11
		1.04	0.14
		1.17	4.3
		0	1.88
		0	1.52
		0	2.29
		0	0.44
		0	0.35
		0	3.98
		0.02	1.65
		0.06	1.5
		0.34	0.4
		0.15	0
		0.16	0
		0.26	0.1
		0	0.17
		0.03	1.93
		0.44	1.74
		0.16	1.23
		0	0.64
		0	1.25
		0.8	1.41
		1.03	0.31
		1.03	0.74
		1.89	0.34
		0.28	0.02
		0.39	1.59
		0.7	0.11
		0.13	4.38
		0.39	1.83
		0.14
		0.53
		0.45
		1.65
		1.03
		0.46
Figure 2b		Surface area cell body [µm2]
		Uninjured	PT D1	PT D3	PT D7		ANOVA summary			Bonferroni's multiple comparisons test	Summary	Adjusted P Value
		354.78	1563.74	309.179	155.866		F	53.14		Uninjured vs. PT D1	****	<0.0001
		163.756	1382.2	283.23	253.862		P value	<0.0001		Uninjured vs. PT D3	ns	>0.9999
		186.247	1063.23	266.951	282.61		P value summary	****		Uninjured vs. PT D7	ns	>0.9999
		282.711	778.335	293.307	199.02		Significant diff. among means (P < 0.05)?	Yes		PT D1 vs. PT D3	****	<0.0001
		289.2	1222.1	251.1	241.34		R squared	0.8935		PT D1 vs. PT D7	****	<0.0001
		169.7	989.3	298.1						PT D3 vs. PT D7	ns	>0.9999
		Dendritic branch points
		Uninjured	PT D1	PT D3	PT D7		ANOVA summary			Bonferroni's multiple comparisons test	Summary	Adjusted P Value
		4	0	7	16		F	66.77		Uninjured vs. PT D1	ns	0.0587
		4	0	3	23		P value	<0.0001		Uninjured vs. PT D3	ns	>0.9999
		3	0	2	18		P value summary	****		Uninjured vs. PT D7	****	<0.0001
		6	0	3	30		Significant diff. among means (P < 0.05)?	Yes		PT D1 vs. PT D3	ns	0.2806
		5	0	3	21		R squared	0.9134		PT D1 vs. PT D7	****	<0.0001
		5	0	2						PT D3 vs. PT D7	****	<0.0001
Figure 2c		Phagocytosis events of ApopTag fragments
		Uninjured	PT D7		Unpaired t test
		1	7.67		P value	0.0003
		1.67	5.75		P value summary	***
		1	6		Significantly different (P < 0.05)?	Yes
		2			One- or two-tailed P value?	Two-tailed
					t, df	t=8.655, df=5
Figure 2d		DCX+ cells [mm3]
		Control	Ancrod		Unpaired t test
		6	16		P value	0.0053
		7.5	11		P value summary	**
		8	3.75		Significantly different (P < 0.05)?	Yes
		5.25	9		One- or two-tailed P value?	Two-tailed
		8.5	11.75		t, df	t=3.223, df=16
		5.75	10.25
		4.25	10.5
		8.25	20.5
		2.25	12
Figure 2e		DCX+ cells [mm3]
		Control	PLX5622		Unpaired t test
		20	40		P value	0.0454
		26	47		P value summary	*
		19	78		Significantly different (P < 0.05)?	Yes
		33	30		One- or two-tailed P value?	Two-tailed
		18	16		t, df	t=2.127, df=21
		16	15
		15	18
		17	28
		8	20
		17	21
		17	29
			27
		DCX+ApopTag+ cells [% DCX+ cells]
		Control	PLX5622		Unpaired t test
		21.65	0.94		P value	<0.0001
		11.66	0.57		P value summary	****
		24.8	0		Significantly different (P < 0.05)?	Yes
		26.79	0.63		One- or two-tailed P value?	Two-tailed
		21.08	0		t, df	t=7.189, df=12
		40.28	0
			2.8
			0.95
Figure 2i		ApoE+RFP+ [mm3]
		Uninjured	PT D7		Unpaired t test
		1.5	6		P value	0.0189
		0.5	3		P value summary	*
		0	0		Significantly different (P < 0.05)?	Yes
		0	2		One- or two-tailed P value?	Two-tailed
		1	1		t, df	t=2.680, df=13
		2	2.67
		0.5	3.75
			4.5
		Phagocytosis events of DCX+ cells
		ApoE-Mg+	ApoE+Mg+		Unpaired t test
		0	1.67		P value	0.0005
		1	1		P value summary	***
		0.33	1.33		Significantly different (P < 0.05)?	Yes
		0.33	0.67		One- or two-tailed P value?	Two-tailed
		0.33	1.33		t, df	t=4.760, df=12
		0	1.5
		0	2.25

## Sheet: Figure 3
Figure 3c		Lrp8 signal / tdT+ cell [mm3]
		Uninjured	PT D7		Unpaired t test
		2.24	14.08		P value	<0.0001
		3.44	22.63		P value summary	****
		4.91	24.03		Significantly different (P < 0.05)?	Yes
		2.44	15.91		One- or two-tailed P value?	Two-tailed
		2.91	14.98		t, df	t=9.188, df=12
		1.5	18.74
		1.64	13.85
		Apoe signal / GFP+ cells [mm3]
		Uninjured	PT D7		Unpaired t test
		2.38	52.72		P value	0.0225
		4.55	34.2		P value summary	*
		3.98	8.2		Significantly different (P < 0.05)?	Yes
		4.78	10.88		One- or two-tailed P value?	Two-tailed
		0.5			t, df	t=2.821, df=8
		1.35
Figure 3f		Cell Proximity [µm]
		RFP+ApoE+ to DCX+	DCX+Lrp8+ to RFP+
		0	0
		3.21	0
		0	0
		0	0
		0	0
		0	0
		0	0
		0	0
		-0.2	0
		0	0
		0	0
		0	0
		2.69	0
		0	0
		0	0
		0	0
		0	0
		0	0.67
		0
		0
		0
		0
		0
Figure 3g		ApoE-IR [% Iba1+ Area]
		Control	Ancrod		Unpaired t test
		7	4		P value	0.0041
		11	2		P value summary	**
		36	1		Significantly different (P < 0.05)?	Yes
		12	1		One- or two-tailed P value?	Two-tailed
		63	3		t, df	t=2.962, df=76
		70	6
		2	8
		5	0
		5	0
		6	0
		4	1
		4	22
		13	36
		2	22
		1	34
		4	16
		27	47
		5	11
		13	50
		12	33
		25	3
		78	2
		43	1
		41	1
		16	2
		33	9
		30	6
		23	41
		50	28
		37	40
		11	17
		16	2
		25	1
		31	12
			0
			1
			0
			0
			1
			0
			1
			1
			0
			0

## Sheet: Sup. Fig. 1
Suppl. Fig. 1a		Infarct volume [mm3]
		PT D7
		7.5
		10.2
		6.9
Suppl. Fig. 1b		CD68+ cells [mm3]
		Uninjured	PT D1		Unpaired t test
		0.5	11.5		P value	0.0001
		0	7.25		P value summary	***
		0	4.5		Significantly different (P < 0.05)?	Yes
		0	10		One- or two-tailed P value?	Two-tailed
		0	10		t, df	t=6.851, df=8
Suppl. Fig. 1c		YFP+ cells [% of DCX+ cells]
		Uninjured
		2.69
		4.41
		5.94
		2.17
Suppl. Fig. 1e		Cell type [% of YFP+ cells]
		Nestin	GFAP/Sox2	GFAP/s100b	DCX	Olig2	NeuN	Mash1	Sox2
		35	18.6508	0	6	0	0	11	18
		60	16.6667	0	13	0	0	23	24
		62	50.1307	0	4	0	0	13	69
		49	21.5909	0	0	0	7.14286	19	43
Suppl. Fig. 1h		CD45+ cells [mm3]
		Uninjured	PT D1		Unpaired t test
		0	0		P value	0.7953
		0	0		P value summary	ns
		0.67	1		Significantly different (P < 0.05)?	No
					One- or two-tailed P value?	Two-tailed
					t, df	t=0.2773, df=4

## Sheet: Sup. Fig. 3
Suppl. Fig. 3c		EGFR+GFAP+Sox2+ cells [mm3]
						Unpaired t test
		Uninjured	PT D1			P value	0.007
		1	0			P value summary	**
		0.5	4			Significantly different (P < 0.05)?	Yes
		0.33	2			One- or two-tailed P value?	Two-tailed
		0	4			t, df	t=3.381, df=10
		0	5.6
		0	2.67
Suppl. Fig. 3e		EdU+GFAP+Sox2+ cells [mm3]
		Uninjured	PT D1	PT D3		ANOVA summary			Bonferroni's multiple comparisons test	Summary	Adjusted P Value
		2	3.5	3.75		F	14.49		Uninjured vs. PT D1	**	0.002
		1	2.75	2.75		P value	0.0015		Uninjured vs. PT D3	**	0.0077
		1.75	3.75	2.25		P value summary	**		PT D1 vs. PT D3	ns	>0.9999
		0.5	4.75	3.25		Significant diff. among means (P < 0.05)?	Yes
						R squared	0.7631
		EdU+Sox2+ cells [mm3]
		Uninjured	PT D1	PT D3		ANOVA summary			Bonferroni's multiple comparisons test	Summary	Adjusted P Value
		2.7	14.52	14.18		F	13.5		Uninjured vs. PT D1	***	0.001
		2.36	11.15	19.54		P value	0.0011		Uninjured vs. PT D3	*	0.0264
		1.8	25.52	12.14		P value summary	**		PT D1 vs. PT D3	ns	0.38
		1.13	29.34	7.98		Significant diff. among means (P < 0.05)?	Yes
		2.77	16.18			R squared	0.7105
Suppl. Fig. 3f		Mash1+ cells [mm3]
		Uninjured	PT D1	PT D3	PT D7	PT D14		ANOVA summary			Bonferroni's multiple comparisons test	Summary	Adjusted P Value
		22.119	16.4148	56.7399	68.7012	29.4032		F	26.93		Uninjured vs. PT D1	ns	0.0688
		23.461	23.7345	47.0553	56.8141	14.1922		P value	<0.0001		Uninjured vs. PT D3	ns	>0.9999
		33.0662	18.312	26.4871	52.1037	14.1922		P value summary	****		Uninjured vs. PT D7	****	<0.0001
		42.6351	11.0543	42.0343	55.2956	27.8131		Significant diff. among means (P < 0.05)?	Yes		Uninjured vs. PT D14	ns	0.7332
		30.6657	22.5275	25.651	65.4243	26.8788		R squared	0.7879		PT D1 vs PT D3	**	0.0055
		42.5091	19.8044	29.7878	65.6539	35.4649					PT D1 vs PT D7	****	<0.0001
			18.0948	26.5157	68.6048	17.0221					PT D1 vs PT D14	ns	>0.9999
											PT D3 vs PT D7	****	<0.0001
											PT D3 vs PT D14	ns	0.0921
											PT D7 vs PT D14	****	<0.0001
Suppl. Fig. 3h		Mash1+ ApopTag+ cells [% Mash1+ cells]
		Uninjured	PT D7		Unpaired t test
		0	17.66		P value	0.2114
		13.43	30.16		P value summary	ns
		3.33	10.74		Significantly different (P < 0.05)?	No
		1.33	16.67		One- or two-tailed P value?	Two-tailed
			13.33		t, df	t=1.335, df=10
			6.67
			0
			0

## Sheet: Sup. Fig. 4
Suppl. Fig. 4b		Iba1-/low/+Hexb+ cells [% Hexb+ cells]
		Individual values					Average values
		RFP+Iba1+	RFP+Iba1low	RFP+Iba1-			RFP+Iba1+	RFP+Iba1low	RFP+Iba1-
	SVZ	0.77	0.23	0		SVZ	0.648333	0.188333	0.1625
		0.25	0.316667	0.43
		0.833333	0.0666667	0.1
		0.74	0.14	0.12
	Cortex	1	0	0		Cortex	0.975806	0.00806452	0.016129
		0.903226	0.0322581	0.0645161
		1	0	0
		1	0	0
Suppl. Fig. 4c		Iba1-/low/+Cx3cr1+ cells [% Cx3cr1+ cells]
							Average values				RFP+Iba1+							RFP+Iba1low							RFP+Iba1-
		RFP+Iba1+	RFP+Iba1low	RFP+Iba1-			RFP+Iba1+	RFP+Iba1low	RFP+Iba1-
	Uninjured	0.799603	0.200397	0		Uninjured	0.836023	0.134347	0.0296296
		0.750794	0.160317	0.0888889							ANOVA summary			Bonferroni's multiple comparisons test	Summary	Adjusted P Value		ANOVA summary			Bonferroni's multiple comparisons test	Summary	Adjusted P Value		ANOVA summary			Bonferroni's multiple comparisons test	Summary	Adjusted P Value
		0.957672	0.042328	0							F	0.03738		Uninjured vs. PT D1	ns	> 0,9999		F	0.5962		Uninjured vs. PT D1	ns	> 0,9999		F	0.2679		Uninjured vs. PT D1	ns	> 0,9999
	PT D1	0.916667	0	0.0833333		PT D1	0.851852	0.12037	0.0277778		P value	0.9635		Uninjured vs. PT D7	ns	> 0,9999		P value	0.5805		Uninjured vs. PT D7	ns	> 0,9999		P value	0.7737		Uninjured vs. PT D7	ns	> 0,9999
		0.833333	0.166667	0							P value summary	ns		PT D1 vs. PT D7	ns	> 0,9999		P value summary	ns		PT D1 vs. PT D7	ns	> 0,9999		P value summary	ns		PT D1 vs. PT D7	ns	> 0,9999
		0.805556	0.194444	0							Are differences among means statistically significant? (P < 0.05)	No						Are differences among means statistically significant? (P < 0.05)	No						Are differences among means statistically significant? (P < 0.05)	No
	PT D7	0.642857	0.142857	0.214286		PT D7	0.867063	0.0615079	0.0714286		R square	0.01231						R square	0.1658						R square	0.08198
		1	0	0
		0.958333	0.0416667	0
Suppl. Fig. 4d		CD68-IR [% Iba1-RFP+ Area]
		Uninjured
		30
		17
		26
		56
		68
		41
		59
		0
		38
		78
		55
		28
		27
		72
		40
		9
		48
		29
		12
		11
		36
Suppl. Fig. 4f		C1qb+Cx3cr1+ cells [% Cx3cr1+ cells]
		Uninjured	PT D1	PT D7		ANOVA summary			Bonferroni's multiple comparisons test	Summary	Adjusted P Value
		17	36	0		F	34.84		Uninjured vs. PT D1	****	<0.0001
		0	38	0		P value	<0.0001		Uninjured vs. PT D7	ns	>0.9999
		0	28	0		P value summary	****		PT D1 vs PT D7	****	<0.0001
		6	23	0		Significant diff. among means (P < 0.05)?	Yes
		0				R squared	0.8637
		0

## Sheet: Sup. Fig. 5
Suppl. Fig. 5a		Sphericity of Cell Body
		Uninjured	PT D1	PT D3	PT D7		ANOVA summary			Bonferroni's multiple comparisons test	Summary	Adjusted P Value
		0.733553	0.348445	0.774468	0.806611		F	53.79		Uninjured vs. PT D1	****	<0.0001
		0.826378	0.443544	0.7915	0.75806		P value	<0.0001		Uninjured vs. PT D3	ns	0.3317
		0.899933	0.511796	0.731893	0.745198		P value summary	****		Uninjured vs. PT D7	ns	>0.9999
		0.778201	0.487738	0.688139	0.860868		Significant diff. among means (P < 0.05)?	Yes		PT D1 vs PT D3	****	<0.0001
		0.74693	0.348445	0.731893	0.8112		R squared	0.8947		PT D1 vs PT D7	****	<0.0001
		0.8865	0.321	0.712						PT D3 vs PT D7	ns	0.8458
		Total Dendritic Length [µm]
		Uninjured	PT D1	PT D3	PT D7		ANOVA summary			Bonferroni's multiple comparisons test	Summary	Adjusted P Value
		112.2	0	116.8	269.1		F	48.14		Uninjured vs. PT D1	*	0.0365
		105.9	0	91.1	475.3		P value	<0.0001		Uninjured vs. PT D3	ns	>0.9999
		132.6	0	77.2	419.3		P value summary	****		Uninjured vs. PT D7	****	<0.0001
		140.8	0	81.6	670.6		Significant diff. among means (P < 0.05)?	Yes		PT D1 vs PT D3	ns	0.1657
		131.2	0	89.3	531.3		R squared	0.8837		PT D1 vs PT D7	****	<0.0001
		110.1	0	110.5						PT D3 vs PT D7	****	<0.0001
Suppl. Fig. 5b		Distance covered by microglia [µm]
		Time (min)	Uninjured																																			PT D7
		0	0	0	0	0	0	0	0	0	0	0	0	0	0	0	0	0	0	0	0	0	0	0	0	0	0	0	0	0	0	0	0	0	0	0	0	0	0	0	0	0	0	0	0	0	0	0	0
		3	0	0	3.12	2.25	0	2.496	0.936	0	0	2.573	0.624	1.872	0.624	0	2.08	0	0	0.416	0	2.999	1.765	0.624	0	2.573	0	0	2.25	4.873	1.248	1.395	0	0	2.496	0	0	2.496	1.248	1.973	12.114	3.995	4.185	2.496	1.872	1.872	7.513	1.765	2.573
		6	0	1.973	3.744	4.822	0	3.482	1.248	0	0	2.573	0.624	1.872	0.624	0	2.668	0	0	2.496	0	4.86	5.919	0.624	0	2.573	2.647	0.624	4.822	4.873	1.248	1.395	0	0	2.496	0	0	6.134	3.744	5.093	24.229	8.537	6.976	3.891	4.121	4.121	10.086	3.013	4.337
		9	1.872	5.919	5.717	5.446	0	3.794	1.248	0	3.12	4.444	0.624	1.872	0.624	0.624	2.668	0	0	2.496	0	4.86	3.995	0.624	3.12	2.573	3.638	0.624	7.318	5.755	1.248	1.395	0	0	2.496	0	4.991	7.529	5.993	13.85	69.505	9.161	7.6	5.656	8.067	4.745	19.63	5.262	4.961
		12	3.12	8.169	5.717	6.328	0	4.418	1.248	0.832	3.12	7.017	0.624	1.872	0.624	1.872	3.084	0	0	2.496	0	5.276	3.995	0.624	6.72	3.36	3.995	0.624	9.083	5.755	2.13	1.395	0	1.395	2.496	0	5.615	9.779	7.241	22.056	96.298	12.343	10.095	7.051	11.706	8.691	20.254	7.758	8.599
		15	3.12	9.417	7.112	6.952	0	4.418	2.928	0.832	4.367	9.513	0.624	1.872	0.624	1.872		0		2.496	0	5.276	3.995	0.624	7.114	5.752	4.873	0.624	9.083	5.755	2.13	1.395	0	4.755	2.496	0	6.863	16.837	8.123	25.586	98.794	13.738	13.455	9.3	17.073	10.086	21.649	12.125	11.719
		18	5.91	11.181	7.112	6.952	0	4.418	4.323	0.832	4.367	9.513	0.624	1.872	2.496	1.872		0		2.496	0		3.995	0.624	7.114	5.752	4.873	0.624	9.083	5.755	2.13	1.395	0	4.755	2.496	0	12.479	23.108	12.069	29.532	104.713	15.711	16.637	9.924	20.433	13.83	27.401	13.521	15.714
		21	9.03	11.181	8.984	6.952	3.12	4.418	4.323	0.832	4.991	11.486	2.597		2.496	1.872		0		2.496	1.715		3.995	0.624	6.863	3.946	5.367	1.872	19.979	14.446	8.049	5.033	6.632	12.294	2.496	10.157	12.479	24.503	15.251	32.713	107.503	20.741	18.032	13.044	25.463	15.803	31.813	14.916	18.21
		24	10.277	15.127	10.855	6.952	6.48	4.418	7.266	4.185	6.863	12.109	4.469		2.496	3.12					2.131		3.995	0.624	4.991	6.514	4.412	2.496	21.952	18.392	8.049	5.033	6.632	12.918	10.035	10.157	15.269	27.293	16.133	37.744	109.753	27.461	20.822	14.439	26.711	22.779	34.933	18.276	22.395
		27	10.277	16.999	10.855	6.952	7.104	4.418	10.056	6.046	6.863	12.733	4.469		2.496	3.12							3.995	1.395	4.991	8.111	6.863	3.529	25.59	19.016	8.049	5.033	6.632	12.918	10.659	10.157	17.841	30.931	24.268	42.889	110.377	32.213	25.008	20.802	29.283	27.53	44.935	21.066	27.726
		30	10.277	16.999	11.479	6.952	7.727	4.418	10.056	6.046	8.258				2.496	3.12							3.995	1.395	4.991	9.212	6.863	3.529	25.59	20.989	8.049	5.033	6.632	12.918	15.201	10.781	17.841	33.181	31.986	49.159		37.204	26.255	26.452	31.533	32.403	49.302	26.096	28.974
		33	10.277	19.495	11.479	6.952	7.727	4.418	10.939	8.987	8.258				2.496	3.12								5.03	4.991	11.038	4.367	3.529	25.59	21.613	8.049	5.033	11	15.168	15.825	11.663		36.71	35.624	53.571		39.994	28.828	27.847	34.893	35.523	50.698	27.968	30.222
		36	10.277	21.367	12.103	6.952	7.727	4.418	11.563	10.302	8.258				2.496	3.12								3.795	4.991	11.92	4.367	3.529	25.59	21.613	8.049	5.033	11		15.825	11.663		43.43	40.376	57.983		43.114	32.188	34.823	39.435	38.019	53.817	29.216	32.195
		39	10.277	23.238	12.727	6.952	7.727	4.418	11.563	12.423	9.506				4.367									0.882	4.991	10.233	6.863	3.529										46.96	48.862	65.096		48.481	35.826	36.694	45.354	39.414	56.313	30.464	33.59
		42	12.149	25.811	13.351	6.952	7.727	4.418	12.004	12.423	9.506													0.882	4.991	10.233		3.744										51.459	54.781	68.84		52.276	38.946	39.814	47.604	40.809	56.313	30.464	35.462
		45	12.149	28.383	13.351	6.952	8.351	4.418	13.594	12.839	9.506													1.395	4.991	10.734		4.367										55.254	56.754	76.558		54.849	42.741	42.064	51.133	44.553	56.937	30.464	36.857
		48	12.149	30.356	14.746	6.952	8.975	4.418	14.99	14.554	10.754													1.395	4.991	14.512		4.367										60.621	57.378	81.057		54.849	44.613	42.688	55.675	50.305	56.937	38.181	42.437
		51	12.149	31.239	15.37	6.952	9.599	4.418	16.887	17.084	12.002													3.36	5.03	14.512		4.367										63.412	59.143	84.176		60.601	47.732	46.326	63.189	52.801	62.268	39.429	46.232
		54	13.397	32.121	18.16	6.952	9.599	4.418	18.759	17.084	12.626													3.36	6.27	12.432												67.358	62.324	85.059		64.239	55.348	50.825	72.401		67.298	43.375	47.115
		57	13.397	32.121	19.555	6.952	10.223	5.116	20.35	17.084	13.25													1.248	6.27	12.258																					68.693	47.119	47.739
		60	15.893	34.094	21.427	6.952	10.847	6.102	22.347	17.084	13.874														6.27	9.085																					68.693	47.119	48.621
		Phagocytosis events
		Uninjured	PT D7		Mann Whitney test
		1.67	5		P value	0.0079
		0	10		Exact or approximate P value?	Exact
		1.67	6.67		P value summary	**
		1.67	8.33		Significantly different (P < 0.05)?	Yes
		0	5		One- or two-tailed P value?	Two-tailed
					Sum of ranks in column A,B	15 , 40
					Mann-Whitney U	0
Suppl. Fig. 5e		Number of cells [mm3]
			RFP+				ANOVA summary			Bonferroni's multiple comparisons test	Summary	Adjusted P Value
		Uninjured	3.33	3	3.67		F	2.20975		Uninjured vs. PT D1	ns	> 0.9999
		PT D1	4.33	2.67	6		P value	0.1646		Uninjured vs. PT D3	ns	0.237
		PT D3	4	6.67	10.67		P value summary	ns		Uninjured vs. PT D7	ns	> 0.9999
		PT D7	4.33	4.33	4.67		Are differences among means statistically significant? (P < 0.05)	No		PT D1 vs PT D3	ns	0.6507
							R square	0.45315		PT D1 vs PT D7	ns	> 0.9999
										PT D3 vs PT D7	ns	0.7265
			EdU+ RFP+				ANOVA summary			Bonferroni's multiple comparisons test	Summary	Adjusted P Value
		Uninjured	0	0	0.33		F	0.4444		Uninjured vs. PT D1	ns	> 0.9999
		PT D1	0	0.33	0		P value	0.7278		Uninjured vs. PT D3	ns	> 0.9999
		PT D3	0	0.67	0		P value summary	ns		Uninjured vs. PT D7	ns	> 0.9999
		PT D7	0	0	0		Are differences among means statistically significant? (P < 0.05)	No		PT D1 vs PT D3	ns	> 0.9999
							R square	0.1429		PT D1 vs PT D7	ns	> 0.9999
										PT D3 vs PT D7	ns	> 0.9999
Suppl. Fig. 5f		Apoptag+ RFP+ nuclei [% RFP+ cells]
		Uninjured	PT D1	PT D3	PT D7		ANOVA summary			Bonferroni's multiple comparisons test	Summary	Adjusted P Value
		0	0	0	1.5		F	0.8477		Uninjured vs. PT D1	ns	> 0.9999
		0	0	0	3.7		P value	0.5056		Uninjured vs. PT D3	ns	> 0.9999
		0	0	8.33	0		P value summary	ns		Uninjured vs. PT D7	ns	> 0.9999
							Significant diff. among means (P < 0.05)?	No		PT D1 vs PT D3	ns	> 0.9999
							R squared	0.2412		PT D1 vs PT D7	ns	> 0.9999
										PT D3 vs PT D7	ns	> 0.9999
Suppl. Fig. 5g		RFP+ cells [mm3]
		Uninjured	PT D1	PT D3	PT D7		ANOVA summary			Bonferroni's multiple comparisons test	Summary	Adjusted P Value
		14	5	18	16		F	2.606		Uninjured vs. PT D1	ns	> 0.9999
		7	7	51	36		P value	0.124		Uninjured vs. PT D3	ns	0.8528
		12	18	35	76		P value summary	ns		Uninjured vs. PT D7	ns	0.366
							Are differences among means statistically significant? (P < 0.05)	No		PT D1 vs PT D3	ns	0.7688
							R square	0.4942		PT D1 vs PT D7	ns	0.3287
										PT D3 vs PT D7	ns	> 0.9999
[truncated: 50 more columns]

## Sheet: Sup. Fig. 6
Suppl. Fig. 6a		CD68+Iba1+ cells [mm3]
		Control	Ancrod		Unpaired t test
		8.5	4		P value	0.0021
		2.75	2.25		P value summary	**
		4.33	1		Significantly different (P < 0.05)?	Yes
		5.75	1.33		One- or two-tailed P value?	Two-tailed
		6.5	3.75		t, df	t=3.815, df=13
		5	2
		7.75	4
		5.75
Suppl. Fig. 6b		DCX+ cells [mm3]
		Control	PLX5622
		44	39
		36	54
Suppl. Fig. 6c		EdU+DCX+ cells [mm3]
		Control	PLX5622		Unpaired t test
		6	8		P value	0.0202
		8	23		P value summary	*
		5	32		Significantly different (P < 0.05)?	Yes
		7	22		One- or two-tailed P value?	Two-tailed
		12			t, df	t=2.991, df=7
Suppl. Fig. 6d		Infarct volume [mm3]			Mann Whitney test
					P value	0.1
		Control	PLX5622		Exact or approximate P value?	Exact
		6.03265	10.0096		P value summary	ns
		6.15917	6.93767		Significantly different (P < 0.05)?	No
		4.81272	8.56727		One- or two-tailed P value?	Two-tailed
					Sum of ranks in column A,B	6 , 15
					Mann-Whitney U	0
Suppl. Fig. 6e		GFAP–IR [% Area]			Mann Whitney test
					P value	0.0159
		Control	PLX5622		Exact or approximate P value?	Exact
		30.1246	14.3677		P value summary	*
		26.83	18.5009		Significantly different (P < 0.05)?	Yes
		28.5846	12.35		One- or two-tailed P value?	Two-tailed
		29.6825	7.145		Sum of ranks in column A,B	30 , 15
			16.5775		Mann-Whitney U	0
Suppl. Fig. 6f		SVZ RFP+ cells [mm3]
		Control	PLX5622		Unpaired t test
		9.9	1		P value	0.0002
		9.65	0		P value summary	***
		10.05	0		Significantly different (P < 0.05)?	Yes
		14.93	1		One- or two-tailed P value?	Two-tailed
		15.62	0		t, df	t=5.383, df=12
		30.27	0
		14.63	0
		ApopTag+ cells [mm3]
		Control	PLX5622		Unpaired t test
		23.00	0.67		P value	<0.0001
		9.33	1.67		P value summary	****
		17.67	1.33		Significantly different (P < 0.05)?	Yes
		15.33	1.33		One- or two-tailed P value?	Two-tailed
		23.00	0.67		t, df	t=6.611, df=12
		27.33	0.33
			4.00
			9.00

## Sheet: Sup. Fig. 7
Suppl. Fig. 7c		LRP8+ DCX+ cells [% DCX+ cells]
		Control	Ancrod		Unpaired t test
		29	32		P value	0.6826
		59	48		P value summary	ns
		2	48		Significantly different (P < 0.05)?	No
		16	51		One- or two-tailed P value?	Two-tailed
		34	41		t, df	t=0.4190, df=12
		57	29
		65	41
